# Supplementary material for: Artificial neural networks for short-term forecasting of cases, deaths, and hospital beds occupancy in the COVID-19 pandemic at the Brazilian Amazon
Source: PLoS One. 2021 Mar 11;16(3):e0248161. doi: 10.1371/journal.pone.0248161 (PMC7951831; doi:10.1371/journal.pone.0248161)
Supplement: S1 Appendix — (XLSX) [file pone.0248161.s001.xlsx]

## Sheet: Scenario_1
occurrence_date	municipality	municipal_demography	health_region	observed_cumulative_cases	observed_cumulative_deaths	sample	cumulative_cases_ANN1	cumulative_cases_ANN2	cumulative_cases_ANN3	cumulative_cases_ANN4	cumulative_cases_ANN5	cumulative_deaths_ANN1	cumulative_deaths_ANN2	cumulative_deaths_ANN3	cumulative_deaths_ANN4	cumulative_deaths_ANN5
2020-03-18	Belém	1492745	Metropolitana I	1	0	Train	2.966	1.215	0.722	2.132	0.722	0.0245	0.0264	0.0013	0.0381	0.0007
2020-03-19	Belém	1492745	Metropolitana I	1	0	Validation	3.398	1.534	0.993	2.43	0.969	0.029	0.0333	0.002	0.044	0.0011
2020-03-20	Belém	1492745	Metropolitana I	2	0	Train	3.916	1.929	1.351	2.792	1.291	0.0347	0.042	0.0033	0.0511	0.0017
2020-03-21	Belém	1492745	Metropolitana I	2	0	Train	4.542	2.42	1.822	3.233	1.708	0.0418	0.0527	0.0051	0.0598	0.0027
2020-03-22	Belém	1492745	Metropolitana I	4	0	Train	5.298	3.026	2.434	3.772	2.245	0.0507	0.066	0.0078	0.0706	0.0041
2020-03-23	Belém	1492745	Metropolitana I	4	0	Train	6.213	3.774	3.224	4.434	2.93	0.0618	0.0823	0.0119	0.0838	0.0061
2020-03-23	Marabá	279349	Carajás	1	0	Train	0.009	0.002	0.127	0.016	0.007	0.0006	0.0005	0.0063	0.0008	0
2020-03-24	Belém	1492745	Metropolitana I	4	0	Validation	7.325	4.693	4.233	5.251	3.799	0.0758	0.1024	0.0179	0.1002	0.0091
2020-03-24	Marabá	279349	Carajás	1	0	Train	0.011	0.003	0.159	0.018	0.011	0.0007	0.0008	0.0082	0.001	0
2020-03-25	Ananindeua	530598	Metropolitana I	2	0	Validation	2.08	0.834	0.652	1.535	0.231	0.0133	0.0235	0	0.0262	0
2020-03-25	Belém	1492745	Metropolitana I	4	0	Train	8.676	5.821	5.514	6.26	4.897	0.0936	0.1271	0.0265	0.1206	0.0135
2020-03-25	Marabá	279349	Carajás	1	0	Train	0.013	0.004	0.197	0.021	0.015	0.0009	0.0011	0.0106	0.0012	0.0001
2020-03-26	Ananindeua	530598	Metropolitana I	4	0	Validation	2.343	1.055	0.857	1.709	0.328	0.0152	0.0299	0	0.029	0
2020-03-26	Belém	1492745	Metropolitana I	6	0	Train	10.318	7.201	7.125	7.509	6.274	0.116	0.1574	0.0388	0.1461	0.0197
2020-03-26	Castanhal	200793	Metropolitana III	1	0	Train	0.092	0.246	0.48	0.052	0.001	0.0018	0.0214	0.0071	0.0018	0
2020-03-26	Itaituba	101247	Tapajós	1	0	Train	0.003	0	0	0.005	0	0	0	0	0.0001	0
2020-03-26	Marabá	279349	Carajás	1	0	Train	0.016	0.005	0.244	0.025	0.021	0.0012	0.0016	0.0136	0.0015	0.0001
2020-03-27	Ananindeua	530598	Metropolitana I	4	0	Train	2.654	1.33	1.118	1.917	0.461	0.0176	0.0377	0	0.0323	0
2020-03-27	Belém	1492745	Metropolitana I	9	0	Test	12.315	8.885	9.136	9.059	7.992	0.1445	0.1944	0.0561	0.178	0.0285
2020-03-27	Castanhal	200793	Metropolitana III	1	0	Test	0.111	0.3	0.593	0.064	0.001	0.0023	0.026	0.0094	0.0023	0
2020-03-27	Itaituba	101247	Tapajós	1	0	Test	0.003	0	0.001	0.006	0	0	0	0	0.0001	0
2020-03-27	Marabá	279349	Carajás	1	0	Train	0.019	0.007	0.3	0.03	0.03	0.0015	0.0023	0.0175	0.0018	0.0002
2020-03-28	Ananindeua	530598	Metropolitana I	4	0	Train	3.022	1.667	1.447	2.166	0.64	0.0205	0.0475	0	0.0362	0
2020-03-28	Belém	1492745	Metropolitana I	10	0	Train	14.742	10.937	11.627	10.982	10.124	0.1807	0.2395	0.0801	0.218	0.041
2020-03-28	Castanhal	200793	Metropolitana III	1	0	Train	0.135	0.364	0.729	0.078	0.002	0.0029	0.0315	0.0124	0.0029	0
2020-03-28	Itaituba	101247	Tapajós	1	0	Train	0.004	0.001	0.001	0.007	0	0	0	0	0.0001	0
2020-03-28	Marabá	279349	Carajás	1	0	Train	0.024	0.01	0.367	0.035	0.041	0.0019	0.0032	0.0223	0.0023	0.0004
2020-03-28	Parauapebas	208273	Carajás	1	0	Train	0.358	0.538	0.782	0.362	0.443	0.0137	0.0811	0.0284	0.0179	0.0028
2020-03-29	Ananindeua	530598	Metropolitana I	4	0	Train	3.46	2.08	1.859	2.464	0.876	0.0239	0.0594	0	0.0409	0
2020-03-29	Belém	1492745	Metropolitana I	12	0	Train	17.687	13.431	14.69	13.368	12.755	0.2268	0.2946	0.1133	0.2683	0.0583
2020-03-29	Castanhal	200793	Metropolitana III	1	0	Train	0.164	0.441	0.891	0.097	0.004	0.0037	0.0381	0.0162	0.0036	0
2020-03-29	Itaituba	101247	Tapajós	1	0	Test	0.005	0.001	0.001	0.009	0	0	0	0	0.0001	0
2020-03-29	Marabá	279349	Carajás	1	0	Train	0.029	0.014	0.447	0.042	0.056	0.0024	0.0045	0.0282	0.0028	0.0006
2020-03-29	Parauapebas	208273	Carajás	1	0	Train	0.456	0.664	0.937	0.458	0.576	0.0181	0.0994	0.0357	0.0233	0.0042
2020-03-30	Ananindeua	530598	Metropolitana I	5	0	Train	3.982	2.584	2.369	2.824	1.185	0.0281	0.0739	0.0001	0.0463	0
2020-03-30	Belém	1492745	Metropolitana I	17	0	Train	21.255	16.453	18.43	16.325	15.985	0.2854	0.3615	0.1584	0.3315	0.0823
2020-03-30	Castanhal	200793	Metropolitana III	1	0	Train	0.201	0.533	1.084	0.121	0.008	0.0048	0.0459	0.0211	0.0046	0
2020-03-30	Itaituba	101247	Tapajós	1	0	Validation	0.006	0.001	0.002	0.01	0	0	0.0001	0	0.0001	0
2020-03-30	Marabá	279349	Carajás	1	0	Train	0.035	0.02	0.543	0.051	0.075	0.0031	0.0062	0.0356	0.0035	0.0009
2020-03-30	Parauapebas	208273	Carajás	1	0	Train	0.578	0.816	1.117	0.58	0.741	0.0238	0.1212	0.0446	0.0303	0.0063
2020-03-31	Abaetetuba	157698	Tocantins	1	0	Test	0.022	0.337	0.001	0.076	0	0.0001	0.0111	0	0.0006	0
2020-03-31	Ananindeua	530598	Metropolitana I	6	0	Train	4.604	3.196	2.998	3.259	1.584	0.0332	0.0916	0.0001	0.0529	0.0001
2020-03-31	Belém	1492745	Metropolitana I	21	0	Train	25.567	20.11	22.966	19.98	19.93	0.3599	0.4429	0.2192	0.411	0.1153
2020-03-31	Castanhal	200793	Metropolitana III	1	0	Validation	0.246	0.643	1.313	0.152	0.014	0.0062	0.0551	0.0273	0.0059	0
2020-03-31	Itaituba	101247	Tapajós	1	0	Train	0.007	0.001	0.002	0.013	0.001	0.0001	0.0001	0	0.0001	0
2020-03-31	Marabá	279349	Carajás	1	0	Train	0.044	0.028	0.657	0.062	0.101	0.004	0.0085	0.0446	0.0044	0.0013
2020-03-31	Marituba	131521	Metropolitana I	1	0	Train	0.824	1.416	0.089	1.411	0.057	0.0061	0.1029	0.0001	0.0477	0
2020-03-31	Parauapebas	208273	Carajás	1	0	Train	0.73	0.997	1.328	0.732	0.943	0.0313	0.147	0.0555	0.0392	0.0093
2020-03-31	Tucuruí	113659	Lago de Tucuruí	1	0	Test	0.014	0.008	0.012	0.014	0	0.0006	0.0009	0.0008	0.0009	0
2020-04-01	Abaetetuba	157698	Tocantins	1	0	Test	0.025	0.402	0.001	0.085	0	0.0002	0.013	0	0.0007	0
2020-04-01	Ananindeua	530598	Metropolitana I	7	0	Train	5.347	3.935	3.768	3.787	2.096	0.0394	0.1129	0.0002	0.0607	0.0002
2020-04-01	Barcarena	124680	Tocantins	1	0	Train	0.012	0.584	0.002	0.025	0	0.0004	0.0466	0.0001	0.0008	0
2020-04-01	Belém	1492745	Metropolitana I	25	0	Test	30.761	24.523	28.431	24.486	24.725	0.4545	0.5417	0.3003	0.5111	0.1601
2020-04-01	Castanhal	200793	Metropolitana III	1	0	Train	0.303	0.773	1.584	0.191	0.024	0.008	0.0661	0.0351	0.0076	0
2020-04-01	Itaituba	101247	Tapajós	1	0	Train	0.009	0.002	0.003	0.015	0.001	0.0001	0.0001	0	0.0002	0
2020-04-01	Marabá	279349	Carajás	1	0	Train	0.054	0.038	0.791	0.076	0.134	0.0051	0.0116	0.0558	0.0056	0.002
2020-04-01	Marituba	131521	Metropolitana I	1	0	Test	0.931	1.642	0.118	1.636	0.082	0.0069	0.1178	0.0001	0.0533	0.0001
2020-04-01	Parauapebas	208273	Carajás	1	0	Train	0.919	1.213	1.572	0.92	1.19	0.041	0.1775	0.0687	0.0506	0.0134
2020-04-01	Santarém	304589	Baixo Amazonas	1	1	Train	3.866	2.349	2.513	3.242	2.354	0.1351	0.223	0.0641	0.205	0.0581
2020-04-01	Tucuruí	113659	Lago de Tucuruí	1	0	Train	0.017	0.011	0.016	0.017	0.001	0.0007	0.0012	0.0012	0.0011	0
2020-04-02	Abaetetuba	157698	Tocantins	1	0	Test	0.03	0.477	0.002	0.094	0	0.0002	0.0151	0	0.0008	0
2020-04-02	Ananindeua	530598	Metropolitana I	9	0	Test	6.233	4.824	4.704	4.428	2.744	0.047	0.1386	0.0004	0.07	0.0003
2020-04-02	Barcarena	124680	Tocantins	1	0	Validation	0.015	0.686	0.003	0.03	0	0.0006	0.0542	0.0001	0.001	0
2020-04-02	Belém	1492745	Metropolitana I	28	0	Train	36.993	29.836	34.972	30.017	30.523	0.5744	0.6616	0.4074	0.6368	0.2208
2020-04-02	Castanhal	200793	Metropolitana III	1	0	Validation	0.375	0.927	1.901	0.243	0.04	0.0104	0.079	0.0449	0.0098	0
2020-04-02	Itaituba	101247	Tapajós	1	0	Test	0.011	0.002	0.004	0.019	0.002	0.0001	0.0001	0	0.0002	0
2020-04-02	Marabá	279349	Carajás	1	0	Train	0.067	0.051	0.948	0.094	0.176	0.0067	0.0157	0.0693	0.0071	0.003
2020-04-02	Marituba	131521	Metropolitana I	1	0	Train	1.057	1.9	0.154	1.903	0.116	0.008	0.1345	0.0002	0.0596	0.0001
2020-04-02	Parauapebas	208273	Carajás	1	0	Train	1.15	1.471	1.855	1.151	1.488	0.0534	0.2132	0.0846	0.0651	0.0192
2020-04-02	Santarém	304589	Baixo Amazonas	4	1	Train	4.488	2.751	2.897	3.82	2.765	0.1644	0.2588	0.0777	0.2464	0.0736
2020-04-02	Tucuruí	113659	Lago de Tucuruí	1	0	Validation	0.022	0.014	0.021	0.021	0.001	0.0009	0.0016	0.0016	0.0014	0
2020-04-03	Abaetetuba	157698	Tocantins	1	0	Validation	0.035	0.566	0.004	0.106	0	0.0002	0.0176	0	0.001	0
2020-04-03	Altamira	114594	Xingu	1	0	Test	0.099	0.21	0.038	0.072	0	0.0002	0.021	0	0.0001	0
2020-04-03	Ananindeua	530598	Metropolitana I	9	0	Train	7.291	5.889	5.833	5.208	3.557	0.0562	0.1693	0.0007	0.0812	0.0005
2020-04-03	Barcarena	124680	Tocantins	1	0	Train	0.018	0.804	0.004	0.036	0	0.0007	0.0628	0.0002	0.0012	0
2020-04-03	Belém	1492745	Metropolitana I	42	0	Test	44.442	36.218	42.753	36.774	37.502	0.7261	0.8071	0.5476	0.7946	0.3022
2020-04-03	Benevides	62737	Metropolitana I	1	0	Train	0.458	0.193	0.13	0.628	0.519	0.0097	0.0236	0.0014	0.0924	0.0164
2020-04-03	Castanhal	200793	Metropolitana III	2	0	Train	0.465	1.11	2.273	0.31	0.065	0.0136	0.0941	0.057	0.0128	0
2020-04-03	Goianésia do Pará	40475	Lago de Tucuruí	1	0	Test	0.005	0.009	0.001	0.008	0	0	0.0005	0	0	0
2020-04-03	Itaituba	101247	Tapajós	3	0	Train	0.013	0.003	0.006	0.023	0.003	0.0001	0.0002	0	0.0003	0
2020-04-03	Marabá	279349	Carajás	2	0	Train	0.084	0.069	1.132	0.118	0.23	0.0087	0.0211	0.0857	0.0091	0.0044
2020-04-03	Marituba	131521	Metropolitana I	1	0	Train	1.206	2.192	0.2	2.22	0.162	0.0092	0.153	0.0003	0.0669	0.0002
2020-04-03	Novo Progresso	25762	Tapajós	1	0	Train	0.003	0.001	0.001	0.006	0	0	0	0	0	0
2020-04-03	Oeiras do Pará	32512	Tocantins	1	0	Train	0.004	0.039	0	0.011	0	0.0002	0.0028	0	0.0006	0
2020-04-03	Parauapebas	208273	Carajás	2	0	Train	1.434	1.775	2.181	1.432	1.846	0.0692	0.2548	0.1039	0.0833	0.027
2020-04-03	Santarém	304589	Baixo Amazonas	5	1	Train	5.183	3.212	3.33	4.473	3.233	0.199	0.2993	0.0939	0.2943	0.0926
2020-04-03	São Geraldo do Araguaia	24847	Carajás	1	0	Train	0.002	0	0.002	0.006	0	0.0001	0	0	0.0001	0
2020-04-03	Tucuruí	113659	Lago de Tucuruí	1	0	Test	0.028	0.018	0.028	0.026	0.002	0.0012	0.0021	0.0022	0.0017	0.0001
2020-04-04	Abaetetuba	157698	Tocantins	1	0	Train	0.041	0.67	0.006	0.118	0.001	0.0003	0.0204	0	0.0011	0
2020-04-04	Altamira	114594	Xingu	1	0	Test	0.124	0.253	0.051	0.088	0	0.0003	0.0249	0.0001	0.0001	0
2020-04-04	Ananindeua	530598	Metropolitana I	10	0	Train	8.553	7.159	7.189	6.158	4.57	0.0676	0.206	0.0011	0.0947	0.0009
2020-04-04	Barcarena	124680	Tocantins	2	0	Train	0.022	0.939	0.006	0.043	0.001	0.0009	0.0726	0.0002	0.0015	0
2020-04-04	Belém	1492745	Metropolitana I	45	0	Train	53.301	43.865	51.953	44.983	45.859	0.9173	0.9834	0.7293	0.9922	0.4105
2020-04-04	Benevides	62737	Metropolitana I	1	0	Train	0.518	0.241	0.166	0.718	0.636	0.0112	0.0292	0.002	0.1029	0.0218
2020-04-04	Castanhal	200793	Metropolitana III	2	0	Test	0.579	1.325	2.707	0.398	0.103	0.0178	0.112	0.0721	0.0166	0.0001
2020-04-04	Goianésia do Pará	40475	Lago de Tucuruí	1	0	Train	0.006	0.011	0.001	0.01	0	0.0001	0.0007	0	0	0
2020-04-04	Itaituba	101247	Tapajós	3	0	Train	0.016	0.004	0.008	0.029	0.005	0.0001	0.0002	0.0001	0.0003	0
2020-04-04	Marabá	279349	Carajás	2	0	Train	0.105	0.092	1.347	0.148	0.297	0.0113	0.0281	0.1055	0.0117	0.0064
2020-04-04	Marituba	131521	Metropolitana I	2	0	Train	1.38	2.522	0.258	2.594	0.222	0.0107	0.1736	0.0005	0.0751	0.0003
2020-04-04	Novo Progresso	25762	Tapajós	1	0	Train	0.004	0.001	0.001	0.007	0	0	0	0	0	0
2020-04-04	Oeiras do Pará	32512	Tocantins	1	0	Train	0.005	0.049	0.001	0.013	0	0.0003	0.0034	0	0.0007	0
2020-04-04	Parauapebas	208273	Carajás	2	0	Train	1.777	2.133	2.555	1.773	2.27	0.0891	0.3031	0.1269	0.1061	0.0375
2020-04-04	Santarém	304589	Baixo Amazonas	5	1	Test	5.954	3.739	3.818	5.203	3.764	0.2393	0.3451	0.1129	0.3492	0.1156
2020-04-04	São Geraldo do Araguaia	24847	Carajás	1	0	Train	0.002	0	0.002	0.008	0	0.0001	0	0.0001	0.0001	0
2020-04-04	Tucuruí	113659	Lago de Tucuruí	1	0	Train	0.035	0.023	0.036	0.032	0.003	0.0016	0.0027	0.0031	0.0022	0.0002
2020-04-05	Abaetetuba	157698	Tocantins	1	0	Train	0.048	0.791	0.009	0.133	0.002	0.0003	0.0236	0.0001	0.0013	0
2020-04-05	Altamira	114594	Xingu	1	0	Train	0.155	0.304	0.068	0.11	0	0.0004	0.0296	0.0001	0.0001	0
2020-04-05	Ananindeua	530598	Metropolitana I	10	0	Test	10.055	8.668	8.806	7.314	5.818	0.0815	0.2495	0.0019	0.111	0.0015
2020-04-05	Barcarena	124680	Tocantins	2	0	Validation	0.028	1.095	0.01	0.052	0.002	0.0012	0.0836	0.0004	0.0019	0.0001
2020-04-05	Belém	1492745	Metropolitana I	49	0	Test	63.786	53.003	62.768	54.893	55.82	1.1576	1.1971	0.9627	1.239	0.554
2020-04-05	Benevides	62737	Metropolitana I	1	0	Train	0.589	0.299	0.212	0.826	0.774	0.0131	0.036	0.0028	0.1152	0.0287
2020-04-05	Castanhal	200793	Metropolitana III	2	0	Train	0.721	1.578	3.21	0.511	0.159	0.0232	0.1328	0.0905	0.0217	0.0001
2020-04-05	Goianésia do Pará	40475	Lago de Tucuruí	1	0	Train	0.007	0.014	0.002	0.012	0	0.0001	0.0008	0	0.0001	0
2020-04-05	Itaituba	101247	Tapajós	3	0	Train	0.02	0.005	0.011	0.036	0.007	0.0002	0.0003	0.0001	0.0004	0
2020-04-05	Marabá	279349	Carajás	2	0	Train	0.132	0.123	1.597	0.186	0.382	0.0147	0.0373	0.1294	0.0152	0.0092
2020-04-05	Marituba	131521	Metropolitana I	2	0	Validation	1.585	2.895	0.331	3.035	0.301	0.0124	0.1965	0.0007	0.0845	0.0005
2020-04-05	Novo Progresso	25762	Tapajós	1	0	Train	0.005	0.001	0.001	0.009	0	0.0001	0.0001	0	0.0001	0
2020-04-05	Oeiras do Pará	32512	Tocantins	1	0	Train	0.006	0.061	0.001	0.015	0	0.0003	0.0042	0	0.0009	0
2020-04-05	Parauapebas	208273	Carajás	2	0	Train	2.19	2.553	2.984	2.181	2.772	0.1141	0.3589	0.1544	0.1344	0.0514
2020-04-05	Santarém	304589	Baixo Amazonas	5	1	Train	6.807	4.34	4.365	6.015	4.364	0.2862	0.3967	0.1354	0.4119	0.1433
2020-04-05	São Geraldo do Araguaia	24847	Carajás	1	0	Train	0.003	0	0.003	0.009	0	0.0001	0	0.0001	0.0001	0
2020-04-05	Tucuruí	113659	Lago de Tucuruí	1	0	Train	0.045	0.03	0.047	0.04	0.005	0.0022	0.0035	0.0042	0.0028	0.0003
2020-04-06	Abaetetuba	157698	Tocantins	1	0	Train	0.057	0.931	0.014	0.15	0.003	0.0004	0.0272	0.0001	0.0016	0
2020-04-06	Altamira	114594	Xingu	2	0	Validation	0.194	0.365	0.09	0.137	0	0.0005	0.0349	0.0001	0.0001	0
2020-04-06	Ananindeua	530598	Metropolitana I	14	0	Train	11.84	10.454	10.723	8.721	7.344	0.0985	0.301	0.0031	0.1307	0.0024
2020-04-06	Barcarena	124680	Tocantins	2	0	Test	0.035	1.272	0.014	0.064	0.003	0.0015	0.096	0.0006	0.0024	0.0001
2020-04-06	Belém	1492745	Metropolitana I	75	3	Train	76.129	63.893	75.41	66.775	67.634	1.4584	1.4562	1.26	1.5462	0.7424
2020-04-06	Benevides	62737	Metropolitana I	1	0	Train	0.672	0.371	0.269	0.956	0.935	0.0152	0.0442	0.0039	0.1295	0.0373
2020-04-06	Cametá	137890	Tocantins	1	1	Train	0.043	0.464	0.007	0.481	0.001	0.0041	0.1046	0.0003	0.0105	0.0001
2020-04-06	Castanhal	200793	Metropolitana III	2	0	Validation	0.9	1.875	3.793	0.658	0.242	0.0304	0.1572	0.1132	0.0283	0.0003
2020-04-06	Goianésia do Pará	40475	Lago de Tucuruí	1	0	Train	0.009	0.018	0.003	0.015	0	0.0001	0.001	0	0.0001	0
2020-04-06	Itaituba	101247	Tapajós	3	0	Train	0.026	0.006	0.015	0.046	0.011	0.0002	0.0003	0.0001	0.0005	0.0001
2020-04-06	Marabá	279349	Carajás	2	0	Train	0.167	0.162	1.886	0.236	0.488	0.0193	0.049	0.158	0.0197	0.0131
2020-04-06	Marituba	131521	Metropolitana I	2	0	Validation	1.825	3.314	0.422	3.549	0.402	0.0145	0.2217	0.001	0.0951	0.0008
2020-04-06	Novo Progresso	25762	Tapajós	1	0	Train	0.007	0.002	0.002	0.011	0	0.0001	0.0001	0	0.0001	0
2020-04-06	Oeiras do Pará	32512	Tocantins	1	0	Train	0.008	0.076	0.001	0.017	0	0.0004	0.0051	0.0001	0.001	0
2020-04-06	Parauapebas	208273	Carajás	2	0	Train	2.682	3.044	3.473	2.667	3.359	0.1453	0.4229	0.1871	0.1694	0.0697
2020-04-06	Santarém	304589	Baixo Amazonas	10	1	Train	7.745	5.022	4.979	6.911	5.04	0.3404	0.4547	0.1618	0.483	0.1764
2020-04-06	São Geraldo do Araguaia	24847	Carajás	1	0	Train	0.003	0	0.004	0.012	0	0.0001	0	0.0001	0.0002	0
2020-04-06	Tucuruí	113659	Lago de Tucuruí	1	0	Test	0.058	0.038	0.06	0.051	0.007	0.0029	0.0044	0.0056	0.0036	0.0006
2020-04-07	Abaetetuba	157698	Tocantins	2	0	Train	0.067	1.094	0.021	0.17	0.006	0.0005	0.0313	0.0002	0.0018	0
2020-04-07	Altamira	114594	Xingu	2	0	Train	0.243	0.436	0.119	0.172	0	0.0006	0.0411	0.0002	0.0001	0
2020-04-07	Ananindeua	530598	Metropolitana I	16	0	Validation	13.955	12.559	12.983	10.43	9.197	0.1195	0.3615	0.005	0.1544	0.004
2020-04-07	Barcarena	124680	Tocantins	2	0	Test	0.043	1.475	0.02	0.079	0.005	0.0019	0.11	0.0009	0.0031	0.0003
2020-04-07	Belém	1492745	Metropolitana I	100	3	Train	90.577	76.832	90.105	80.917	81.578	1.8335	1.7703	1.6357	1.9273	0.9885
2020-04-07	Benevides	62737	Metropolitana I	1	0	Train	0.772	0.459	0.339	1.111	1.123	0.0179	0.054	0.0055	0.146	0.0482
2020-04-07	Cametá	137890	Tocantins	1	1	Test	0.052	0.56	0.011	0.534	0.002	0.0051	0.1235	0.0005	0.0122	0.0002
2020-04-07	Castanhal	200793	Metropolitana III	2	0	Test	1.125	2.223	4.464	0.848	0.36	0.0399	0.1856	0.1408	0.0371	0.0005
2020-04-07	Goianésia do Pará	40475	Lago de Tucuruí	1	0	Train	0.011	0.023	0.004	0.019	0	0.0001	0.0013	0	0.0001	0
2020-04-07	Itaituba	101247	Tapajós	3	0	Validation	0.032	0.008	0.02	0.057	0.016	0.0003	0.0004	0.0002	0.0006	0.0001
2020-04-07	Marabá	279349	Carajás	2	0	Validation	0.212	0.213	2.22	0.3	0.618	0.0252	0.0641	0.1921	0.0257	0.0184
2020-04-07	Marituba	131521	Metropolitana I	3	0	Train	2.106	3.785	0.535	4.146	0.531	0.0169	0.2495	0.0015	0.107	0.0012
2020-04-07	Novo Progresso	25762	Tapajós	1	0	Test	0.008	0.002	0.003	0.013	0	0.0001	0.0001	0	0.0001	0
2020-04-07	Oeiras do Pará	32512	Tocantins	1	0	Train	0.009	0.094	0.002	0.02	0	0.0005	0.0063	0.0001	0.0013	0
2020-04-07	Parauapebas	208273	Carajás	3	0	Train	3.264	3.614	4.03	3.24	4.043	0.1837	0.4962	0.2259	0.2122	0.0934
2020-04-07	Santarém	304589	Baixo Amazonas	10	1	Train	8.773	5.794	5.664	7.896	5.8	0.4026	0.5196	0.1926	0.563	0.2157
2020-04-07	Santo Antônio do Tauá	31482	Metropolitana II	1	0	Train	2.329	0.506	2.104	0.464	0.774	0.0917	0.1104	0.0472	0.0777	0.0078
2020-04-07	São Geraldo do Araguaia	24847	Carajás	1	0	Validation	0.004	0	0.005	0.014	0	0.0001	0	0.0002	0.0002	0
2020-04-07	Tucuruí	113659	Lago de Tucuruí	1	0	Validation	0.074	0.049	0.077	0.064	0.011	0.0038	0.0056	0.0075	0.0046	0.0009
2020-04-08	Abaetetuba	157698	Tocantins	2	0	Train	0.081	1.282	0.032	0.194	0.01	0.0006	0.0359	0.0003	0.0022	0
2020-04-08	Altamira	114594	Xingu	2	0	Train	0.305	0.519	0.156	0.216	0	0.0008	0.0482	0.0003	0.0001	0
2020-04-08	Ananindeua	530598	Metropolitana I	16	0	Train	16.454	15.029	15.633	12.5	11.428	0.1451	0.4325	0.0079	0.1832	0.0064
2020-04-08	Barcarena	124680	Tocantins	2	0	Train	0.055	1.706	0.03	0.098	0.008	0.0025	0.1257	0.0013	0.0039	0.0005
2020-04-08	Belém	1492745	Metropolitana I	111	4	Train	107.393	92.155	107.097	97.62	97.954	2.2991	2.1513	2.1066	2.3982	1.3076
2020-04-08	Benevides	62737	Metropolitana I	1	0	Train	0.889	0.565	0.425	1.298	1.341	0.0211	0.0658	0.0076	0.1652	0.0616
2020-04-08	Cametá	137890	Tocantins	1	1	Train	0.063	0.675	0.018	0.595	0.003	0.0063	0.1453	0.0009	0.0143	0.0003
2020-04-08	Castanhal	200793	Metropolitana III	2	0	Test	1.406	2.63	5.234	1.093	0.525	0.0523	0.2186	0.1742	0.0486	0.001
2020-04-08	Goianésia do Pará	40475	Lago de Tucuruí	1	0	Train	0.014	0.029	0.005	0.023	0	0.0002	0.0016	0	0.0001	0
2020-04-08	Itaituba	101247	Tapajós	3	0	Train	0.04	0.01	0.027	0.072	0.023	0.0003	0.0005	0.0003	0.0008	0.0002
2020-04-08	Marabá	279349	Carajás	2	0	Train	0.269	0.278	2.604	0.383	0.777	0.0331	0.0832	0.2326	0.0336	0.0256
2020-04-08	Marituba	131521	Metropolitana I	3	0	Train	2.434	4.313	0.673	4.835	0.694	0.0198	0.28	0.0021	0.1204	0.0019
2020-04-08	Novo Progresso	25762	Tapajós	1	0	Train	0.01	0.003	0.004	0.017	0	0.0001	0.0001	0	0.0001	0
2020-04-08	Oeiras do Pará	32512	Tocantins	1	0	Test	0.012	0.115	0.003	0.024	0.001	0.0007	0.0077	0.0002	0.0016	0.0001
2020-04-08	Parauapebas	208273	Carajás	3	0	Train	3.947	4.276	4.662	3.91	4.833	0.2307	0.5795	0.2717	0.2641	0.1237
2020-04-08	Santarém	304589	Baixo Amazonas	10	1	Train	9.894	6.666	6.429	8.972	6.65	0.4737	0.592	0.2287	0.6526	0.2623
2020-04-08	Santo Antônio do Tauá	31482	Metropolitana II	1	0	Train	2.787	0.625	2.456	0.587	1.024	0.1139	0.1347	0.0582	0.0965	0.0122
2020-04-08	São Geraldo do Araguaia	24847	Carajás	1	0	Train	0.005	0	0.006	0.018	0.001	0.0002	0	0.0002	0.0002	0
2020-04-08	Tucuruí	113659	Lago de Tucuruí	1	0	Test	0.095	0.062	0.098	0.08	0.016	0.005	0.0072	0.0099	0.0059	0.0016
2020-04-09	Abaetetuba	157698	Tocantins	2	0	Validation	0.097	1.5	0.048	0.222	0.017	0.0008	0.0411	0.0005	0.0026	0
2020-04-09	Altamira	114594	Xingu	2	0	Train	0.381	0.617	0.203	0.272	0	0.001	0.0563	0.0004	0.0002	0
2020-04-09	Ananindeua	530598	Metropolitana I	16	0	Validation	19.394	17.918	18.723	14.999	14.096	0.1766	0.5155	0.0123	0.218	0.0101
2020-04-09	Barcarena	124680	Tocantins	2	0	Validation	0.069	1.969	0.042	0.122	0.013	0.0033	0.1433	0.0019	0.005	0.0008
2020-04-09	Belém	1492745	Metropolitana I	114	5	Train	126.853	110.238	126.644	117.194	117.09	2.8742	2.6137	2.6921	2.9776	1.7188
2020-04-09	Benevides	62737	Metropolitana I	1	0	Test	1.029	0.693	0.53	1.521	1.593	0.025	0.08	0.0104	0.1875	0.0781
2020-04-09	Cametá	137890	Tocantins	1	1	Validation	0.076	0.811	0.027	0.665	0.004	0.0078	0.1705	0.0014	0.0167	0.0006
2020-04-09	Castanhal	200793	Metropolitana III	2	0	Train	1.756	3.105	6.116	1.408	0.753	0.0684	0.2569	0.2145	0.0637	0.0018
2020-04-09	Goianésia do Pará	40475	Lago de Tucuruí	1	0	Test	0.018	0.036	0.007	0.029	0	0.0002	0.002	0	0.0001	0
2020-04-09	Itaituba	101247	Tapajós	3	0	Test	0.05	0.013	0.036	0.091	0.034	0.0004	0.0006	0.0004	0.001	0.0003
2020-04-09	Marabá	279349	Carajás	2	0	Validation	0.342	0.362	3.044	0.491	0.972	0.0433	0.1072	0.2805	0.0439	0.0352
2020-04-09	Marituba	131521	Metropolitana I	3	0	Train	2.815	4.902	0.842	5.623	0.896	0.0233	0.3135	0.0031	0.1353	0.0029
2020-04-09	Novo Progresso	25762	Tapajós	1	0	Test	0.013	0.003	0.005	0.02	0	0.0001	0.0002	0.0001	0.0001	0
2020-04-09	Oeiras do Pará	32512	Tocantins	1	0	Train	0.015	0.142	0.005	0.029	0.001	0.0009	0.0093	0.0002	0.0019	0.0001
2020-04-09	Parauapebas	208273	Carajás	3	0	Train	4.744	5.04	5.377	4.688	5.74	0.2878	0.6738	0.3255	0.3268	0.1622
2020-04-09	Santarém	304589	Baixo Amazonas	10	1	Train	11.113	7.648	7.279	10.142	7.597	0.5545	0.6727	0.2706	0.7525	0.317
2020-04-09	Santo Antônio do Tauá	31482	Metropolitana II	1	0	Train	3.314	0.768	2.857	0.743	1.338	0.1405	0.1636	0.0714	0.1195	0.0186
2020-04-09	São Geraldo do Araguaia	24847	Carajás	1	0	Train	0.006	0	0.008	0.022	0.001	0.0002	0	0.0003	0.0003	0
2020-04-09	Tucuruí	113659	Lago de Tucuruí	1	0	Validation	0.122	0.079	0.124	0.102	0.024	0.0067	0.0091	0.0131	0.0076	0.0025
2020-04-10	Abaetetuba	157698	Tocantins	2	0	Train	0.118	1.751	0.07	0.255	0.029	0.001	0.047	0.0007	0.0032	0.0001
2020-04-10	Altamira	114594	Xingu	2	0	Train	0.476	0.731	0.262	0.343	0.001	0.0013	0.0657	0.0005	0.0002	0
2020-04-10	Ananindeua	530598	Metropolitana I	21	0	Train	22.839	21.283	22.308	18.002	17.263	0.2151	0.612	0.019	0.2601	0.0156
2020-04-10	Barcarena	124680	Tocantins	2	0	Test	0.088	2.266	0.06	0.153	0.02	0.0043	0.1629	0.0027	0.0064	0.0015
2020-04-10	Belém	1492745	Metropolitana I	147	7	Train	149.24	131.493	149.019	139.951	139.335	3.581	3.1752	3.4149	3.6872	2.2453
2020-04-10	Benevides	62737	Metropolitana I	1	0	Train	1.195	0.847	0.656	1.787	1.881	0.0298	0.0968	0.0141	0.2132	0.0982
2020-04-10	Cametá	137890	Tocantins	1	1	Train	0.093	0.973	0.042	0.745	0.007	0.0097	0.1995	0.0021	0.0197	0.001
2020-04-10	Castanhal	200793	Metropolitana III	3	0	Train	2.191	3.659	7.121	1.809	1.062	0.0894	0.3013	0.2629	0.0832	0.0033
2020-04-10	Goianésia do Pará	40475	Lago de Tucuruí	1	0	Train	0.023	0.046	0.009	0.036	0	0.0003	0.0024	0	0.0001	0
2020-04-10	Itaituba	101247	Tapajós	3	0	Train	0.063	0.016	0.047	0.115	0.048	0.0006	0.0008	0.0005	0.0013	0.0005
2020-04-10	Marabá	279349	Carajás	2	0	Test	0.436	0.467	3.547	0.629	1.208	0.0568	0.1374	0.337	0.0574	0.048
2020-04-10	Marituba	131521	Metropolitana I	3	0	Train	3.256	5.558	1.047	6.517	1.145	0.0275	0.3499	0.0043	0.1518	0.0043
2020-04-10	Novo Progresso	25762	Tapajós	1	0	Train	0.016	0.004	0.007	0.025	0	0.0002	0.0002	0.0001	0.0002	0
2020-04-10	Oeiras do Pará	32512	Tocantins	1	0	Train	0.018	0.174	0.007	0.034	0.002	0.0011	0.0112	0.0004	0.0024	0.0002
2020-04-10	Parauapebas	208273	Carajás	8	0	Test	5.664	5.917	6.184	5.585	6.776	0.3566	0.7802	0.3885	0.4018	0.2106
2020-04-10	Santarém	304589	Baixo Amazonas	13	1	Train	12.433	8.75	8.223	11.409	8.651	0.6459	0.7623	0.3192	0.8631	0.3809
2020-04-10	Santo Antônio do Tauá	31482	Metropolitana II	1	0	Train	3.916	0.94	3.314	0.941	1.728	0.1722	0.1979	0.0873	0.1476	0.0279
2020-04-10	São Geraldo do Araguaia	24847	Carajás	1	0	Validation	0.008	0	0.011	0.027	0.001	0.0003	0	0.0004	0.0004	0
2020-04-10	Tucuruí	113659	Lago de Tucuruí	1	0	Validation	0.156	0.1	0.156	0.129	0.035	0.0088	0.0115	0.0172	0.0099	0.004
2020-04-11	Abaetetuba	157698	Tocantins	2	0	Train	0.143	2.039	0.101	0.294	0.047	0.0013	0.0535	0.0011	0.0038	0.0001
2020-04-11	Acará	55591	Metropolitana II	1	0	Train	0.148	0.042	0.047	0.062	0.01	0.0045	0.0067	0.0038	0.0023	0.0002
2020-04-11	Altamira	114594	Xingu	2	0	Train	0.593	0.864	0.337	0.434	0.001	0.0017	0.0762	0.0008	0.0003	0
2020-04-11	Ananindeua	530598	Metropolitana I	25	0	Train	26.855	25.187	26.446	21.594	21	0.2623	0.724	0.0288	0.3109	0.0239
2020-04-11	Barcarena	124680	Tocantins	2	0	Train	0.112	2.602	0.084	0.194	0.031	0.0057	0.1847	0.0039	0.0083	0.0025
2020-04-11	Belém	1492745	Metropolitana I	161	8	Train	174.846	156.369	174.508	166.2	165.059	4.4452	3.8577	4.3007	4.5521	2.9153
2020-04-11	Benevides	62737	Metropolitana I	1	0	Validation	1.391	1.032	0.809	2.104	2.211	0.0355	0.1168	0.0191	0.243	0.1225
2020-04-11	Bujaru	29132	Metropolitana II	1	0	Train	0.667	0.388	1.018	0.276	0.194	0.0344	0.0521	0.0324	0.0248	0.0036
2020-04-11	Cametá	137890	Tocantins	1	1	Test	0.114	1.164	0.064	0.837	0.011	0.0121	0.2328	0.0033	0.0233	0.0016
2020-04-11	Castanhal	200793	Metropolitana III	4	0	Test	2.729	4.301	8.263	2.316	1.474	0.1165	0.3527	0.3207	0.1086	0.0058
2020-04-11	Goianésia do Pará	40475	Lago de Tucuruí	1	0	Train	0.029	0.057	0.012	0.045	0.001	0.0003	0.003	0.0001	0.0002	0
2020-04-11	Itaituba	101247	Tapajós	3	0	Train	0.079	0.02	0.061	0.144	0.066	0.0007	0.001	0.0007	0.0017	0.0008
2020-04-11	Marabá	279349	Carajás	2	0	Train	0.555	0.6	4.119	0.806	1.493	0.0744	0.1749	0.4033	0.0751	0.0649
2020-04-11	Marituba	131521	Metropolitana I	3	0	Train	3.766	6.288	1.295	7.521	1.45	0.0324	0.3896	0.0061	0.1701	0.0062
2020-04-11	Novo Progresso	25762	Tapajós	1	0	Train	0.02	0.006	0.009	0.031	0	0.0002	0.0003	0.0001	0.0002	0
2020-04-11	Oeiras do Pará	32512	Tocantins	1	0	Train	0.023	0.213	0.01	0.041	0.004	0.0014	0.0135	0.0006	0.003	0.0004
2020-04-11	Parauapebas	208273	Carajás	8	0	Train	6.721	6.923	7.091	6.61	7.952	0.4388	0.8995	0.4621	0.491	0.2706
2020-04-11	Quatipuru	13608	Rio Caetés	1	0	Test	0.019	0	0.017	0.027	0.001	0.0004	0	0.0002	0.0003	0
2020-04-11	Santarém	304589	Baixo Amazonas	13	1	Train	13.859	9.983	9.269	12.776	9.819	0.7488	0.8615	0.3755	0.9852	0.4552
2020-04-11	Santo Antônio do Tauá	31482	Metropolitana II	2	0	Train	4.598	1.147	3.832	1.189	2.208	0.2096	0.2382	0.1063	0.1817	0.0411
2020-04-11	São Geraldo do Araguaia	24847	Carajás	1	0	Train	0.01	0	0.014	0.033	0.002	0.0004	0	0.0005	0.0004	0
2020-04-11	São Miguel do Guamá	58986	Metropolitana III	1	0	Validation	0.963	0.726	0.872	1.691	0.862	0.0077	0.1718	0.0089	0.0534	0.0047
2020-04-11	Tucuruí	113659	Lago de Tucuruí	1	0	Train	0.199	0.125	0.195	0.163	0.05	0.0117	0.0144	0.0224	0.0128	0.0062
2020-04-12	Abaetetuba	157698	Tocantins	2	0	Validation	0.176	2.369	0.145	0.341	0.075	0.0016	0.0609	0.0017	0.0046	0.0003
2020-04-12	Acará	55591	Metropolitana II	1	0	Train	0.183	0.053	0.058	0.079	0.015	0.0058	0.0086	0.0049	0.003	0.0003
2020-04-12	Altamira	114594	Xingu	2	0	Train	0.737	1.018	0.429	0.547	0.003	0.0021	0.0883	0.001	0.0003	0
2020-04-12	Ananindeua	530598	Metropolitana I	26	0	Train	31.516	29.701	31.2	25.863	25.381	0.3198	0.8534	0.043	0.3724	0.036
2020-04-12	Barcarena	124680	Tocantins	2	0	Train	0.143	2.98	0.116	0.246	0.047	0.0075	0.209	0.0056	0.0108	0.0042
2020-04-12	Belém	1492745	Metropolitana I	180	11	Train	203.967	185.34	203.408	196.244	194.641	5.4961	4.6877	5.3787	5.6013	3.7622
2020-04-12	Benevides	62737	Metropolitana I	1	0	Validation	1.624	1.253	0.993	2.479	2.585	0.0426	0.1404	0.0255	0.2774	0.1517
2020-04-12	Bujaru	29132	Metropolitana II	1	0	Train	0.814	0.476	1.207	0.353	0.265	0.0438	0.0631	0.0404	0.032	0.0057
2020-04-12	Cametá	137890	Tocantins	1	1	Train	0.14	1.389	0.095	0.943	0.018	0.015	0.2708	0.005	0.0276	0.0025
2020-04-12	Castanhal	200793	Metropolitana III	4	0	Train	3.39	5.047	9.556	2.955	2.015	0.1514	0.412	0.3895	0.1414	0.01
2020-04-12	Goianésia do Pará	40475	Lago de Tucuruí	1	0	Train	0.036	0.071	0.016	0.056	0.001	0.0004	0.0036	0.0001	0.0002	0
2020-04-12	Itaituba	101247	Tapajós	3	0	Validation	0.099	0.025	0.079	0.182	0.091	0.0009	0.0012	0.001	0.0021	0.0013
2020-04-12	Marabá	279349	Carajás	2	0	Train	0.708	0.767	4.77	1.032	1.834	0.0972	0.2212	0.481	0.0982	0.087
2020-04-12	Marituba	131521	Metropolitana I	3	0	Train	4.353	7.096	1.594	8.64	1.818	0.0382	0.4327	0.0084	0.1902	0.009
2020-04-12	Novo Progresso	25762	Tapajós	1	0	Train	0.025	0.007	0.012	0.039	0	0.0003	0.0003	0.0002	0.0002	0
2020-04-12	Oeiras do Pará	32512	Tocantins	1	0	Train	0.03	0.259	0.015	0.05	0.006	0.0019	0.0163	0.0009	0.0038	0.0007
2020-04-12	Parauapebas	208273	Carajás	10	0	Validation	7.926	8.07	8.109	7.775	9.28	0.5362	1.0328	0.5477	0.5961	0.3446
2020-04-12	Quatipuru	13608	Rio Caetés	1	0	Test	0.024	0	0.022	0.035	0.001	0.0005	0	0.0002	0.0004	0
2020-04-12	Santarém	304589	Baixo Amazonas	13	1	Train	15.394	11.358	10.424	14.248	11.109	0.8641	0.9712	0.4403	1.1193	0.5412
2020-04-12	Santo Antônio do Tauá	31482	Metropolitana II	2	0	Train	5.366	1.394	4.418	1.5	2.791	0.2535	0.2854	0.1288	0.2228	0.0593
2020-04-12	São Geraldo do Araguaia	24847	Carajás	1	0	Train	0.013	0	0.017	0.041	0.002	0.0005	0	0.0007	0.0005	0
2020-04-12	São Miguel do Guamá	58986	Metropolitana III	1	0	Validation	1.189	0.872	1.063	2.077	1.122	0.0101	0.2052	0.0116	0.0667	0.0072
2020-04-12	Tucuruí	113659	Lago de Tucuruí	1	0	Train	0.253	0.156	0.243	0.207	0.07	0.0155	0.0181	0.0289	0.0167	0.0094
2020-04-13	Abaetetuba	157698	Tocantins	3	0	Train	0.216	2.748	0.206	0.398	0.117	0.0021	0.0691	0.0025	0.0057	0.0005
2020-04-13	Acará	55591	Metropolitana II	1	0	Train	0.224	0.068	0.071	0.099	0.022	0.0075	0.0109	0.0063	0.0038	0.0005
2020-04-13	Altamira	114594	Xingu	2	0	Train	0.913	1.196	0.545	0.69	0.005	0.0027	0.1018	0.0014	0.0004	0
2020-04-13	Ananindeua	530598	Metropolitana I	28	0	Train	36.894	34.899	36.636	30.905	30.484	0.39	1.0024	0.0635	0.4465	0.0536
2020-04-13	Barcarena	124680	Tocantins	3	0	Train	0.184	3.407	0.159	0.313	0.071	0.0099	0.236	0.0079	0.014	0.0067
2020-04-13	Belém	1492745	Metropolitana I	218	11	Train	236.904	218.897	236.028	230.371	228.468	6.767	5.698	6.6816	6.8674	4.826
2020-04-13	Benevides	62737	Metropolitana I	1	0	Train	1.899	1.516	1.212	2.921	3.008	0.0512	0.1683	0.0339	0.3168	0.1865
2020-04-13	Bujaru	29132	Metropolitana II	1	0	Test	0.988	0.582	1.426	0.449	0.357	0.0555	0.0762	0.0502	0.0412	0.0087
2020-04-13	Cametá	137890	Tocantins	1	1	Validation	0.173	1.655	0.141	1.067	0.027	0.0188	0.3141	0.0075	0.0329	0.004
2020-04-13	Capanema	69027	Rio Caetés	1	0	Train	1.504	1.868	2.121	1.143	0.606	0.0412	0.2968	0.0545	0.0792	0.0274
2020-04-13	Castanhal	200793	Metropolitana III	7	0	Test	4.199	5.91	11.017	3.752	2.717	0.196	0.4803	0.4711	0.1833	0.0166
2020-04-13	Conceição do Araguaia	47864	Araguaia	1	0	Train	0.153	0.373	0.09	0.244	0.027	0.0012	0.0304	0.0007	0.0015	0.0001
2020-04-13	Goianésia do Pará	40475	Lago de Tucuruí	1	0	Train	0.046	0.088	0.021	0.07	0.002	0.0005	0.0044	0.0001	0.0003	0
2020-04-13	Itaituba	101247	Tapajós	3	0	Test	0.123	0.031	0.101	0.228	0.124	0.0012	0.0015	0.0014	0.0027	0.002
2020-04-13	Marabá	279349	Carajás	2	0	Train	0.903	0.974	5.507	1.319	2.24	0.1268	0.2781	0.5715	0.1281	0.1155
2020-04-13	Marituba	131521	Metropolitana I	5	0	Train	5.023	7.989	1.951	9.873	2.259	0.0451	0.4793	0.0116	0.2122	0.0127
2020-04-13	Novo Progresso	25762	Tapajós	1	0	Validation	0.031	0.009	0.016	0.048	0.001	0.0003	0.0004	0.0002	0.0003	0
2020-04-13	Oeiras do Pará	32512	Tocantins	1	0	Train	0.038	0.314	0.022	0.062	0.01	0.0025	0.0195	0.0013	0.0048	0.0011
2020-04-13	Parauapebas	208273	Carajás	11	0	Train	9.289	9.374	9.249	9.09	10.77	0.651	1.1811	0.6471	0.7194	0.435
2020-04-13	Quatipuru	13608	Rio Caetés	1	0	Test	0.03	0	0.029	0.044	0.002	0.0006	0	0.0003	0.0005	0
2020-04-13	Salinópolis	40675	Rio Caetés	1	0	Test	0.481	0.669	0.931	0.408	0.057	0.012	0.0822	0.0235	0.0127	0.0023
2020-04-13	Santarém	304589	Baixo Amazonas	13	1	Test	17.044	12.887	11.698	15.828	12.531	0.9928	1.0921	0.5149	1.266	0.6402
2020-04-13	Santo Antônio do Tauá	31482	Metropolitana II	2	0	Validation	6.226	1.688	5.079	1.886	3.493	0.3047	0.3406	0.1556	0.2722	0.084
2020-04-13	São Geraldo do Araguaia	24847	Carajás	1	0	Train	0.016	0	0.022	0.05	0.003	0.0007	0	0.0009	0.0007	0
2020-04-13	São Miguel do Guamá	58986	Metropolitana III	1	1	Train	1.461	1.045	1.29	2.533	1.443	0.0131	0.2442	0.015	0.0827	0.0107
2020-04-13	Tucuruí	113659	Lago de Tucuruí	1	0	Test	0.321	0.195	0.3	0.262	0.097	0.0204	0.0226	0.0372	0.0216	0.014
2020-04-14	Abaetetuba	157698	Tocantins	3	0	Train	0.268	3.18	0.289	0.467	0.179	0.0026	0.0782	0.0036	0.007	0.0009
2020-04-14	Acará	55591	Metropolitana II	1	0	Train	0.273	0.086	0.087	0.124	0.032	0.0096	0.0137	0.0081	0.005	0.0009
2020-04-14	Altamira	114594	Xingu	2	0	Train	1.127	1.403	0.687	0.868	0.01	0.0035	0.1171	0.0019	0.0005	0
2020-04-14	Ananindeua	530598	Metropolitana I	33	0	Validation	43.067	40.863	42.825	36.818	36.395	0.4754	1.1735	0.0926	0.5358	0.0786
2020-04-14	Barcarena	124680	Tocantins	3	0	Train	0.237	3.885	0.217	0.4	0.104	0.0132	0.2658	0.0111	0.0183	0.0106
2020-04-14	Belém	1492745	Metropolitana I	272	16	Train	273.956	257.531	272.686	268.86	266.923	8.2955	6.9283	8.2462	8.3877	6.1534
2020-04-14	Benevides	62737	Metropolitana I	4	0	Test	2.222	1.829	1.472	3.439	3.485	0.0617	0.2011	0.0447	0.3621	0.2278
2020-04-14	Bragança	127686	Rio Caetés	2	0	Validation	3.323	3.036	4.784	1.672	1.079	0.1562	0.574	0.1695	0.1753	0.1245
2020-04-14	Bujaru	29132	Metropolitana II	1	0	Test	1.191	0.71	1.679	0.571	0.474	0.0698	0.0917	0.0621	0.0529	0.0131
2020-04-14	Cametá	137890	Tocantins	1	1	Test	0.214	1.968	0.205	1.211	0.042	0.0236	0.3633	0.0111	0.0394	0.0062
2020-04-14	Canaã dos Carajás	37085	Carajás	1	1	Validation	0.109	0.11	0.453	0.374	0.287	0.0072	0.0113	0.0334	0.0247	0.0318
2020-04-14	Capanema	69027	Rio Caetés	1	0	Train	1.861	2.203	2.537	1.452	0.836	0.0533	0.3425	0.0684	0.101	0.0411
2020-04-14	Castanhal	200793	Metropolitana III	7	0	Train	5.181	6.907	12.661	4.737	3.613	0.2526	0.559	0.5673	0.2367	0.0271
2020-04-14	Conceição do Araguaia	47864	Araguaia	1	0	Test	0.191	0.458	0.116	0.307	0.042	0.0015	0.0368	0.001	0.0019	0.0001
2020-04-14	Goianésia do Pará	40475	Lago de Tucuruí	1	0	Validation	0.057	0.108	0.028	0.087	0.004	0.0007	0.0053	0.0002	0.0003	0
2020-04-14	Itaituba	101247	Tapajós	3	0	Train	0.153	0.037	0.129	0.285	0.166	0.0015	0.0018	0.0019	0.0035	0.0029
2020-04-14	Marabá	279349	Carajás	2	0	Train	1.15	1.232	6.338	1.68	2.722	0.165	0.3476	0.6768	0.1667	0.1522
2020-04-14	Marituba	131521	Metropolitana I	6	0	Train	5.787	8.975	2.376	11.22	2.783	0.0532	0.5296	0.0159	0.2362	0.0177
2020-04-14	Nova Ipixuna	16678	Carajás	1	0	Train	0.025	0.001	0.042	0.075	0.021	0.0009	0.0001	0.0016	0.0011	0.0003
2020-04-14	Novo Progresso	25762	Tapajós	1	0	Validation	0.039	0.011	0.021	0.059	0.001	0.0004	0.0005	0.0003	0.0003	0
2020-04-14	Óbidos	52137	Baixo Amazonas	1	0	Train	0.213	0.494	0.197	0.439	0.151	0.0061	0.0526	0.0097	0.031	0.0146
2020-04-14	Oeiras do Pará	32512	Tocantins	1	0	Train	0.048	0.38	0.032	0.076	0.015	0.0033	0.0232	0.0019	0.0061	0.0018
2020-04-14	Parauapebas	208273	Carajás	11	0	Train	10.824	10.851	10.52	10.566	12.434	0.7852	1.3453	0.7619	0.8628	0.5443
2020-04-14	Quatipuru	13608	Rio Caetés	1	0	Train	0.038	0	0.037	0.055	0.004	0.0008	0	0.0005	0.0006	0
2020-04-14	Rondon do Pará	52357	Carajás	1	1	Train	0.082	0.091	0.229	0.281	0.172	0.0049	0.0111	0.0193	0.0171	0.0219
2020-04-14	Salinópolis	40675	Rio Caetés	1	0	Train	0.606	0.803	1.131	0.523	0.086	0.0158	0.0963	0.03	0.0166	0.004
2020-04-14	Santa Bárbara do Pará	21079	Metropolitana I	1	0	Train	0.795	0.778	0.294	0.956	0.444	0.0121	0.0684	0.002	0.0455	0.0026
2020-04-14	Santarém	304589	Baixo Amazonas	13	1	Validation	18.812	14.582	13.101	17.521	14.094	1.136	1.2251	0.6004	1.426	0.7536
2020-04-14	Santo Antônio do Tauá	31482	Metropolitana II	2	0	Validation	7.183	2.037	5.823	2.361	4.33	0.364	0.4046	0.1872	0.3308	0.1172
2020-04-14	São Geraldo do Araguaia	24847	Carajás	1	0	Train	0.021	0	0.028	0.061	0.004	0.0009	0	0.0012	0.0008	0.0001
2020-04-14	São Miguel do Guamá	58986	Metropolitana III	2	1	Train	1.786	1.247	1.558	3.068	1.836	0.0169	0.2896	0.0193	0.102	0.0158
2020-04-14	Tucumã	39602	Araguaia	1	0	Validation	0.184	0.384	0.079	0.247	0.027	0.0015	0.0333	0.0008	0.0016	0.0001
2020-04-14	Tucuruí	113659	Lago de Tucuruí	2	0	Train	0.405	0.242	0.37	0.332	0.132	0.0268	0.0282	0.0476	0.028	0.0205
2020-04-15	Abaetetuba	157698	Tocantins	3	0	Train	0.334	3.674	0.402	0.551	0.268	0.0034	0.0883	0.0053	0.0086	0.0015
2020-04-15	Acará	55591	Metropolitana II	1	0	Train	0.331	0.108	0.106	0.155	0.045	0.0122	0.0173	0.0103	0.0064	0.0016
2020-04-15	Altamira	114594	Xingu	3	0	Train	1.386	1.64	0.86	1.089	0.019	0.0045	0.1342	0.0026	0.0006	0
2020-04-15	Ananindeua	530598	Metropolitana I	45	0	Train	50.113	47.679	49.838	43.701	43.202	0.5792	1.3694	0.1332	0.6434	0.1138
2020-04-15	Barcarena	124680	Tocantins	3	0	Validation	0.305	4.421	0.293	0.513	0.151	0.0175	0.2988	0.0154	0.0239	0.0163
2020-04-15	Belém	1492745	Metropolitana I	328	16	Train	315.424	301.707	313.706	311.971	310.372	10.1236	8.4271	10.1133	10.2036	7.7986
2020-04-15	Benevides	62737	Metropolitana I	6	0	Validation	2.602	2.199	1.78	4.041	4.021	0.0745	0.2396	0.0585	0.4138	0.2765
2020-04-15	Bragança	127686	Rio Caetés	3	0	Test	4.054	3.604	5.624	2.129	1.441	0.1977	0.6679	0.2081	0.2216	0.1722
2020-04-15	Bujaru	29132	Metropolitana II	1	0	Train	1.427	0.863	1.97	0.722	0.622	0.0874	0.11	0.0765	0.0675	0.0194
2020-04-15	Cachoeira do Arari	23767	Marajó I	1	0	Test	0.458	0.113	0.25	0.858	0.45	0.034	0.024	0.0328	0.1593	0.198
2020-04-15	Cametá	137890	Tocantins	1	1	Train	0.266	2.335	0.296	1.38	0.064	0.0296	0.4191	0.0163	0.0473	0.0095
2020-04-15	Canaã dos Carajás	37085	Carajás	1	1	Validation	0.138	0.141	0.544	0.455	0.352	0.0095	0.0144	0.0417	0.0313	0.0412
2020-04-15	Capanema	69027	Rio Caetés	1	0	Train	2.291	2.592	3.021	1.839	1.135	0.0686	0.3939	0.0855	0.128	0.0602
2020-04-15	Capitão Poço	54303	Metropolitana III	1	0	Train	0.314	0.201	0.341	0.435	0.041	0.0032	0.0259	0.004	0.005	0.0001
2020-04-15	Castanhal	200793	Metropolitana III	8	0	Train	6.366	8.057	14.506	5.944	4.745	0.3241	0.6493	0.6804	0.3043	0.0433
2020-04-15	Conceição do Araguaia	47864	Araguaia	1	0	Test	0.238	0.561	0.149	0.384	0.064	0.002	0.0443	0.0013	0.0024	0.0002
2020-04-15	Curralinho	34448	Marajó II	1	0	Train	0.141	0	0.123	0.129	0.175	0.0021	0	0.0035	0.0031	0.0018
2020-04-15	Goianésia do Pará	40475	Lago de Tucuruí	1	0	Train	0.072	0.133	0.037	0.107	0.007	0.0009	0.0063	0.0002	0.0004	0
2020-04-15	Itaituba	101247	Tapajós	5	0	Validation	0.19	0.046	0.164	0.354	0.219	0.002	0.0022	0.0025	0.0044	0.0042
2020-04-15	Juruti	57943	Baixo Amazonas	3	0	Train	0.529	1.602	0.617	0.94	0.421	0.0211	0.2088	0.0507	0.1961	0.1171
2020-04-15	Marabá	279349	Carajás	5	0	Validation	1.462	1.549	7.275	2.133	3.291	0.214	0.4319	0.7987	0.2162	0.199
2020-04-15	Marapanim	28336	Metropolitana III	1	0	Validation	0.5	0.437	0.418	0.659	0.183	0.0101	0.065	0.0177	0.034	0.0057
2020-04-15	Marituba	131521	Metropolitana I	8	0	Train	6.652	10.058	2.88	12.677	3.402	0.0629	0.5836	0.0215	0.2622	0.0244
2020-04-15	Monte Alegre	58032	Baixo Amazonas	1	0	Validation	0.198	0.173	0.13	0.219	0.131	0.0035	0.0089	0.0038	0.005	0.003
2020-04-15	Muaná	40349	Marajó I	1	0	Train	0.093	0.042	0.029	0.139	0.027	0.0017	0.0053	0.0006	0.002	0.0009
2020-04-15	Nova Ipixuna	16678	Carajás	1	0	Train	0.031	0.002	0.052	0.092	0.027	0.0012	0.0001	0.002	0.0014	0.0004
2020-04-15	Novo Progresso	25762	Tapajós	2	0	Train	0.049	0.014	0.027	0.073	0.002	0.0006	0.0006	0.0004	0.0004	0
2020-04-15	Óbidos	52137	Baixo Amazonas	1	0	Train	0.255	0.581	0.238	0.511	0.189	0.0077	0.063	0.0123	0.0379	0.0191
2020-04-15	Oeiras do Pará	32512	Tocantins	1	0	Train	0.062	0.458	0.045	0.095	0.022	0.0043	0.0277	0.0028	0.0078	0.0029
2020-04-15	Parauapebas	208273	Carajás	15	0	Train	12.54	12.516	11.935	12.213	14.283	0.9409	1.5265	0.8942	1.0286	0.6756
2020-04-15	Quatipuru	13608	Rio Caetés	1	0	Train	0.048	0	0.047	0.07	0.006	0.001	0	0.0006	0.0008	0.0001
2020-04-15	Rondon do Pará	52357	Carajás	1	1	Test	0.104	0.116	0.278	0.343	0.214	0.0065	0.0142	0.0243	0.0217	0.0288
2020-04-15	Salinópolis	40675	Rio Caetés	1	0	Train	0.759	0.962	1.369	0.67	0.129	0.0206	0.1125	0.0382	0.0217	0.0066
2020-04-15	Santa Bárbara do Pará	21079	Metropolitana I	2	0	Train	0.912	0.927	0.373	1.102	0.558	0.0142	0.0803	0.0028	0.0508	0.0036
2020-04-15	Santarém	304589	Baixo Amazonas	20	1	Train	20.704	16.456	14.642	19.332	15.807	1.2947	1.3711	0.6981	1.6	0.883
2020-04-15	Santo Antônio do Tauá	31482	Metropolitana II	2	0	Train	8.241	2.45	6.657	2.942	5.319	0.4322	0.4787	0.2245	0.4	0.1609
2020-04-15	São Geraldo do Araguaia	24847	Carajás	1	0	Train	0.026	0	0.035	0.075	0.006	0.0011	0	0.0016	0.001	0.0001
2020-04-15	São Miguel do Guamá	58986	Metropolitana III	2	1	Test	2.172	1.483	1.873	3.687	2.312	0.0218	0.3423	0.0246	0.1249	0.0229
2020-04-15	Tucumã	39602	Araguaia	1	0	Validation	0.229	0.473	0.103	0.309	0.041	0.0019	0.0405	0.0011	0.002	0.0002
2020-04-15	Tucuruí	113659	Lago de Tucuruí	2	0	Validation	0.509	0.299	0.454	0.418	0.179	0.0352	0.035	0.0605	0.0363	0.0294
2020-04-15	Vigia	53686	Metropolitana II	1	0	Train	3.793	4.266	3.371	2.569	1.328	0.0551	0.3286	0.0407	0.0594	0.0049
2020-04-16	Abaetetuba	157698	Tocantins	3	0	Train	0.419	4.236	0.554	0.654	0.394	0.0044	0.0996	0.0076	0.0107	0.0025
2020-04-16	Acará	55591	Metropolitana II	1	0	Train	0.4	0.136	0.129	0.193	0.064	0.0156	0.0216	0.013	0.0082	0.0026
2020-04-16	Altamira	114594	Xingu	3	0	Test	1.697	1.912	1.072	1.361	0.034	0.0057	0.1532	0.0035	0.0008	0
2020-04-16	Ananindeua	530598	Metropolitana I	50	0	Test	58.109	55.441	57.754	51.654	50.997	0.7051	1.5932	0.1893	0.7727	0.1629
2020-04-16	Barcarena	124680	Tocantins	3	0	Train	0.393	5.02	0.392	0.657	0.215	0.0232	0.3353	0.0212	0.0312	0.0246
2020-04-16	Belém	1492745	Metropolitana I	389	20	Train	361.606	351.839	359.421	359.949	359.148	12.2976	10.253	12.3277	12.3613	9.8233
2020-04-16	Benevides	62737	Metropolitana I	6	0	Test	3.047	2.635	2.143	4.736	4.619	0.0901	0.2847	0.076	0.4727	0.3334
2020-04-16	Bragança	127686	Rio Caetés	3	0	Train	4.916	4.265	6.588	2.702	1.902	0.2486	0.7742	0.2543	0.2788	0.2341
2020-04-16	Bujaru	29132	Metropolitana II	1	0	Test	1.7	1.045	2.303	0.91	0.807	0.1086	0.1314	0.0938	0.0858	0.0281
2020-04-16	Cachoeira do Arari	23767	Marajó I	1	0	Train	0.562	0.148	0.308	1.02	0.551	0.0435	0.0318	0.0418	0.1926	0.2433
2020-04-16	Cametá	137890	Tocantins	1	1	Train	0.331	2.765	0.422	1.579	0.096	0.0373	0.4821	0.0236	0.0571	0.0143
2020-04-16	Canaã dos Carajás	37085	Carajás	1	1	Validation	0.174	0.18	0.652	0.551	0.429	0.0124	0.0183	0.0519	0.0393	0.0529
2020-04-16	Capanema	69027	Rio Caetés	1	0	Train	2.802	3.043	3.584	2.316	1.518	0.0877	0.4516	0.1063	0.1614	0.0863
2020-04-16	Capitão Poço	54303	Metropolitana III	1	0	Train	0.391	0.248	0.42	0.545	0.062	0.0042	0.0318	0.0053	0.0064	0.0002
2020-04-16	Castanhal	200793	Metropolitana III	8	0	Train	7.786	9.38	16.571	7.409	6.155	0.4135	0.753	0.8127	0.3892	0.0675
2020-04-16	Conceição do Araguaia	47864	Araguaia	1	0	Train	0.296	0.684	0.19	0.479	0.095	0.0025	0.0531	0.0018	0.0031	0.0003
2020-04-16	Curralinho	34448	Marajó II	1	0	Train	0.179	0	0.163	0.165	0.236	0.0027	0	0.0048	0.004	0.0028
2020-04-16	Goianésia do Pará	40475	Lago de Tucuruí	1	0	Train	0.09	0.163	0.048	0.133	0.011	0.0012	0.0075	0.0003	0.0005	0
2020-04-16	Itaituba	101247	Tapajós	5	0	Validation	0.234	0.055	0.207	0.439	0.286	0.0025	0.0026	0.0034	0.0056	0.006
2020-04-16	Juruti	57943	Baixo Amazonas	3	0	Validation	0.628	1.825	0.732	1.071	0.503	0.0264	0.2432	0.0626	0.2288	0.1429
2020-04-16	Marabá	279349	Carajás	5	0	Train	1.853	1.939	8.326	2.696	3.959	0.2764	0.5335	0.9395	0.2794	0.2581
2020-04-16	Marapanim	28336	Metropolitana III	1	0	Train	0.62	0.535	0.51	0.81	0.251	0.0131	0.0794	0.0228	0.043	0.0088
2020-04-16	Marituba	131521	Metropolitana I	10	1	Train	7.626	11.246	3.473	14.237	4.127	0.0742	0.6415	0.0289	0.2903	0.0333
2020-04-16	Monte Alegre	58032	Baixo Amazonas	1	0	Train	0.236	0.207	0.158	0.255	0.164	0.0044	0.0107	0.0049	0.0061	0.0039
2020-04-16	Muaná	40349	Marajó I	1	0	Train	0.115	0.054	0.037	0.168	0.037	0.0022	0.0068	0.0008	0.0025	0.0013
2020-04-16	Nova Ipixuna	16678	Carajás	1	0	Train	0.04	0.003	0.065	0.111	0.035	0.0016	0.0001	0.0026	0.0017	0.0006
2020-04-16	Novo Progresso	25762	Tapajós	2	0	Train	0.061	0.018	0.035	0.089	0.003	0.0007	0.0007	0.0006	0.0005	0
2020-04-16	Óbidos	52137	Baixo Amazonas	1	0	Test	0.305	0.679	0.287	0.592	0.234	0.0097	0.0753	0.0155	0.0461	0.0246
2020-04-16	Oeiras do Pará	32512	Tocantins	1	0	Train	0.081	0.551	0.063	0.119	0.033	0.0058	0.0328	0.004	0.01	0.0046
2020-04-16	Parauapebas	208273	Carajás	15	0	Train	14.449	14.388	13.507	14.043	16.327	1.1205	1.7257	1.0463	1.2191	0.8318
2020-04-16	Primavera	10825	Rio Caetés	1	0	Test	0.076	0.001	0.083	0.099	0.009	0.0018	0	0.0014	0.0013	0.0001
2020-04-16	Quatipuru	13608	Rio Caetés	1	0	Train	0.06	0.001	0.06	0.088	0.01	0.0014	0	0.0009	0.001	0.0001
2020-04-16	Rondon do Pará	52357	Carajás	1	1	Train	0.131	0.149	0.336	0.415	0.265	0.0085	0.0181	0.0304	0.0273	0.0375
2020-04-16	Salinópolis	40675	Rio Caetés	1	0	Validation	0.947	1.148	1.649	0.856	0.189	0.0268	0.131	0.0483	0.0281	0.0105
2020-04-16	Santa Bárbara do Pará	21079	Metropolitana I	2	0	Train	1.051	1.102	0.469	1.276	0.696	0.0167	0.0939	0.0039	0.057	0.0051
2020-04-16	Santarém	304589	Baixo Amazonas	20	1	Test	22.724	18.521	16.331	21.267	17.679	1.4699	1.531	0.8097	1.7886	1.03
2020-04-16	Santo Antônio do Tauá	31482	Metropolitana II	2	0	Train	9.407	2.937	7.59	3.646	6.478	0.5102	0.564	0.2681	0.4812	0.2175
2020-04-16	São Geraldo do Araguaia	24847	Carajás	1	0	Validation	0.033	0	0.044	0.091	0.008	0.0015	0	0.0021	0.0013	0.0001
2020-04-16	São Miguel do Guamá	58986	Metropolitana III	2	1	Train	2.629	1.759	2.243	4.4	2.882	0.028	0.403	0.0313	0.1518	0.0327
2020-04-16	Tucumã	39602	Araguaia	1	0	Train	0.285	0.581	0.131	0.386	0.063	0.0025	0.0489	0.0015	0.0026	0.0003
2020-04-16	Tucuruí	113659	Lago de Tucuruí	2	0	Train	0.636	0.369	0.554	0.524	0.239	0.0459	0.0434	0.0764	0.0468	0.0414
2020-04-16	Vigia	53686	Metropolitana II	1	0	Train	4.438	4.876	3.925	3.124	1.742	0.0682	0.3683	0.0503	0.0736	0.0079
2020-04-17	Abaetetuba	157698	Tocantins	6	0	Train	0.527	4.874	0.755	0.782	0.569	0.0058	0.1122	0.0108	0.0134	0.0041
2020-04-17	Acará	55591	Metropolitana II	1	0	Train	0.48	0.169	0.155	0.238	0.089	0.0197	0.027	0.0164	0.0104	0.0041
2020-04-17	Afuá	39218	Marajó I	1	0	Train	0.155	0.003	0.058	0.208	0.004	0.0037	0.0003	0.0019	0.0035	0.0001
2020-04-17	Altamira	114594	Xingu	3	0	Test	2.07	2.224	1.33	1.693	0.058	0.0073	0.1743	0.0046	0.001	0
2020-04-17	Ananindeua	530598	Metropolitana I	67	1	Train	67.133	64.244	66.65	60.769	59.878	0.8576	1.848	0.2659	0.928	0.2305
2020-04-17	Barcarena	124680	Tocantins	3	0	Train	0.506	5.688	0.521	0.842	0.303	0.0308	0.3755	0.0289	0.0408	0.0362
2020-04-17	Belém	1492745	Metropolitana I	435	22	Test	412.8	408.255	410.163	413.028	413.544	14.8686	12.4761	14.9385	14.9119	12.297
2020-04-17	Benevides	62737	Metropolitana I	6	0	Validation	3.565	3.148	2.568	5.533	5.286	0.109	0.3374	0.0981	0.5394	0.3997
2020-04-17	Bragança	127686	Rio Caetés	3	0	Test	5.925	5.033	7.69	3.416	2.482	0.3106	0.894	0.3094	0.349	0.3129
2020-04-17	Bujaru	29132	Metropolitana II	1	0	Train	2.014	1.261	2.684	1.139	1.034	0.1342	0.1563	0.1145	0.1084	0.0399
2020-04-17	Cachoeira do Arari	23767	Marajó I	1	0	Train	0.686	0.192	0.377	1.203	0.67	0.0555	0.042	0.0529	0.2314	0.2958
2020-04-17	Cametá	137890	Tocantins	1	1	Train	0.414	3.268	0.595	1.814	0.142	0.0471	0.5531	0.0338	0.0692	0.0213
2020-04-17	Canaã dos Carajás	37085	Carajás	1	1	Test	0.219	0.228	0.779	0.662	0.519	0.0162	0.0231	0.0643	0.0493	0.0672
2020-04-17	Capanema	69027	Rio Caetés	1	0	Train	3.409	3.563	4.234	2.9	2.001	0.1116	0.5162	0.1314	0.2022	0.1212
2020-04-17	Capitão Poço	54303	Metropolitana III	1	0	Train	0.485	0.307	0.516	0.678	0.093	0.0054	0.0388	0.007	0.0082	0.0004
2020-04-17	Castanhal	200793	Metropolitana III	8	0	Train	9.475	10.9	18.875	9.172	7.892	0.5247	0.8719	0.9671	0.495	0.1031
2020-04-17	Conceição do Araguaia	47864	Araguaia	1	0	Validation	0.366	0.831	0.241	0.594	0.14	0.0033	0.0633	0.0024	0.0039	0.0006
2020-04-17	Curralinho	34448	Marajó II	1	0	Train	0.226	0	0.214	0.211	0.314	0.0036	0	0.0065	0.0052	0.0041
2020-04-17	Goianésia do Pará	40475	Lago de Tucuruí	1	0	Validation	0.113	0.199	0.061	0.163	0.018	0.0015	0.009	0.0005	0.0006	0
2020-04-17	Itaituba	101247	Tapajós	5	0	Validation	0.288	0.067	0.26	0.542	0.369	0.0033	0.0031	0.0045	0.0072	0.0085
2020-04-17	Juruti	57943	Baixo Amazonas	3	0	Train	0.742	2.07	0.865	1.215	0.597	0.033	0.2826	0.077	0.2654	0.1731
2020-04-17	Marabá	279349	Carajás	5	0	Train	2.343	2.415	9.503	3.39	4.74	0.3554	0.6552	1.1016	0.3593	0.3324
2020-04-17	Marapanim	28336	Metropolitana III	1	0	Train	0.765	0.653	0.619	0.99	0.341	0.017	0.0968	0.029	0.054	0.0133
2020-04-17	Marituba	131521	Metropolitana I	11	1	Test	8.719	12.545	4.169	15.895	4.971	0.0875	0.7033	0.0385	0.3206	0.0447
2020-04-17	Monte Alegre	58032	Baixo Amazonas	1	0	Validation	0.28	0.245	0.192	0.296	0.204	0.0056	0.0127	0.0063	0.0076	0.0052
2020-04-17	Muaná	40349	Marajó I	1	0	Test	0.142	0.069	0.047	0.201	0.049	0.0029	0.0086	0.001	0.0032	0.0018
2020-04-17	Nova Ipixuna	16678	Carajás	1	0	Test	0.05	0.003	0.081	0.134	0.044	0.0021	0.0002	0.0034	0.0021	0.0008
2020-04-17	Novo Progresso	25762	Tapajós	2	0	Train	0.076	0.022	0.046	0.109	0.004	0.0009	0.0009	0.0008	0.0007	0
2020-04-17	Óbidos	52137	Baixo Amazonas	1	0	Train	0.362	0.791	0.344	0.683	0.287	0.0122	0.0898	0.0194	0.0557	0.0315
2020-04-17	Oeiras do Pará	32512	Tocantins	1	0	Train	0.105	0.66	0.088	0.149	0.049	0.0077	0.0389	0.0057	0.0129	0.0071
2020-04-17	Parauapebas	208273	Carajás	15	2	Train	16.562	16.483	15.249	16.067	18.578	1.3263	1.9437	1.2204	1.4366	1.0164
2020-04-17	Primavera	10825	Rio Caetés	1	0	Validation	0.095	0.001	0.105	0.125	0.014	0.0023	0	0.0018	0.0016	0.0002
2020-04-17	Quatipuru	13608	Rio Caetés	1	0	Train	0.076	0.001	0.076	0.111	0.015	0.0018	0	0.0012	0.0013	0.0002
2020-04-17	Rondon do Pará	52357	Carajás	1	1	Train	0.164	0.189	0.405	0.5	0.326	0.0111	0.023	0.038	0.0343	0.0484
2020-04-17	Salinópolis	40675	Rio Caetés	1	0	Train	1.174	1.368	1.977	1.089	0.272	0.0347	0.152	0.0607	0.0364	0.0164
2020-04-17	Santa Bárbara do Pará	21079	Metropolitana I	2	0	Validation	1.215	1.305	0.588	1.484	0.86	0.0198	0.1096	0.0054	0.0641	0.007
2020-04-17	Santarém	304589	Baixo Amazonas	20	2	Train	24.876	20.79	18.179	23.334	19.721	1.6628	1.7059	0.9366	1.9925	1.1962
2020-04-17	Santo Antônio do Tauá	31482	Metropolitana II	3	0	Test	10.684	3.508	8.632	4.49	7.823	0.599	0.6618	0.3192	0.5754	0.2898
2020-04-17	São Geraldo do Araguaia	24847	Carajás	1	0	Train	0.042	0	0.054	0.109	0.01	0.0019	0	0.0027	0.0016	0.0002
2020-04-17	São Miguel do Guamá	58986	Metropolitana III	2	1	Test	3.165	2.079	2.675	5.212	3.558	0.0358	0.4728	0.0396	0.1834	0.0458
2020-04-17	Tucumã	39602	Araguaia	1	0	Test	0.352	0.71	0.168	0.479	0.092	0.0032	0.0589	0.002	0.0033	0.0005
2020-04-17	Tucuruí	113659	Lago de Tucuruí	2	0	Train	0.791	0.452	0.673	0.655	0.315	0.0595	0.0536	0.0961	0.0603	0.0574
2020-04-17	Vigia	53686	Metropolitana II	1	0	Train	5.166	5.56	4.555	3.771	2.255	0.0841	0.4117	0.0619	0.0906	0.0125
2020-04-18	Abaetetuba	157698	Tocantins	6	0	Train	0.667	5.598	1.02	0.94	0.809	0.0076	0.1261	0.0152	0.0168	0.0066
2020-04-18	Acará	55591	Metropolitana II	1	0	Train	0.572	0.21	0.187	0.293	0.121	0.0248	0.0336	0.0206	0.0133	0.0065
2020-04-18	Afuá	39218	Marajó I	1	0	Train	0.19	0.004	0.073	0.248	0.005	0.0048	0.0004	0.0025	0.0044	0.0002
2020-04-18	Altamira	114594	Xingu	3	0	Validation	2.512	2.58	1.639	2.097	0.099	0.0093	0.1975	0.0061	0.0012	0
2020-04-18	Ananindeua	530598	Metropolitana I	68	1	Train	77.262	74.191	76.611	71.138	69.941	1.0418	2.1377	0.3693	1.1143	0.3224
2020-04-18	Barcarena	124680	Tocantins	4	0	Train	0.652	6.431	0.686	1.078	0.421	0.0409	0.4198	0.0391	0.0532	0.0524
2020-04-18	Belém	1492745	Metropolitana I	446	22	Train	469.298	471.156	466.269	471.427	473.788	17.8922	15.1793	17.9993	17.9111	15.2959
2020-04-18	Benevides	62737	Metropolitana I	6	0	Train	4.165	3.748	3.064	6.436	6.027	0.1321	0.3988	0.1259	0.6147	0.4765
2020-04-18	Bragança	127686	Rio Caetés	3	0	Train	7.097	5.921	8.944	4.298	3.201	0.3854	1.0284	0.3749	0.4344	0.4115
2020-04-18	Bujaru	29132	Metropolitana II	1	0	Train	2.372	1.517	3.118	1.418	1.311	0.1647	0.1855	0.1392	0.1361	0.0558
2020-04-18	Cachoeira do Arari	23767	Marajó I	1	0	Train	0.832	0.248	0.459	1.41	0.808	0.0703	0.0551	0.0666	0.276	0.356
2020-04-18	Cametá	137890	Tocantins	1	1	Train	0.521	3.855	0.83	2.093	0.208	0.0595	0.6329	0.048	0.0841	0.0312
2020-04-18	Canaã dos Carajás	37085	Carajás	1	1	Train	0.273	0.287	0.926	0.791	0.624	0.021	0.0289	0.0792	0.0613	0.0847
2020-04-18	Capanema	69027	Rio Caetés	1	0	Train	4.122	4.162	4.984	3.608	2.603	0.1411	0.5881	0.1618	0.2518	0.1669
2020-04-18	Capitão Poço	54303	Metropolitana III	1	0	Train	0.599	0.378	0.631	0.839	0.137	0.007	0.0473	0.009	0.0104	0.0007
2020-04-18	Castanhal	200793	Metropolitana III	8	0	Train	11.468	12.642	21.44	11.271	10.008	0.6617	1.0079	1.1465	0.6258	0.1545
2020-04-18	Conceição do Araguaia	47864	Araguaia	1	0	Validation	0.451	1.007	0.303	0.733	0.2	0.0042	0.075	0.0033	0.005	0.0009
2020-04-18	Curralinho	34448	Marajó II	1	0	Train	0.286	0	0.279	0.269	0.413	0.0047	0	0.0088	0.0068	0.0061
2020-04-18	Goianésia do Pará	40475	Lago de Tucuruí	1	0	Train	0.14	0.243	0.079	0.2	0.029	0.0019	0.0106	0.0006	0.0007	0.0001
2020-04-18	Itaituba	101247	Tapajós	5	0	Train	0.353	0.08	0.324	0.665	0.471	0.0042	0.0036	0.0059	0.0091	0.0117
2020-04-18	Juruti	57943	Baixo Amazonas	3	0	Train	0.873	2.335	1.019	1.37	0.704	0.0409	0.3276	0.0942	0.3062	0.2079
2020-04-18	Marabá	279349	Carajás	5	0	Train	2.951	2.993	10.818	4.238	5.649	0.4548	0.8003	1.2875	0.4597	0.4251
2020-04-18	Marapanim	28336	Metropolitana III	1	0	Train	0.939	0.795	0.748	1.2	0.456	0.022	0.1176	0.0368	0.0675	0.0196
2020-04-18	Marituba	131521	Metropolitana I	11	1	Validation	9.937	13.963	4.982	17.639	5.945	0.1031	0.769	0.051	0.3531	0.0594
2020-04-18	Monte Alegre	58032	Baixo Amazonas	1	0	Train	0.331	0.289	0.232	0.341	0.25	0.007	0.015	0.0079	0.0093	0.0067
2020-04-18	Muaná	40349	Marajó I	1	0	Train	0.174	0.088	0.06	0.241	0.064	0.0037	0.0109	0.0014	0.004	0.0025
2020-04-18	Nova Ipixuna	16678	Carajás	1	0	Train	0.063	0.005	0.099	0.161	0.056	0.0027	0.0002	0.0044	0.0026	0.0011
2020-04-18	Novo Progresso	25762	Tapajós	2	0	Train	0.094	0.027	0.059	0.133	0.006	0.0012	0.0011	0.0011	0.0008	0
2020-04-18	Óbidos	52137	Baixo Amazonas	1	0	Validation	0.428	0.916	0.411	0.782	0.351	0.0152	0.1067	0.0242	0.0669	0.0399
2020-04-18	Oeiras do Pará	32512	Tocantins	1	0	Train	0.136	0.789	0.121	0.189	0.071	0.0102	0.0459	0.008	0.0167	0.0106
2020-04-18	Parauapebas	208273	Carajás	15	3	Train	18.888	18.82	17.174	18.295	21.044	1.5607	2.1817	1.4194	1.6836	1.2329
2020-04-18	Primavera	10825	Rio Caetés	1	0	Train	0.119	0.001	0.132	0.158	0.021	0.003	0	0.0024	0.0021	0.0003
2020-04-18	Quatipuru	13608	Rio Caetés	1	0	Train	0.094	0.001	0.096	0.14	0.022	0.0023	0	0.0015	0.0016	0.0003
2020-04-18	Rondon do Pará	52357	Carajás	1	1	Train	0.206	0.239	0.485	0.598	0.397	0.0145	0.0291	0.0472	0.043	0.0618
2020-04-18	Salinópolis	40675	Rio Caetés	1	0	Train	1.448	1.625	2.362	1.379	0.384	0.0447	0.1758	0.0759	0.047	0.025
2020-04-18	Santa Bárbara do Pará	21079	Metropolitana I	2	0	Train	1.41	1.542	0.732	1.733	1.056	0.0235	0.1274	0.0075	0.0723	0.0094
2020-04-18	Santarém	304589	Baixo Amazonas	20	2	Train	27.168	23.274	20.198	25.539	21.941	1.8745	1.8968	1.0807	2.2125	1.3835
2020-04-18	Santo Antônio do Tauá	31482	Metropolitana II	4	0	Train	12.078	4.178	9.792	5.494	9.373	0.6994	0.7734	0.3787	0.6841	0.3808
2020-04-18	São Geraldo do Araguaia	24847	Carajás	1	0	Train	0.052	0.001	0.067	0.131	0.013	0.0025	0	0.0035	0.002	0.0003
2020-04-18	São Miguel do Guamá	58986	Metropolitana III	2	1	Train	3.79	2.45	3.177	6.13	4.352	0.0457	0.5528	0.0498	0.2201	0.0631
2020-04-18	Tucumã	39602	Araguaia	1	0	Train	0.433	0.865	0.212	0.591	0.134	0.0041	0.0705	0.0027	0.0042	0.0009
2020-04-18	Tucuruí	113659	Lago de Tucuruí	2	0	Train	0.979	0.553	0.814	0.815	0.412	0.0769	0.0661	0.1202	0.0773	0.0783
2020-04-18	Vigia	53686	Metropolitana II	1	0	Train	5.985	6.325	5.271	4.52	2.885	0.1032	0.459	0.0758	0.1107	0.0193
2020-04-19	Abaetetuba	157698	Tocantins	6	0	Train	0.848	6.418	1.367	1.137	1.131	0.01	0.1415	0.0212	0.0212	0.0102
2020-04-19	Acará	55591	Metropolitana II	1	0	Train	0.679	0.26	0.224	0.358	0.164	0.031	0.0416	0.0257	0.0168	0.0098
2020-04-19	Afuá	39218	Marajó I	1	0	Train	0.233	0.005	0.092	0.295	0.007	0.0062	0.0006	0.0033	0.0055	0.0002
2020-04-19	Altamira	114594	Xingu	5	0	Train	3.035	2.986	2.011	2.583	0.161	0.0118	0.223	0.008	0.0015	0
2020-04-19	Ananindeua	530598	Metropolitana I	74	1	Train	88.572	85.385	87.72	82.841	81.288	1.2642	2.4663	0.5074	1.3374	0.4464
2020-04-19	Barcarena	124680	Tocantins	4	0	Train	0.838	7.256	0.897	1.377	0.577	0.0541	0.4687	0.0525	0.0693	0.0745
2020-04-19	Belém	1492745	Metropolitana I	467	22	Train	531.393	540.588	528.075	535.359	540.03	21.4282	18.4591	21.5678	21.4195	18.9021
2020-04-19	Benevides	62737	Metropolitana I	6	0	Train	4.859	4.449	3.641	7.453	6.846	0.1601	0.4702	0.1604	0.6995	0.5648
2020-04-19	Bragança	127686	Rio Caetés	3	0	Train	8.45	6.948	10.368	5.378	4.085	0.4752	1.1786	0.4523	0.5376	0.5331
2020-04-19	Bujaru	29132	Metropolitana II	2	0	Train	2.778	1.82	3.611	1.755	1.645	0.201	0.2192	0.1687	0.1698	0.0768
2020-04-19	Cachoeira do Arari	23767	Marajó I	1	0	Test	1.005	0.319	0.557	1.643	0.968	0.0887	0.0721	0.0835	0.3272	0.4244
2020-04-19	Cametá	137890	Tocantins	1	1	Train	0.657	4.539	1.147	2.427	0.302	0.0755	0.7224	0.0673	0.1028	0.0452
2020-04-19	Canaã dos Carajás	37085	Carajás	1	1	Train	0.34	0.359	1.098	0.939	0.746	0.0272	0.036	0.0972	0.0759	0.1057
2020-04-19	Capanema	69027	Rio Caetés	1	0	Train	4.955	4.851	5.846	4.46	3.342	0.1775	0.668	0.1983	0.3115	0.2256
2020-04-19	Capitão Poço	54303	Metropolitana III	1	0	Train	0.736	0.464	0.767	1.031	0.198	0.0091	0.0574	0.0117	0.0133	0.0012
2020-04-19	Castanhal	200793	Metropolitana III	8	0	Train	13.803	14.635	24.285	13.748	12.557	0.8292	1.1636	1.3542	0.7863	0.2271
2020-04-19	Conceição do Araguaia	47864	Araguaia	1	0	Train	0.553	1.215	0.38	0.9	0.282	0.0054	0.0883	0.0043	0.0063	0.0015
2020-04-19	Curralinho	34448	Marajó II	1	0	Train	0.359	0	0.361	0.343	0.536	0.0061	0	0.0118	0.0088	0.0087
2020-04-19	Goianésia do Pará	40475	Lago de Tucuruí	1	0	Test	0.174	0.295	0.1	0.244	0.045	0.0025	0.0125	0.0008	0.0008	0.0001
2020-04-19	Igarapé-Açu	38807	Metropolitana III	1	0	Train	1.907	1.707	2.005	1.959	2.669	0.1223	0.2458	0.1512	0.2899	0.2625
2020-04-19	Itaituba	101247	Tapajós	6	0	Validation	0.431	0.096	0.403	0.812	0.595	0.0054	0.0042	0.0077	0.0116	0.0159
2020-04-19	Juruti	57943	Baixo Amazonas	3	0	Validation	1.022	2.622	1.196	1.539	0.826	0.0506	0.3789	0.1148	0.3513	0.2478
2020-04-19	Marabá	279349	Carajás	5	0	Validation	3.701	3.691	12.283	5.266	6.702	0.5788	0.9721	1.5003	0.585	0.5399
2020-04-19	Marapanim	28336	Metropolitana III	1	0	Train	1.146	0.964	0.9	1.446	0.601	0.0284	0.1425	0.0464	0.0838	0.0284
2020-04-19	Marituba	131521	Metropolitana I	11	1	Train	11.29	15.503	5.928	19.46	7.065	0.1215	0.8385	0.0669	0.388	0.0781
2020-04-19	Monte Alegre	58032	Baixo Amazonas	1	0	Train	0.389	0.34	0.279	0.392	0.305	0.0087	0.0176	0.01	0.0115	0.0086
2020-04-19	Muaná	40349	Marajó I	1	0	Train	0.212	0.112	0.076	0.286	0.083	0.0047	0.0138	0.0018	0.005	0.0034
2020-04-19	Nova Ipixuna	16678	Carajás	1	0	Train	0.079	0.006	0.121	0.192	0.07	0.0036	0.0003	0.0056	0.0033	0.0015
2020-04-19	Novo Progresso	25762	Tapajós	2	0	Train	0.115	0.033	0.075	0.16	0.008	0.0015	0.0013	0.0014	0.001	0.0001
2020-04-19	Óbidos	52137	Baixo Amazonas	1	0	Train	0.504	1.056	0.489	0.892	0.425	0.019	0.1266	0.03	0.0799	0.05
2020-04-19	Oeiras do Pará	32512	Tocantins	3	0	Train	0.177	0.941	0.165	0.24	0.101	0.0136	0.054	0.0113	0.0216	0.0156
2020-04-19	Parauapebas	208273	Carajás	15	4	Train	21.439	21.416	19.297	20.74	23.735	1.8262	2.4406	1.6459	1.9625	1.4848
2020-04-19	Primavera	10825	Rio Caetés	1	0	Train	0.148	0.001	0.164	0.198	0.031	0.0039	0.0001	0.0031	0.0027	0.0005
2020-04-19	Quatipuru	13608	Rio Caetés	1	0	Train	0.117	0.001	0.121	0.176	0.033	0.003	0	0.002	0.0021	0.0006
2020-04-19	Rondon do Pará	52357	Carajás	1	1	Test	0.256	0.3	0.58	0.711	0.481	0.0188	0.0366	0.0584	0.0534	0.0781
2020-04-19	Salinópolis	40675	Rio Caetés	1	0	Train	1.776	1.926	2.81	1.737	0.534	0.0573	0.2027	0.0944	0.0603	0.0371
2020-04-19	Salvaterra	23752	Marajó I	1	0	Train	0.436	0.678	0.37	1.112	0.881	0.0133	0.118	0.0116	0.0542	0.0893
2020-04-19	Santa Bárbara do Pará	21079	Metropolitana I	2	0	Train	1.64	1.816	0.906	2.029	1.286	0.028	0.1476	0.0103	0.0818	0.0127
2020-04-19	Santa Cruz do Arari	10128	Marajó I	1	0	Train	0.59	0.387	0.557	1.481	1.033	0.0281	0.0801	0.0346	0.1437	0.2329
2020-04-19	Santarém	304589	Baixo Amazonas	27	2	Validation	29.603	25.986	22.399	27.892	24.35	2.1063	2.1048	1.2438	2.4494	1.5937
2020-04-19	Santo Antônio do Tauá	31482	Metropolitana II	5	0	Train	13.593	4.959	11.081	6.677	11.144	0.8124	0.9001	0.4479	0.8084	0.4938
2020-04-19	São Geraldo do Araguaia	24847	Carajás	1	0	Train	0.065	0.001	0.083	0.156	0.017	0.0033	0	0.0045	0.0025	0.0004
2020-04-19	São Miguel do Guamá	58986	Metropolitana III	2	1	Test	4.516	2.878	3.759	7.16	5.277	0.0579	0.6439	0.0624	0.2623	0.0858
2020-04-19	Tucumã	39602	Araguaia	1	0	Test	0.531	1.05	0.268	0.725	0.191	0.0053	0.0839	0.0036	0.0053	0.0014
2020-04-19	Tucuruí	113659	Lago de Tucuruí	2	0	Train	1.203	0.674	0.98	1.008	0.533	0.0989	0.0812	0.1496	0.0989	0.1055
2020-04-19	Vigia	53686	Metropolitana II	1	0	Train	6.902	7.18	6.08	5.38	3.65	0.1259	0.5102	0.0925	0.1344	0.0292
2020-04-20	Abaetetuba	157698	Tocantins	6	0	Test	1.083	7.344	1.816	1.385	1.559	0.0133	0.1587	0.0293	0.0268	0.0155
2020-04-20	Acará	55591	Metropolitana II	1	0	Train	0.802	0.321	0.267	0.436	0.218	0.0387	0.0514	0.032	0.0212	0.0147
2020-04-20	Afuá	39218	Marajó I	1	0	Train	0.283	0.007	0.116	0.349	0.009	0.0079	0.0008	0.0043	0.0069	0.0003
2020-04-20	Altamira	114594	Xingu	6	0	Train	3.65	3.447	2.455	3.164	0.257	0.015	0.2506	0.0105	0.0019	0.0001
2020-04-20	Ananindeua	530598	Metropolitana I	88	1	Train	101.138	97.934	100.063	95.953	94.019	1.5322	2.8384	0.6898	1.6046	0.6117
2020-04-20	Augusto Corrêa	45998	Rio Caetés	1	0	Train	1.851	2.138	1.351	2.081	0.997	0.0564	0.2244	0.0469	0.0962	0.0961
2020-04-20	Barcarena	124680	Tocantins	5	0	Test	1.075	8.17	1.164	1.752	0.781	0.0715	0.5225	0.0698	0.09	0.104
2020-04-20	Belém	1492745	Metropolitana I	610	23	Train	599.373	616.4	595.913	605.034	612.329	25.5412	22.4248	25.706	25.5024	23.2013
2020-04-20	Benevides	62737	Metropolitana I	8	0	Validation	5.656	5.265	4.309	8.587	7.749	0.194	0.5531	0.2031	0.7946	0.666
2020-04-20	Bragança	127686	Rio Caetés	5	0	Train	10.003	8.129	11.979	6.687	5.161	0.582	1.3459	0.5435	0.661	0.6806
2020-04-20	Breves	102701	Marajó II	3	0	Train	4.866	6.465	7.785	3.699	3.746	0.678	0.9463	0.9167	0.5958	0.2421
2020-04-20	Bujaru	29132	Metropolitana II	2	0	Train	3.236	2.176	4.17	2.156	2.043	0.2438	0.2583	0.2035	0.2104	0.104
2020-04-20	Cachoeira do Arari	23767	Marajó I	1	0	Train	1.207	0.407	0.672	1.902	1.153	0.1112	0.0938	0.1041	0.3853	0.5013
2020-04-20	Cametá	137890	Tocantins	2	1	Train	0.831	5.336	1.57	2.829	0.435	0.0959	0.8224	0.0935	0.126	0.0646
2020-04-20	Canaã dos Carajás	37085	Carajás	1	1	Train	0.421	0.448	1.296	1.108	0.887	0.035	0.0447	0.1188	0.0935	0.1308
2020-04-20	Capanema	69027	Rio Caetés	4	0	Train	5.924	5.642	6.831	5.472	4.24	0.2219	0.7564	0.242	0.3827	0.2996
2020-04-20	Capitão Poço	54303	Metropolitana III	1	0	Train	0.901	0.568	0.929	1.26	0.281	0.0118	0.0694	0.015	0.0168	0.0019
2020-04-20	Castanhal	200793	Metropolitana III	17	0	Train	16.516	16.911	27.436	16.643	15.597	1.0325	1.3416	1.5938	0.9817	0.328
2020-04-20	Colares	12085	Metropolitana II	1	0	Validation	0.623	0.176	0.211	0.32	0.156	0.027	0.0197	0.0148	0.012	0.0048
2020-04-20	Conceição do Araguaia	47864	Araguaia	1	0	Train	0.675	1.462	0.474	1.098	0.391	0.0069	0.1033	0.0057	0.008	0.0023
2020-04-20	Curralinho	34448	Marajó II	1	0	Train	0.451	0	0.464	0.435	0.687	0.008	0	0.0158	0.0115	0.0123
2020-04-20	Goianésia do Pará	40475	Lago de Tucuruí	1	0	Train	0.215	0.357	0.127	0.296	0.067	0.0032	0.0146	0.0011	0.001	0.0002
2020-04-20	Igarapé-Açu	38807	Metropolitana III	2	0	Test	2.287	2.049	2.363	2.331	3.177	0.1541	0.2959	0.1856	0.3498	0.3263
2020-04-20	Itaituba	101247	Tapajós	6	0	Train	0.524	0.114	0.498	0.986	0.745	0.0069	0.0049	0.01	0.0147	0.0213
2020-04-20	Juruti	57943	Baixo Amazonas	3	0	Validation	1.19	2.93	1.399	1.72	0.964	0.0623	0.4372	0.1393	0.4011	0.2933
2020-04-20	Mãe do Rio	30077	Metropolitana III	1	0	Train	0.664	1.185	0.842	1.279	0.322	0.0062	0.0944	0.0055	0.0103	0.0004
2020-04-20	Marabá	279349	Carajás	5	0	Train	4.621	4.531	13.911	6.498	7.916	0.7324	1.1746	1.743	0.74	0.6811
2020-04-20	Marapanim	28336	Metropolitana III	1	0	Test	1.392	1.165	1.079	1.731	0.782	0.0364	0.172	0.0583	0.1034	0.0404
2020-04-20	Marituba	131521	Metropolitana I	17	1	Train	12.784	17.173	7.024	21.347	8.343	0.143	0.9119	0.0872	0.4254	0.1015
2020-04-20	Monte Alegre	58032	Baixo Amazonas	1	0	Train	0.455	0.397	0.334	0.448	0.37	0.0108	0.0207	0.0126	0.014	0.011
2020-04-20	Muaná	40349	Marajó I	1	0	Train	0.257	0.142	0.096	0.338	0.106	0.006	0.0173	0.0024	0.0062	0.0045
2020-04-20	Nova Ipixuna	16678	Carajás	1	0	Train	0.098	0.008	0.148	0.228	0.088	0.0046	0.0003	0.0071	0.0041	0.002
2020-04-20	Novo Progresso	25762	Tapajós	2	0	Test	0.141	0.04	0.095	0.193	0.011	0.002	0.0015	0.0019	0.0012	0.0001
2020-04-20	Óbidos	52137	Baixo Amazonas	1	0	Train	0.591	1.211	0.58	1.013	0.511	0.0235	0.1498	0.0372	0.095	0.062
2020-04-20	Oeiras do Pará	32512	Tocantins	3	0	Validation	0.231	1.118	0.224	0.306	0.143	0.0182	0.0635	0.0156	0.028	0.0227
2020-04-20	Ourém	17842	Rio Caetés	2	0	Test	0.203	0.008	0.243	0.304	0.086	0.0052	0.0003	0.0046	0.0039	0.0018
2020-04-20	Parauapebas	208273	Carajás	19	4	Train	24.225	24.289	21.633	23.411	26.657	2.1252	2.7215	1.9033	2.2756	1.7759
2020-04-20	Primavera	10825	Rio Caetés	1	0	Train	0.183	0.002	0.203	0.247	0.046	0.0051	0.0001	0.0041	0.0034	0.0008
2020-04-20	Quatipuru	13608	Rio Caetés	1	0	Train	0.145	0.002	0.15	0.219	0.048	0.0038	0.0001	0.0027	0.0027	0.0009
2020-04-20	Rondon do Pará	52357	Carajás	1	1	Test	0.318	0.375	0.69	0.841	0.579	0.0243	0.0458	0.0719	0.0662	0.0979
2020-04-20	Salinópolis	40675	Rio Caetés	2	0	Validation	2.167	2.277	3.329	2.175	0.731	0.0731	0.2329	0.117	0.077	0.0538
2020-04-20	Salvaterra	23752	Marajó I	2	0	Train	0.528	0.835	0.455	1.306	1.072	0.0169	0.1456	0.015	0.0664	0.1104
2020-04-20	Santa Bárbara do Pará	21079	Metropolitana I	2	0	Train	1.913	2.133	1.116	2.382	1.557	0.0334	0.1704	0.014	0.0927	0.0168
2020-04-20	Santa Cruz do Arari	10128	Marajó I	3	0	Test	0.713	0.484	0.676	1.721	1.236	0.0357	0.1016	0.0437	0.1721	0.2786
2020-04-20	Santa Izabel do Pará	70801	Metropolitana II	2	0	Train	16.5	13.252	13.507	15.629	5.172	0.2302	0.5367	0.2048	0.5023	0.0077
2020-04-20	Santarém	304589	Baixo Amazonas	28	2	Train	32.188	28.937	24.795	30.402	26.958	2.3593	2.3311	1.428	2.7039	1.8285
2020-04-20	Santo Antônio do Tauá	31482	Metropolitana II	7	0	Train	15.233	5.868	12.509	8.058	13.152	0.939	1.0435	0.5279	0.9496	0.632
2020-04-20	São Geraldo do Araguaia	24847	Carajás	1	0	Train	0.082	0.001	0.101	0.185	0.021	0.0043	0	0.0058	0.0031	0.0005
2020-04-20	São Miguel do Guamá	58986	Metropolitana III	2	1	Train	5.353	3.371	4.431	8.308	6.343	0.0732	0.7472	0.0777	0.3106	0.115
2020-04-20	Terra Alta	11720	Metropolitana III	1	0	Train	0.804	0.871	0.857	1.321	0.39	0.0124	0.12	0.015	0.0271	0.0042
2020-04-20	Tucumã	39602	Araguaia	1	0	Validation	0.648	1.27	0.336	0.886	0.267	0.0067	0.0993	0.0048	0.0067	0.0021
2020-04-20	Tucuruí	113659	Lago de Tucuruí	4	0	Train	1.471	0.819	1.176	1.239	0.684	0.1263	0.0997	0.1853	0.1258	0.1401
2020-04-20	Vigia	53686	Metropolitana II	8	0	Train	7.923	8.132	6.992	6.36	4.567	0.153	0.5655	0.1125	0.1622	0.0431
2020-04-20	Xinguara	44751	Araguaia	1	0	Train	1.045	0.396	0.439	0.973	0.412	0.0175	0.0625	0.0179	0.0332	0.0415
2020-04-21	Abaetetuba	157698	Tocantins	6	0	Test	1.387	8.389	2.392	1.697	2.118	0.0177	0.1777	0.0401	0.0342	0.0232
2020-04-21	Acará	55591	Metropolitana II	1	0	Train	0.941	0.394	0.317	0.526	0.287	0.0479	0.0633	0.0396	0.0266	0.0215
2020-04-21	Afuá	39218	Marajó I	1	0	Train	0.343	0.009	0.144	0.411	0.012	0.0101	0.001	0.0056	0.0086	0.0004
2020-04-21	Altamira	114594	Xingu	6	0	Test	4.369	3.97	2.983	3.854	0.4	0.019	0.2804	0.0136	0.0024	0.0001
2020-04-21	Ananindeua	530598	Metropolitana I	111	1	Train	115.032	111.943	113.73	110.54	108.232	1.8547	3.2594	0.9284	1.9242	0.8301
2020-04-21	Augusto Corrêa	45998	Rio Caetés	2	0	Train	2.235	2.484	1.619	2.544	1.275	0.0714	0.2545	0.0588	0.1198	0.1259
2020-04-21	Barcarena	124680	Tocantins	5	0	Train	1.376	9.181	1.5	2.222	1.045	0.0941	0.5817	0.0923	0.1165	0.1428
2020-04-21	Belém	1492745	Metropolitana I	674	24	Train	673.527	698.238	670.112	680.661	690.641	30.2996	27.1962	30.4803	30.2298	28.2795
2020-04-21	Benevides	62737	Metropolitana I	8	0	Train	6.568	6.21	5.08	9.839	8.742	0.235	0.6493	0.2556	0.9009	0.7814
2020-04-21	Bragança	127686	Rio Caetés	6	0	Train	11.774	9.485	13.796	8.26	6.459	0.7083	1.5312	0.6506	0.8074	0.857
2020-04-21	Breves	102701	Marajó II	4	1	Train	6.153	7.84	9.537	4.736	5.055	0.8699	1.1437	1.1435	0.7658	0.3596
2020-04-21	Bujaru	29132	Metropolitana II	3	0	Test	3.75	2.594	4.801	2.631	2.515	0.294	0.3033	0.2446	0.259	0.1387
2020-04-21	Cachoeira do Arari	23767	Marajó I	1	0	Validation	1.442	0.517	0.808	2.189	1.364	0.1386	0.1215	0.1292	0.4509	0.587
2020-04-21	Cametá	137890	Tocantins	2	1	Train	1.057	6.262	2.128	3.313	0.619	0.1221	0.9339	0.1286	0.1551	0.0912
2020-04-21	Canaã dos Carajás	37085	Carajás	1	1	Train	0.518	0.555	1.525	1.3	1.048	0.0448	0.0552	0.1446	0.1145	0.1605
2020-04-21	Capanema	69027	Rio Caetés	8	0	Train	7.042	6.548	7.955	6.666	5.318	0.2757	0.854	0.294	0.4668	0.3912
2020-04-21	Capitão Poço	54303	Metropolitana III	1	0	Train	1.096	0.693	1.12	1.529	0.392	0.0152	0.0838	0.0191	0.0213	0.0031
2020-04-21	Castanhal	200793	Metropolitana III	19	0	Test	19.648	19.506	30.915	19.996	19.185	1.2771	1.5449	1.8692	1.2177	0.4657
2020-04-21	Colares	12085	Metropolitana II	1	0	Test	0.735	0.218	0.252	0.388	0.209	0.0336	0.0242	0.0186	0.0152	0.0073
2020-04-21	Conceição do Araguaia	47864	Araguaia	1	0	Train	0.82	1.753	0.588	1.333	0.534	0.0088	0.1198	0.0075	0.0101	0.0034
2020-04-21	Curralinho	34448	Marajó II	1	0	Train	0.564	0	0.592	0.551	0.871	0.0105	0	0.021	0.0149	0.017
2020-04-21	Goianésia do Pará	40475	Lago de Tucuruí	1	0	Train	0.265	0.43	0.16	0.357	0.1	0.0041	0.0169	0.0015	0.0013	0.0003
2020-04-21	Igarapé-Açu	38807	Metropolitana III	2	0	Train	2.728	2.449	2.775	2.755	3.754	0.193	0.3551	0.2268	0.4192	0.4013
2020-04-21	Inhangapi	11711	Metropolitana III	1	0	Train	0.526	0.439	0.404	0.718	0.179	0.0077	0.0365	0.0059	0.0077	0.0007
2020-04-21	Itaituba	101247	Tapajós	6	0	Train	0.634	0.135	0.612	1.19	0.924	0.0088	0.0055	0.0129	0.0186	0.0282
2020-04-21	Juruti	57943	Baixo Amazonas	3	0	Train	1.381	3.257	1.632	1.915	1.119	0.0762	0.5033	0.1685	0.4557	0.3446
2020-04-21	Mãe do Rio	30077	Metropolitana III	1	0	Train	0.808	1.416	1.02	1.539	0.444	0.008	0.1099	0.0071	0.013	0.0007
2020-04-21	Marabá	279349	Carajás	6	0	Train	5.739	5.538	15.716	7.965	9.311	0.9212	1.4118	2.019	0.9304	0.8537
2020-04-21	Marapanim	28336	Metropolitana III	1	0	Train	1.681	1.403	1.287	2.057	1.006	0.0465	0.207	0.0728	0.1268	0.0563
2020-04-21	Marituba	131521	Metropolitana I	18	1	Validation	14.428	18.977	8.287	23.287	9.793	0.1682	0.9887	0.1128	0.4653	0.1308
2020-04-21	Monte Alegre	58032	Baixo Amazonas	1	0	Test	0.531	0.462	0.399	0.51	0.445	0.0135	0.0241	0.0157	0.017	0.0138
2020-04-21	Muaná	40349	Marajó I	1	0	Train	0.311	0.178	0.12	0.398	0.135	0.0076	0.0215	0.0032	0.0078	0.0059
2020-04-21	Nova Ipixuna	16678	Carajás	1	0	Train	0.122	0.01	0.18	0.269	0.108	0.006	0.0004	0.009	0.005	0.0026
2020-04-21	Novo Progresso	25762	Tapajós	2	0	Validation	0.173	0.048	0.12	0.231	0.015	0.0025	0.0017	0.0025	0.0015	0.0001
2020-04-21	Óbidos	52137	Baixo Amazonas	1	0	Validation	0.689	1.383	0.686	1.145	0.61	0.0291	0.1769	0.0458	0.1124	0.0762
2020-04-21	Oeiras do Pará	32512	Tocantins	3	0	Test	0.301	1.325	0.301	0.391	0.198	0.0243	0.0744	0.0214	0.0364	0.0323
2020-04-21	Ourém	17842	Rio Caetés	2	0	Train	0.25	0.01	0.299	0.377	0.121	0.0067	0.0004	0.0059	0.0049	0.0027
2020-04-21	Pacajá	47706	Xingu	1	0	Validation	0.365	0.194	0.116	0.417	0.024	0.0025	0.0112	0.0011	0.0007	0
2020-04-21	Parauapebas	208273	Carajás	25	4	Validation	27.255	27.455	24.199	26.323	29.818	2.4604	3.0255	2.1947	2.6255	2.11
2020-04-21	Primavera	10825	Rio Caetés	1	0	Train	0.225	0.002	0.251	0.307	0.066	0.0066	0.0001	0.0053	0.0044	0.0013
2020-04-21	Quatipuru	13608	Rio Caetés	1	0	Train	0.179	0.002	0.187	0.273	0.068	0.0049	0.0001	0.0035	0.0034	0.0014
2020-04-21	Rondon do Pará	52357	Carajás	1	1	Train	0.392	0.467	0.818	0.989	0.692	0.0312	0.057	0.0882	0.0815	0.1216
2020-04-21	Salinópolis	40675	Rio Caetés	2	0	Train	2.628	2.685	3.93	2.706	0.985	0.0928	0.2668	0.1442	0.0977	0.0764
2020-04-21	Salvaterra	23752	Marajó I	2	0	Validation	0.637	1.024	0.556	1.525	1.293	0.0215	0.1788	0.0192	0.0808	0.135
2020-04-21	Santa Bárbara do Pará	21079	Metropolitana I	4	0	Train	2.234	2.497	1.368	2.798	1.872	0.0401	0.1961	0.0188	0.1052	0.0221
2020-04-21	Santa Cruz do Arari	10128	Marajó I	3	0	Train	0.858	0.603	0.818	1.987	1.468	0.0451	0.1284	0.055	0.2047	0.3298
2020-04-21	Santa Izabel do Pará	70801	Metropolitana II	6	0	Test	18.545	14.992	15.281	17.781	6.706	0.2739	0.5939	0.2453	0.5755	0.0134
2020-04-21	Santa Maria do Pará	24861	Metropolitana III	1	0	Train	0.563	1.081	0.56	0.965	0.33	0.0067	0.0835	0.0056	0.0088	0.001
2020-04-21	Santarém	304589	Baixo Amazonas	28	3	Validation	34.929	32.137	27.398	33.08	29.774	2.6347	2.5772	1.6356	2.977	2.09
2020-04-21	Santo Antônio do Tauá	31482	Metropolitana II	7	0	Train	17.004	6.923	14.087	9.653	15.41	1.0803	1.2049	0.6203	1.1085	0.799
2020-04-21	São Geraldo do Araguaia	24847	Carajás	1	0	Train	0.101	0.002	0.124	0.219	0.027	0.0056	0.0001	0.0073	0.0038	0.0007
2020-04-21	São Miguel do Guamá	58986	Metropolitana III	6	1	Train	6.313	3.937	5.203	9.577	7.563	0.0921	0.8638	0.0963	0.3655	0.152
2020-04-21	São Sebastião da Boa Vista	26640	Marajó I	3	0	Validation	0.668	1.358	0.728	1.458	1.341	0.0191	0.1561	0.0169	0.0459	0.0624
2020-04-21	Tailândia	106339	Lago de Tucuruí	1	0	Train	3.485	3.891	1.728	3.397	0.512	0.0166	0.1149	0.0026	0.0018	0
2020-04-21	Terra Alta	11720	Metropolitana III	1	0	Train	0.978	1.05	1.033	1.585	0.524	0.016	0.1435	0.0191	0.0339	0.0065
2020-04-21	Tracuateua	30959	Rio Caetés	1	0	Train	0.239	0.003	0.207	0.271	0.068	0.006	0.0001	0.0041	0.0032	0.0016
2020-04-21	Tucumã	39602	Araguaia	1	0	Train	0.786	1.532	0.418	1.075	0.368	0.0086	0.1166	0.0063	0.0085	0.0033
2020-04-21	Tucuruí	113659	Lago de Tucuruí	4	0	Train	1.788	0.991	1.404	1.513	0.869	0.1605	0.1221	0.2283	0.1594	0.1836
2020-04-21	Vigia	53686	Metropolitana II	9	0	Train	9.057	9.191	8.019	7.469	5.655	0.1848	0.6252	0.1362	0.1945	0.0625
2020-04-21	Xinguara	44751	Araguaia	1	0	Train	1.268	0.489	0.541	1.178	0.537	0.0224	0.0787	0.023	0.0418	0.0569
2020-04-22	Abaetetuba	157698	Tocantins	6	0	Train	1.781	9.566	3.126	2.092	2.84	0.0236	0.1988	0.0545	0.0437	0.0339
2020-04-22	Acará	55591	Metropolitana II	1	0	Train	1.1	0.482	0.376	0.632	0.372	0.059	0.0777	0.0489	0.0332	0.0308
2020-04-22	Afuá	39218	Marajó I	1	0	Validation	0.414	0.012	0.179	0.481	0.016	0.0128	0.0013	0.0073	0.0106	0.0006
2020-04-22	Altamira	114594	Xingu	6	0	Train	5.207	4.561	3.607	4.667	0.607	0.024	0.3122	0.0175	0.0029	0.0003
2020-04-22	Ananindeua	530598	Metropolitana I	120	1	Test	130.327	127.518	128.81	126.661	124.027	2.2422	3.7352	1.2372	2.3063	1.1159
2020-04-22	Augusto Corrêa	45998	Rio Caetés	2	0	Test	2.684	2.88	1.931	3.087	1.613	0.0899	0.2875	0.0732	0.1483	0.1624
2020-04-22	Barcarena	124680	Tocantins	6	0	Validation	1.755	10.296	1.919	2.804	1.384	0.1233	0.647	0.121	0.1502	0.1931
2020-04-22	Belém	1492745	Metropolitana I	776	26	Train	754.14	785.536	750.992	762.453	774.813	35.7756	32.8989	35.9609	35.6754	34.2191
2020-04-22	Benevides	62737	Metropolitana I	8	0	Train	7.605	7.3	5.966	11.209	9.831	0.2845	0.7605	0.3199	1.0193	0.9123
2020-04-22	Bragança	127686	Rio Caetés	7	0	Validation	13.783	11.039	15.839	10.131	8.01	0.8566	1.7358	0.7757	0.9795	1.0653
2020-04-22	Breves	102701	Marajó II	4	1	Train	7.749	9.484	11.62	6.059	6.726	1.1104	1.379	1.4183	0.9814	0.5226
2020-04-22	Bujaru	29132	Metropolitana II	3	0	Train	4.323	3.083	5.512	3.188	3.068	0.3525	0.3551	0.293	0.3166	0.1825
2020-04-22	Cachoeira do Arari	23767	Marajó I	2	0	Train	1.713	0.652	0.968	2.506	1.604	0.1718	0.1567	0.1595	0.5243	0.6815
2020-04-22	Cametá	137890	Tocantins	2	1	Validation	1.349	7.338	2.858	3.902	0.875	0.1557	1.0579	0.1754	0.1917	0.1272
2020-04-22	Canaã dos Carajás	37085	Carajás	1	1	Train	0.634	0.685	1.788	1.516	1.232	0.057	0.0678	0.1753	0.1394	0.1956
2020-04-22	Capanema	69027	Rio Caetés	8	0	Train	8.327	7.583	9.232	8.057	6.597	0.3406	0.9613	0.3557	0.5654	0.5028
2020-04-22	Capitão Poço	54303	Metropolitana III	1	0	Train	1.328	0.844	1.345	1.845	0.538	0.0195	0.1007	0.0243	0.0268	0.0049
2020-04-22	Castanhal	200793	Metropolitana III	27	0	Train	23.234	22.457	34.746	23.845	23.38	1.569	1.7771	2.1849	1.5005	0.6504
2020-04-22	Colares	12085	Metropolitana II	1	0	Train	0.862	0.267	0.301	0.468	0.276	0.0416	0.0296	0.0232	0.019	0.0108
2020-04-22	Conceição do Araguaia	47864	Araguaia	1	0	Train	0.991	2.094	0.725	1.607	0.718	0.0112	0.1377	0.0098	0.0127	0.0051
2020-04-22	Curionópolis	17929	Carajás	1	1	Train	0.435	1.2	0.91	1.425	0.928	0.0408	0.1745	0.1082	0.1439	0.1823
2020-04-22	Curralinho	34448	Marajó II	1	0	Train	0.702	0	0.752	0.695	1.093	0.0137	0	0.0276	0.0194	0.0232
2020-04-22	Curuçá	40066	Metropolitana III	1	0	Train	3.281	1.686	1.752	3.635	2.12	0.136	0.2667	0.1786	0.3735	0.1687
2020-04-22	Garrafão do Norte	26066	Metropolitana III	1	0	Test	1.144	1.459	1.32	1.923	0.556	0.0126	0.1206	0.0104	0.0158	0.0011
2020-04-22	Goianésia do Pará	40475	Lago de Tucuruí	1	0	Train	0.324	0.517	0.201	0.429	0.145	0.0052	0.0195	0.002	0.0015	0.0005
2020-04-22	Igarapé-Açu	38807	Metropolitana III	2	0	Validation	3.234	2.918	3.248	3.234	4.406	0.2402	0.4247	0.276	0.4988	0.4882
2020-04-22	Inhangapi	11711	Metropolitana III	1	0	Train	0.639	0.531	0.492	0.859	0.25	0.0098	0.0432	0.0076	0.0096	0.0011
2020-04-22	Itaituba	101247	Tapajós	6	0	Validation	0.763	0.159	0.749	1.429	1.137	0.0112	0.0062	0.0166	0.0234	0.0368
2020-04-22	Juruti	57943	Baixo Amazonas	4	1	Validation	1.595	3.602	1.897	2.125	1.293	0.0929	0.5782	0.203	0.5153	0.4023
2020-04-22	Mãe do Rio	30077	Metropolitana III	1	0	Train	0.979	1.687	1.231	1.84	0.601	0.0102	0.1272	0.0091	0.0163	0.0011
2020-04-22	Marabá	279349	Carajás	9	1	Train	7.09	6.737	17.712	9.694	10.907	1.1512	1.6881	2.3321	1.1623	1.0634
2020-04-22	Marapanim	28336	Metropolitana III	4	0	Train	2.019	1.684	1.531	2.429	1.28	0.0591	0.2484	0.0904	0.1544	0.0772
2020-04-22	Marituba	131521	Metropolitana I	19	1	Train	16.229	20.919	9.739	25.272	11.432	0.1977	1.0688	0.1449	0.508	0.1669
2020-04-22	Monte Alegre	58032	Baixo Amazonas	1	0	Train	0.617	0.535	0.475	0.579	0.531	0.0166	0.028	0.0196	0.0207	0.0172
2020-04-22	Muaná	40349	Marajó I	1	0	Test	0.374	0.223	0.15	0.466	0.169	0.0097	0.0266	0.0042	0.0096	0.0077
2020-04-22	Nova Ipixuna	16678	Carajás	1	0	Validation	0.151	0.013	0.218	0.317	0.133	0.0078	0.0005	0.0114	0.0062	0.0035
2020-04-22	Novo Progresso	25762	Tapajós	2	0	Train	0.211	0.058	0.15	0.276	0.02	0.0032	0.0019	0.0034	0.0019	0.0002
2020-04-22	Óbidos	52137	Baixo Amazonas	2	0	Train	0.801	1.571	0.808	1.288	0.725	0.0358	0.2084	0.0561	0.1323	0.0928
2020-04-22	Oeiras do Pará	32512	Tocantins	4	0	Train	0.391	1.566	0.4	0.5	0.273	0.0323	0.0871	0.0292	0.0473	0.0452
2020-04-22	Ourém	17842	Rio Caetés	2	0	Validation	0.307	0.013	0.367	0.466	0.167	0.0087	0.0004	0.0077	0.0063	0.004
2020-04-22	Pacajá	47706	Xingu	1	0	Train	0.442	0.234	0.147	0.504	0.038	0.0032	0.0131	0.0015	0.0008	0
2020-04-22	Parauapebas	208273	Carajás	31	4	Test	30.541	30.93	27.011	29.486	33.224	2.8342	3.3538	2.524	3.0143	2.4908
2020-04-22	Primavera	10825	Rio Caetés	1	0	Train	0.277	0.003	0.308	0.38	0.093	0.0084	0.0001	0.0069	0.0056	0.0019
2020-04-22	Quatipuru	13608	Rio Caetés	1	0	Train	0.22	0.003	0.231	0.337	0.096	0.0063	0.0001	0.0046	0.0043	0.002
2020-04-22	Redenção	84787	Araguaia	1	0	Train	1.505	1.031	0.436	1.102	0.509	0.0191	0.1362	0.0113	0.012	0.0137
2020-04-22	Rondon do Pará	52357	Carajás	1	1	Train	0.481	0.577	0.967	1.156	0.823	0.0398	0.0707	0.1078	0.0998	0.1498
2020-04-22	Salinópolis	40675	Rio Caetés	2	0	Validation	3.17	3.16	4.621	3.342	1.309	0.1171	0.3046	0.177	0.1233	0.1062
2020-04-22	Salvaterra	23752	Marajó I	2	0	Train	0.764	1.25	0.676	1.771	1.549	0.0272	0.2184	0.0244	0.0979	0.1631
2020-04-22	Santa Bárbara do Pará	21079	Metropolitana I	7	0	Train	2.611	2.915	1.669	3.288	2.237	0.0482	0.2249	0.0251	0.1195	0.0288
2020-04-22	Santa Cruz do Arari	10128	Marajó I	3	0	Train	1.027	0.746	0.985	2.283	1.732	0.0568	0.1614	0.0689	0.2421	0.3869
2020-04-22	Santa Izabel do Pará	70801	Metropolitana II	12	0	Validation	20.775	16.928	17.244	20.128	8.579	0.3245	0.6559	0.2928	0.6561	0.0226
2020-04-22	Santa Maria do Pará	24861	Metropolitana III	1	0	Train	0.684	1.293	0.681	1.156	0.448	0.0086	0.0975	0.0073	0.011	0.0016
2020-04-22	Santarém	304589	Baixo Amazonas	35	3	Validation	37.831	35.595	30.222	35.936	32.809	2.934	2.8442	1.869	3.2696	2.3802
2020-04-22	Santo Antônio do Tauá	31482	Metropolitana II	11	0	Train	18.91	8.142	15.829	11.481	17.931	1.2371	1.3859	0.7267	1.2862	0.9981
2020-04-22	São Caetano de Odivelas	18050	Metropolitana II	1	0	Validation	3.993	1.411	2.035	2.218	1.17	0.4782	0.2217	0.2841	0.5569	0.218
2020-04-22	São Geraldo do Araguaia	24847	Carajás	1	0	Train	0.125	0.002	0.151	0.258	0.034	0.0072	0.0001	0.0093	0.0047	0.0009
2020-04-22	São João do Araguaia	13996	Carajás	1	0	Test	0.207	0.433	0.284	0.547	0.474	0.0149	0.0552	0.0278	0.0248	0.0562
2020-04-22	São Miguel do Guamá	58986	Metropolitana III	10	1	Train	7.409	4.583	6.088	10.973	8.946	0.1152	0.9945	0.1188	0.4274	0.1982
2020-04-22	São Sebastião da Boa Vista	26640	Marajó I	5	0	Train	0.803	1.641	0.885	1.705	1.62	0.0242	0.1849	0.0215	0.0563	0.0773
2020-04-22	Tailândia	106339	Lago de Tucuruí	1	0	Train	4.161	4.522	2.108	4.059	0.729	0.0211	0.1242	0.0034	0.0022	0.0001
2020-04-22	Terra Alta	11720	Metropolitana III	1	0	Train	1.183	1.263	1.24	1.888	0.694	0.0204	0.171	0.0243	0.0422	0.0096
2020-04-22	Tracuateua	30959	Rio Caetés	1	0	Train	0.293	0.004	0.255	0.336	0.095	0.0077	0.0001	0.0054	0.0041	0.0023
2020-04-22	Tucumã	39602	Araguaia	1	0	Train	0.95	1.84	0.519	1.298	0.498	0.0109	0.1358	0.0082	0.0107	0.0048
2020-04-22	Tucuruí	113659	Lago de Tucuruí	5	0	Validation	2.16	1.195	1.67	1.837	1.094	0.2028	0.1493	0.28	0.2009	0.2377
2020-04-22	Vigia	53686	Metropolitana II	12	0	Validation	10.31	10.364	9.17	8.714	6.933	0.2223	0.6893	0.1643	0.2317	0.0888
2020-04-22	Xinguara	44751	Araguaia	2	0	Train	1.532	0.601	0.664	1.417	0.692	0.0285	0.0988	0.0295	0.0524	0.0766
2020-04-23	Abaetetuba	157698	Tocantins	6	0	Train	2.293	10.889	4.053	2.594	3.76	0.0315	0.2222	0.0733	0.0562	0.0487
2020-04-23	Acará	55591	Metropolitana II	2	0	Validation	1.279	0.586	0.444	0.754	0.478	0.0724	0.0952	0.06	0.0412	0.0434
2020-04-23	Afuá	39218	Marajó I	1	0	Train	0.497	0.016	0.221	0.561	0.021	0.0162	0.0017	0.0094	0.0131	0.0008
2020-04-23	Alenquer	56789	Baixo Amazonas	1	0	Train	0.728	0.334	0.673	0.674	0.655	0.0216	0.0142	0.0266	0.0249	0.0206
2020-04-23	Altamira	114594	Xingu	8	0	Train	6.177	5.226	4.341	5.619	0.9	0.0303	0.3458	0.0224	0.0036	0.0005
2020-04-23	Ananindeua	530598	Metropolitana I	125	1	Train	147.094	144.76	145.393	144.365	141.498	2.7074	4.2729	1.6332	2.7629	1.4866
2020-04-23	Augusto Corrêa	45998	Rio Caetés	2	0	Validation	3.207	3.329	2.294	3.72	2.021	0.1127	0.3238	0.0908	0.1822	0.2065
2020-04-23	Barcarena	124680	Tocantins	6	0	Train	2.228	11.522	2.439	3.519	1.813	0.1609	0.7191	0.1576	0.1927	0.2572
2020-04-23	Belém	1492745	Metropolitana I	804	33	Train	841.499	877.557	838.866	850.634	864.589	42.045	39.6552	42.2221	41.9171	41.0939
2020-04-23	Benevides	62737	Metropolitana I	9	0	Train	8.779	8.554	6.98	12.696	11.022	0.3442	0.8891	0.3981	1.1509	1.0601
2020-04-23	Bragança	127686	Rio Caetés	7	0	Train	16.05	12.814	18.129	12.333	9.849	1.0295	1.9606	0.9214	1.1801	1.3077
2020-04-23	Breves	102701	Marajó II	4	1	Train	9.716	11.446	14.081	7.735	8.827	1.4097	1.6592	1.7493	1.2529	0.7443
2020-04-23	Bujaru	29132	Metropolitana II	3	0	Train	4.961	3.654	6.31	3.834	3.711	0.4202	0.4144	0.3496	0.3844	0.237
2020-04-23	Cachoeira do Arari	23767	Marajó I	3	0	Train	2.026	0.819	1.155	2.853	1.876	0.2118	0.2011	0.1961	0.6062	0.785
2020-04-23	Cametá	137890	Tocantins	2	1	Train	1.729	8.585	3.804	4.621	1.225	0.199	1.1956	0.237	0.2378	0.1757
2020-04-23	Canaã dos Carajás	37085	Carajás	2	1	Train	0.772	0.841	2.09	1.758	1.44	0.0721	0.0829	0.2118	0.1687	0.2364
2020-04-23	Capanema	69027	Rio Caetés	9	0	Train	9.794	8.764	10.678	9.665	8.101	0.4182	1.079	0.4287	0.6798	0.6365
2020-04-23	Capitão Poço	54303	Metropolitana III	1	0	Train	1.6	1.026	1.609	2.211	0.727	0.0249	0.1207	0.0307	0.0335	0.0075
2020-04-23	Castanhal	200793	Metropolitana III	30	0	Train	27.314	25.806	38.957	28.226	28.237	1.9145	2.0422	2.5454	1.8366	0.8941
2020-04-23	Colares	12085	Metropolitana II	1	0	Train	1.006	0.327	0.357	0.56	0.36	0.0512	0.036	0.0288	0.0237	0.0157
2020-04-23	Conceição do Araguaia	47864	Araguaia	1	0	Train	1.193	2.492	0.891	1.927	0.952	0.0142	0.1565	0.0126	0.016	0.0074
2020-04-23	Concórdia do Pará	33318	Metropolitana II	1	0	Train	3.082	1.724	2.757	2.603	1.437	0.0541	0.0727	0.0181	0.0267	0.0029
2020-04-23	Curionópolis	17929	Carajás	1	1	Train	0.531	1.451	1.073	1.658	1.096	0.0518	0.2116	0.1317	0.1745	0.2228
2020-04-23	Curralinho	34448	Marajó II	1	0	Validation	0.87	0	0.949	0.872	1.357	0.0179	0	0.0361	0.025	0.0311
2020-04-23	Curuçá	40066	Metropolitana III	1	0	Validation	3.898	2.022	2.064	4.274	2.601	0.1705	0.3204	0.2186	0.4475	0.2198
2020-04-23	Garrafão do Norte	26066	Metropolitana III	1	0	Train	1.38	1.745	1.584	2.289	0.751	0.0161	0.14	0.0133	0.0197	0.0018
2020-04-23	Goianésia do Pará	40475	Lago de Tucuruí	1	0	Train	0.396	0.619	0.25	0.513	0.206	0.0067	0.0223	0.0027	0.0019	0.0007
2020-04-23	Igarapé-Açu	38807	Metropolitana III	3	0	Train	3.813	3.463	3.788	3.771	5.137	0.2973	0.5063	0.3343	0.5896	0.5881
2020-04-23	Inhangapi	11711	Metropolitana III	1	0	Validation	0.772	0.641	0.596	1.023	0.343	0.0126	0.051	0.0098	0.012	0.0017
2020-04-23	Itaituba	101247	Tapajós	6	0	Train	0.915	0.186	0.913	1.706	1.386	0.0142	0.0069	0.0213	0.0294	0.0474
2020-04-23	Juruti	57943	Baixo Amazonas	5	1	Train	1.834	3.963	2.199	2.349	1.486	0.1126	0.6628	0.2436	0.5802	0.4665
2020-04-23	Mãe do Rio	30077	Metropolitana III	1	0	Train	1.18	2.005	1.478	2.187	0.803	0.0131	0.1464	0.0117	0.0203	0.0018
2020-04-23	Marabá	279349	Carajás	9	1	Train	8.708	8.159	19.916	11.715	12.726	1.4292	2.0084	2.6863	1.4423	1.3166
2020-04-23	Marapanim	28336	Metropolitana III	4	0	Validation	2.412	2.014	1.813	2.849	1.61	0.0748	0.2971	0.1118	0.1869	0.1042
2020-04-23	Marituba	131521	Metropolitana I	19	1	Train	18.196	23.002	11.4	27.29	13.272	0.2322	1.1516	0.1851	0.5536	0.2111
2020-04-23	Monte Alegre	58032	Baixo Amazonas	3	0	Test	0.713	0.617	0.563	0.654	0.63	0.0205	0.0324	0.0243	0.025	0.0212
2020-04-23	Muaná	40349	Marajó I	1	0	Validation	0.448	0.278	0.186	0.542	0.211	0.0123	0.0326	0.0054	0.0119	0.0098
2020-04-23	Nova Ipixuna	16678	Carajás	1	0	Validation	0.186	0.016	0.263	0.371	0.162	0.01	0.0007	0.0143	0.0077	0.0045
2020-04-23	Novo Progresso	25762	Tapajós	2	0	Validation	0.255	0.069	0.188	0.328	0.027	0.0041	0.0022	0.0044	0.0023	0.0003
2020-04-23	Óbidos	52137	Baixo Amazonas	2	1	Validation	0.927	1.775	0.949	1.444	0.855	0.0439	0.2449	0.0686	0.1548	0.112
2020-04-23	Oeiras do Pará	32512	Tocantins	4	0	Train	0.508	1.845	0.529	0.641	0.371	0.043	0.1016	0.0395	0.0613	0.0624
2020-04-23	Ourém	17842	Rio Caetés	2	0	Train	0.375	0.016	0.448	0.572	0.228	0.0111	0.0005	0.0099	0.008	0.0057
2020-04-23	Pacajá	47706	Xingu	1	0	Train	0.532	0.281	0.186	0.605	0.057	0.004	0.0152	0.002	0.001	0.0001
2020-04-23	Parauapebas	208273	Carajás	31	4	Train	34.094	34.727	30.085	32.913	36.878	3.2492	3.7078	2.8951	3.4446	2.922
2020-04-23	Primavera	10825	Rio Caetés	1	0	Validation	0.338	0.003	0.377	0.467	0.129	0.0108	0.0001	0.0089	0.0071	0.0028
2020-04-23	Quatipuru	13608	Rio Caetés	1	0	Train	0.268	0.003	0.284	0.414	0.132	0.0081	0.0001	0.0059	0.0055	0.003
2020-04-23	Redenção	84787	Araguaia	1	0	Train	1.802	1.252	0.539	1.325	0.674	0.0242	0.1652	0.0147	0.0152	0.0194
2020-04-23	Rondon do Pará	52357	Carajás	1	1	Train	0.587	0.709	1.139	1.343	0.973	0.0506	0.0871	0.1311	0.1215	0.1831
2020-04-23	Salinópolis	40675	Rio Caetés	2	0	Train	3.804	3.71	5.415	4.099	1.716	0.147	0.3467	0.2163	0.1545	0.1449
2020-04-23	Salvaterra	23752	Marajó I	2	0	Train	0.913	1.519	0.819	2.046	1.842	0.0344	0.2653	0.0308	0.1178	0.195
2020-04-23	Santa Bárbara do Pará	21079	Metropolitana I	7	0	Train	3.053	3.392	2.025	3.861	2.658	0.058	0.2569	0.0333	0.1359	0.0371
2020-04-23	Santa Cruz do Arari	10128	Marajó I	4	0	Train	1.224	0.92	1.181	2.609	2.03	0.0711	0.202	0.0857	0.2846	0.4496
2020-04-23	Santa Izabel do Pará	70801	Metropolitana II	19	0	Train	23.197	19.077	19.412	22.677	10.836	0.3827	0.7232	0.3483	0.7446	0.0371
2020-04-23	Santa Maria do Pará	24861	Metropolitana III	1	0	Train	0.827	1.543	0.824	1.377	0.601	0.011	0.1131	0.0094	0.0137	0.0025
2020-04-23	Santarém	304589	Baixo Amazonas	39	5	Train	40.903	39.32	33.28	38.985	36.071	3.2583	3.1338	2.1309	3.5827	2.7008
2020-04-23	Santo Antônio do Tauá	31482	Metropolitana II	14	0	Train	20.957	9.549	17.746	13.557	20.724	1.4107	1.5879	0.8488	1.4835	1.2322
2020-04-23	São Caetano de Odivelas	18050	Metropolitana II	1	0	Train	4.578	1.721	2.347	2.627	1.461	0.5672	0.27	0.3393	0.6603	0.2842
2020-04-23	São Geraldo do Araguaia	24847	Carajás	1	0	Train	0.154	0.003	0.182	0.301	0.042	0.0093	0.0001	0.0117	0.0058	0.0012
2020-04-23	São João de Pirabas	23045	Rio Caetés	1	0	Train	0.343	0.002	0.277	0.384	0.068	0.0095	0.0001	0.0068	0.0051	0.0016
2020-04-23	São João do Araguaia	13996	Carajás	1	0	Train	0.255	0.53	0.341	0.639	0.57	0.0191	0.068	0.0345	0.0306	0.0705
2020-04-23	São Miguel do Guamá	58986	Metropolitana III	10	1	Train	8.653	5.318	7.098	12.499	10.499	0.1435	1.1401	0.1459	0.4969	0.2552
2020-04-23	São Sebastião da Boa Vista	26640	Marajó I	6	0	Train	0.96	1.975	1.07	1.983	1.941	0.0306	0.2173	0.0273	0.0688	0.0946
2020-04-23	Tailândia	106339	Lago de Tucuruí	1	0	Train	4.946	5.244	2.559	4.824	1.02	0.0266	0.1329	0.0045	0.0027	0.0001
2020-04-23	Terra Alta	11720	Metropolitana III	1	0	Train	1.424	1.515	1.483	2.236	0.908	0.0261	0.2031	0.0306	0.0522	0.014
2020-04-23	Tracuateua	30959	Rio Caetés	1	0	Test	0.357	0.005	0.313	0.413	0.13	0.0099	0.0001	0.0069	0.0052	0.0034
2020-04-23	Tucumã	39602	Araguaia	1	0	Train	1.144	2.202	0.64	1.557	0.666	0.0139	0.1568	0.0107	0.0135	0.0071
2020-04-23	Tucuruí	113659	Lago de Tucuruí	5	0	Validation	2.593	1.436	1.978	2.217	1.367	0.2546	0.1821	0.3419	0.2518	0.3041
2020-04-23	Vigia	53686	Metropolitana II	16	0	Train	11.691	11.661	10.458	10.104	8.418	0.2661	0.7579	0.1975	0.2744	0.1241
2020-04-23	Xinguara	44751	Araguaia	2	0	Train	1.841	0.737	0.812	1.694	0.882	0.0363	0.1236	0.0376	0.0653	0.1016
2020-04-24	Abaetetuba	157698	Tocantins	9	0	Validation	2.956	12.375	5.215	3.235	4.919	0.0421	0.2483	0.0979	0.0724	0.0687
2020-04-24	Acará	55591	Metropolitana II	2	0	Train	1.48	0.711	0.523	0.894	0.608	0.0882	0.1162	0.0734	0.0508	0.0601
2020-04-24	Afuá	39218	Marajó I	1	0	Train	0.594	0.02	0.271	0.65	0.027	0.0205	0.0022	0.0121	0.0162	0.001
2020-04-24	Alenquer	56789	Baixo Amazonas	1	0	Train	0.838	0.386	0.793	0.76	0.774	0.0265	0.0164	0.0328	0.03	0.0252
2020-04-24	Altamira	114594	Xingu	9	0	Train	7.295	5.975	5.202	6.725	1.305	0.0382	0.3807	0.0285	0.0045	0.0009
2020-04-24	Ananindeua	530598	Metropolitana I	164	7	Test	165.406	163.762	163.57	163.7	160.734	3.2652	4.8805	2.1365	3.3083	1.9631
2020-04-24	Anapu	27890	Xingu	5	0	Train	0.617	1.316	0.35	1.08	0.244	0.0041	0.0605	0.0026	0.0017	0.0005
2020-04-24	Augusto Corrêa	45998	Rio Caetés	4	0	Train	3.811	3.84	2.715	4.448	2.507	0.1404	0.3635	0.1121	0.2224	0.2589
2020-04-24	Aurora do Pará	31338	Metropolitana III	3	0	Train	0.966	1.79	0.751	1.317	0.72	0.0129	0.1301	0.0098	0.0136	0.0034
2020-04-24	Barcarena	124680	Tocantins	6	1	Train	2.818	12.869	3.079	4.391	2.352	0.209	0.7986	0.2038	0.2461	0.3378
2020-04-24	Belém	1492745	Metropolitana I	981	51	Train	935.89	973.452	934.033	945.44	959.624	49.1865	47.5719	49.3418	49.0359	48.9636
2020-04-24	Benevides	62737	Metropolitana I	10	1	Test	10.101	9.988	8.137	14.296	12.319	0.416	1.0374	0.4927	1.2969	1.2262
2020-04-24	Bragança	127686	Rio Caetés	13	1	Test	18.596	14.836	20.689	14.9	12.01	1.2299	2.2069	1.0906	1.4117	1.5865
2020-04-24	Breves	102701	Marajó II	11	1	Train	12.123	13.781	16.976	9.847	11.437	1.7793	1.9922	2.1459	1.5927	1.0397
2020-04-24	Bujaru	29132	Metropolitana II	3	0	Train	5.666	4.317	7.204	4.579	4.453	0.4981	0.4821	0.4158	0.4634	0.3038
2020-04-24	Cachoeira do Arari	23767	Marajó I	5	0	Validation	2.383	1.022	1.372	3.233	2.182	0.2596	0.2569	0.2399	0.6968	0.8972
2020-04-24	Cametá	137890	Tocantins	4	1	Validation	2.224	10.03	5.019	5.503	1.701	0.2548	1.3481	0.3174	0.2961	0.24
2020-04-24	Canaã dos Carajás	37085	Carajás	2	1	Train	0.934	1.026	2.435	2.028	1.675	0.0906	0.1008	0.2548	0.2031	0.2838
2020-04-24	Capanema	69027	Rio Caetés	13	0	Test	11.462	10.108	12.312	11.505	9.85	0.5107	1.2076	0.5145	0.8115	0.7944
2020-04-24	Capitão Poço	54303	Metropolitana III	1	0	Train	1.917	1.242	1.916	2.632	0.968	0.0317	0.1441	0.0385	0.0418	0.0113
2020-04-24	Castanhal	200793	Metropolitana III	31	0	Train	31.921	29.601	43.572	33.173	33.807	2.3205	2.3448	2.956	2.2332	1.2105
2020-04-24	Colares	12085	Metropolitana II	1	0	Train	1.169	0.399	0.423	0.666	0.465	0.0627	0.0438	0.0355	0.0295	0.0223
2020-04-24	Conceição do Araguaia	47864	Araguaia	1	0	Train	1.43	2.954	1.088	2.298	1.245	0.018	0.1758	0.0163	0.02	0.0105
2020-04-24	Concórdia do Pará	33318	Metropolitana II	1	0	Train	3.561	2.063	3.219	3.119	1.856	0.0664	0.0835	0.0225	0.0334	0.0043
2020-04-24	Curionópolis	17929	Carajás	1	1	Validation	0.645	1.746	1.259	1.918	1.288	0.0654	0.2554	0.1595	0.2103	0.2701
2020-04-24	Curralinho	34448	Marajó II	3	0	Train	1.074	0	1.19	1.089	1.67	0.0232	0	0.0469	0.0323	0.0412
2020-04-24	Curuçá	40066	Metropolitana III	3	0	Train	4.605	2.415	2.423	4.992	3.161	0.2126	0.3837	0.2663	0.5325	0.2825
2020-04-24	Garrafão do Norte	26066	Metropolitana III	1	0	Train	1.655	2.082	1.894	2.708	0.998	0.0205	0.1616	0.0169	0.0246	0.0027
2020-04-24	Goianésia do Pará	40475	Lago de Tucuruí	4	0	Train	0.48	0.739	0.31	0.611	0.289	0.0085	0.0253	0.0035	0.0023	0.0012
2020-04-24	Igarapé-Açu	38807	Metropolitana III	4	0	Train	4.471	4.094	4.404	4.37	5.951	0.3656	0.6016	0.4033	0.6923	0.7015
2020-04-24	Inhangapi	11711	Metropolitana III	2	0	Test	0.929	0.771	0.72	1.211	0.465	0.016	0.0598	0.0125	0.0149	0.0026
2020-04-24	Itaituba	101247	Tapajós	6	0	Train	1.092	0.217	1.107	2.027	1.677	0.018	0.0074	0.0271	0.0368	0.0604
2020-04-24	Juruti	57943	Baixo Amazonas	5	2	Validation	2.102	4.337	2.542	2.588	1.701	0.1359	0.7579	0.2913	0.6506	0.5376
2020-04-24	Limoeiro do Ajuru	28935	Tocantins	2	0	Train	0.648	2.408	0.71	0.617	0.412	0.078	0.2181	0.0854	0.1041	0.1489
2020-04-24	Mãe do Rio	30077	Metropolitana III	1	0	Train	1.416	2.376	1.769	2.584	1.057	0.0166	0.1673	0.0149	0.0252	0.0027
2020-04-24	Marabá	279349	Carajás	13	2	Train	10.632	9.839	22.342	14.057	14.791	1.7624	2.3777	3.0859	1.778	1.6204
2020-04-24	Marapanim	28336	Metropolitana III	4	0	Test	2.867	2.402	2.139	3.321	2.005	0.0941	0.3541	0.1377	0.2248	0.1384
2020-04-24	Marituba	131521	Metropolitana I	23	1	Test	20.338	25.226	13.293	29.333	15.329	0.2726	1.2366	0.2348	0.6024	0.2647
2020-04-24	Monte Alegre	58032	Baixo Amazonas	3	0	Train	0.822	0.708	0.666	0.736	0.743	0.0252	0.0372	0.03	0.03	0.026
2020-04-24	Muaná	40349	Marajó I	1	0	Train	0.534	0.344	0.23	0.629	0.26	0.0155	0.0396	0.007	0.0147	0.0123
2020-04-24	Nova Ipixuna	16678	Carajás	1	0	Test	0.229	0.021	0.316	0.432	0.196	0.0128	0.0008	0.0179	0.0095	0.0057
2020-04-24	Nova Timboteua	15363	Rio Caetés	2	0	Validation	0.479	0.195	0.694	0.843	0.372	0.0133	0.006	0.0132	0.013	0.0099
2020-04-24	Novo Progresso	25762	Tapajós	2	0	Train	0.308	0.082	0.233	0.387	0.035	0.0052	0.0024	0.0057	0.0028	0.0004
2020-04-24	Óbidos	52137	Baixo Amazonas	2	1	Train	1.068	1.995	1.11	1.613	1.003	0.0535	0.2872	0.0834	0.1804	0.1342
2020-04-24	Oeiras do Pará	32512	Tocantins	5	0	Validation	0.659	2.169	0.694	0.82	0.499	0.057	0.1184	0.0529	0.0795	0.0848
2020-04-24	Ourém	17842	Rio Caetés	2	0	Train	0.456	0.021	0.544	0.699	0.307	0.0142	0.0006	0.0126	0.0102	0.0081
2020-04-24	Pacajá	47706	Xingu	2	0	Train	0.638	0.337	0.233	0.724	0.086	0.005	0.0175	0.0027	0.0012	0.0001
2020-04-24	Paragominas	113145	Metropolitana III	2	0	Train	9.576	7.909	9.893	11.629	7.83	0.1721	1.2294	0.2741	0.6165	0.153
2020-04-24	Parauapebas	208273	Carajás	45	4	Train	37.923	38.86	33.441	36.618	40.785	3.708	4.0893	3.3122	3.9185	3.4072
2020-04-24	Ponta de Pedras	31082	Marajó I	3	1	Train	5.753	2.787	5.083	8.732	11.417	0.3081	0.7784	0.2946	0.9487	1.7584
2020-04-24	Porto de Moz	41135	Xingu	1	0	Train	0.799	0.602	0.474	1.389	0.221	0.0062	0.0352	0.0046	0.0031	0.0007
2020-04-24	Primavera	10825	Rio Caetés	1	0	Train	0.411	0.004	0.459	0.571	0.176	0.0138	0.0001	0.0113	0.0091	0.004
2020-04-24	Quatipuru	13608	Rio Caetés	2	0	Test	0.327	0.004	0.348	0.506	0.18	0.0103	0.0001	0.0076	0.007	0.0043
2020-04-24	Redenção	84787	Araguaia	1	0	Validation	2.148	1.514	0.662	1.583	0.88	0.0307	0.1993	0.0189	0.019	0.027
2020-04-24	Rondon do Pará	52357	Carajás	1	1	Train	0.712	0.867	1.337	1.553	1.144	0.0639	0.1069	0.1588	0.1472	0.222
2020-04-24	Salinópolis	40675	Rio Caetés	4	0	Train	4.54	4.346	6.322	4.99	2.222	0.1835	0.3934	0.2632	0.1924	0.1941
2020-04-24	Salvaterra	23752	Marajó I	2	0	Validation	1.086	1.837	0.988	2.351	2.176	0.0432	0.3203	0.0388	0.1411	0.2308
2020-04-24	Santa Bárbara do Pará	21079	Metropolitana I	7	0	Train	3.569	3.935	2.446	4.528	3.14	0.07	0.2923	0.0439	0.1545	0.0475
2020-04-24	Santa Cruz do Arari	10128	Marajó I	4	0	Test	1.45	1.127	1.411	2.966	2.366	0.0887	0.2516	0.1063	0.3326	0.518
2020-04-24	Santa Izabel do Pará	70801	Metropolitana II	22	1	Train	25.825	21.457	21.801	25.435	13.518	0.4496	0.796	0.4129	0.8412	0.0591
2020-04-24	Santa Maria do Pará	24861	Metropolitana III	1	0	Train	0.995	1.835	0.993	1.63	0.794	0.014	0.1305	0.012	0.0171	0.0038
2020-04-24	Santarém	304589	Baixo Amazonas	39	5	Train	44.149	43.317	36.586	42.239	39.57	3.6092	3.4476	2.4241	3.9174	3.054
2020-04-24	Santo Antônio do Tauá	31482	Metropolitana II	19	0	Train	23.149	11.166	19.853	15.894	23.793	1.602	1.8124	0.9885	1.7011	1.5041
2020-04-24	São Caetano de Odivelas	18050	Metropolitana II	1	0	Train	5.224	2.091	2.699	3.091	1.808	0.669	0.3277	0.4038	0.7779	0.3656
2020-04-24	São Geraldo do Araguaia	24847	Carajás	1	0	Train	0.189	0.004	0.22	0.351	0.052	0.0119	0.0001	0.0147	0.0071	0.0016
2020-04-24	São João de Pirabas	23045	Rio Caetés	1	0	Train	0.416	0.003	0.338	0.468	0.094	0.0121	0.0001	0.0088	0.0065	0.0023
2020-04-24	São João do Araguaia	13996	Carajás	1	0	Train	0.312	0.646	0.407	0.742	0.68	0.0244	0.0833	0.0425	0.0376	0.0877
2020-04-24	São Miguel do Guamá	58986	Metropolitana III	11	1	Train	10.06	6.153	8.247	14.157	12.23	0.178	1.3011	0.1784	0.5743	0.3244
2020-04-24	São Sebastião da Boa Vista	26640	Marajó I	6	0	Train	1.143	2.367	1.288	2.295	2.308	0.0385	0.2534	0.0344	0.0836	0.1145
2020-04-24	Tailândia	106339	Lago de Tucuruí	2	0	Test	5.853	6.068	3.093	5.7	1.404	0.0335	0.1407	0.0058	0.0033	0.0002
2020-04-24	Terra Alta	11720	Metropolitana III	1	0	Train	1.706	1.811	1.766	2.63	1.173	0.0331	0.2402	0.0385	0.0643	0.0201
2020-04-24	Tomé-Açu	63447	Metropolitana II	1	0	Train	3.623	0.875	1.941	2.22	1.43	0.2888	0.1257	0.2141	0.344	0.1474
2020-04-24	Tracuateua	30959	Rio Caetés	1	0	Train	0.434	0.006	0.383	0.506	0.176	0.0126	0.0002	0.0089	0.0066	0.0048
2020-04-24	Tucumã	39602	Araguaia	1	0	Validation	1.369	2.626	0.786	1.859	0.878	0.0176	0.1791	0.0138	0.0169	0.0101
2020-04-24	Tucuruí	113659	Lago de Tucuruí	5	0	Validation	3.096	1.72	2.334	2.658	1.694	0.3177	0.2219	0.4156	0.3141	0.3847
2020-04-24	Vigia	53686	Metropolitana II	17	1	Train	13.208	13.093	11.894	11.647	10.127	0.317	0.8311	0.2365	0.323	0.1703
2020-04-24	Viseu	61403	Rio Caetés	1	1	Train	0.798	0.903	0.925	1.353	0.481	0.0285	0.0691	0.0348	0.0429	0.0323
2020-04-24	Xinguara	44751	Araguaia	2	0	Test	2.202	0.898	0.987	2.013	1.113	0.0459	0.1541	0.0477	0.081	0.1326
2020-04-25	Abaetetuba	157698	Tocantins	9	0	Validation	3.815	14.041	6.662	4.055	6.364	0.0563	0.2775	0.1298	0.0936	0.0953
2020-04-25	Acará	55591	Metropolitana II	2	0	Train	1.704	0.858	0.614	1.053	0.764	0.107	0.1416	0.0894	0.0623	0.0818
2020-04-25	Afuá	39218	Marajó I	1	0	Train	0.707	0.026	0.332	0.751	0.034	0.0258	0.0028	0.0155	0.0198	0.0013
2020-04-25	Alenquer	56789	Baixo Amazonas	1	0	Validation	0.962	0.444	0.933	0.855	0.909	0.0325	0.0187	0.0403	0.036	0.0306
2020-04-25	Almeirim	34109	Baixo Amazonas	1	0	Train	0.857	0.376	0.702	1.164	0.978	0.0445	0.0738	0.0636	0.125	0.18
2020-04-25	Altamira	114594	Xingu	9	0	Train	8.578	6.815	6.207	8.002	1.856	0.0479	0.4162	0.0361	0.0055	0.0015
2020-04-25	Ananindeua	530598	Metropolitana I	172	8	Train	185.337	184.611	183.433	184.706	181.819	3.9333	5.5678	2.7705	3.9598	2.5705
2020-04-25	Anapu	27890	Xingu	5	0	Train	0.737	1.53	0.435	1.283	0.347	0.0052	0.0661	0.0035	0.0021	0.0008
2020-04-25	Augusto Corrêa	45998	Rio Caetés	4	0	Train	4.507	4.418	3.201	5.282	3.081	0.1739	0.4068	0.1377	0.2696	0.3203
2020-04-25	Aurora do Pará	31338	Metropolitana III	3	0	Validation	1.154	2.121	0.904	1.551	0.938	0.0164	0.1488	0.0126	0.0169	0.005
2020-04-25	Barcarena	124680	Tocantins	8	1	Train	3.545	14.344	3.862	5.443	3.023	0.27	0.8866	0.2618	0.3124	0.4378
2020-04-25	Belém	1492745	Metropolitana I	1095	59	Train	1037.6	1072.38	1036.78	1047.13	1059.52	57.2814	56.7242	57.4012	57.1156	57.8684
2020-04-25	Benevides	62737	Metropolitana I	11	1	Train	11.585	11.622	9.452	16.002	13.73	0.5022	1.2082	0.6066	1.4585	1.4122
2020-04-25	Bragança	127686	Rio Caetés	13	1	Train	21.442	17.135	23.542	17.865	14.532	1.4608	2.4754	1.2862	1.677	1.903
2020-04-25	Breves	102701	Marajó II	11	1	Train	15.047	16.554	20.362	12.487	14.64	2.2319	2.3873	2.6185	2.0146	1.4258
2020-04-25	Bujaru	29132	Metropolitana II	3	0	Train	6.444	5.086	8.203	5.43	5.302	0.5874	0.5591	0.4928	0.5548	0.3848
2020-04-25	Cachoeira do Arari	23767	Marajó I	5	0	Train	2.79	1.269	1.624	3.646	2.525	0.3165	0.3266	0.2923	0.7965	1.0179
2020-04-25	Cametá	137890	Tocantins	6	1	Train	2.872	11.702	6.568	6.591	2.345	0.3267	1.5168	0.4216	0.3698	0.3247
2020-04-25	Canaã dos Carajás	37085	Carajás	2	1	Train	1.125	1.247	2.828	2.328	1.939	0.1133	0.122	0.3054	0.2431	0.3382
2020-04-25	Capanema	69027	Rio Caetés	13	0	Train	13.35	11.635	14.151	13.592	11.865	0.6199	1.3479	0.615	0.9619	0.978
2020-04-25	Capitão Poço	54303	Metropolitana III	2	0	Test	2.287	1.501	2.273	3.114	1.272	0.0402	0.1713	0.0482	0.0519	0.0166
2020-04-25	Castanhal	200793	Metropolitana III	48	0	Test	37.092	33.889	48.621	38.716	40.135	2.7938	2.6903	3.4221	2.6975	1.6147
2020-04-25	Colares	12085	Metropolitana II	1	0	Train	1.353	0.485	0.499	0.788	0.593	0.0765	0.0529	0.0437	0.0364	0.0312
2020-04-25	Conceição do Araguaia	47864	Araguaia	1	0	Train	1.705	3.487	1.324	2.724	1.608	0.0228	0.1946	0.0208	0.025	0.0146
2020-04-25	Concórdia do Pará	33318	Metropolitana II	1	0	Train	4.097	2.463	3.746	3.714	2.369	0.0812	0.0953	0.0279	0.0415	0.0063
2020-04-25	Curionópolis	17929	Carajás	1	1	Validation	0.779	2.09	1.474	2.207	1.504	0.0821	0.307	0.1926	0.2521	0.3249
2020-04-25	Curralinho	34448	Marajó II	3	0	Train	1.318	0	1.484	1.352	2.036	0.03	0	0.0605	0.0414	0.0537
2020-04-25	Curuçá	40066	Metropolitana III	3	0	Validation	5.412	2.875	2.834	5.793	3.809	0.2636	0.4579	0.3231	0.6294	0.3585
2020-04-25	Garrafão do Norte	26066	Metropolitana III	1	0	Train	1.976	2.476	2.255	3.185	1.309	0.026	0.1852	0.0214	0.0305	0.0041
2020-04-25	Goianésia do Pará	40475	Lago de Tucuruí	4	0	Train	0.581	0.88	0.383	0.723	0.4	0.0108	0.0283	0.0046	0.0028	0.0018
2020-04-25	Igarapé-Açu	38807	Metropolitana III	4	0	Train	5.215	4.822	5.102	5.032	6.852	0.4468	0.7124	0.4847	0.8077	0.829
2020-04-25	Inhangapi	11711	Metropolitana III	2	0	Train	1.112	0.924	0.866	1.426	0.62	0.0204	0.0696	0.0159	0.0184	0.004
2020-04-25	Itaituba	101247	Tapajós	6	0	Train	1.297	0.25	1.337	2.395	2.014	0.0227	0.0079	0.0343	0.0459	0.076
2020-04-25	Juruti	57943	Baixo Amazonas	5	2	Validation	2.399	4.719	2.929	2.844	1.937	0.1632	0.8645	0.3472	0.7266	0.6158
2020-04-25	Limoeiro do Ajuru	28935	Tocantins	2	0	Train	0.835	2.814	0.919	0.787	0.537	0.1025	0.2546	0.1126	0.1339	0.1915
2020-04-25	Mãe do Rio	30077	Metropolitana III	1	0	Train	1.691	2.808	2.107	3.035	1.373	0.0211	0.1898	0.0189	0.0313	0.004
2020-04-25	Marabá	279349	Carajás	13	2	Validation	12.904	11.813	25.007	16.749	17.126	2.1584	2.8014	3.5356	2.1771	1.9827
2020-04-25	Marapanim	28336	Metropolitana III	4	0	Validation	3.389	2.854	2.515	3.847	2.471	0.1178	0.4206	0.1688	0.2688	0.1811
2020-04-25	Marituba	131521	Metropolitana I	25	1	Train	22.662	27.591	15.444	31.393	17.618	0.3199	1.3227	0.296	0.6547	0.3293
2020-04-25	Monte Alegre	58032	Baixo Amazonas	3	0	Test	0.944	0.807	0.784	0.826	0.872	0.0309	0.0424	0.0369	0.036	0.0315
2020-04-25	Muaná	40349	Marajó I	1	0	Train	0.634	0.425	0.282	0.726	0.318	0.0195	0.0477	0.009	0.018	0.0152
2020-04-25	Nova Ipixuna	16678	Carajás	1	0	Validation	0.279	0.026	0.378	0.5	0.236	0.0164	0.001	0.0222	0.0116	0.0073
2020-04-25	Nova Timboteua	15363	Rio Caetés	2	0	Train	0.579	0.237	0.837	1.022	0.493	0.0169	0.0069	0.0168	0.0165	0.0137
2020-04-25	Novo Progresso	25762	Tapajós	2	0	Train	0.37	0.097	0.288	0.455	0.046	0.0065	0.0026	0.0075	0.0034	0.0005
2020-04-25	Óbidos	52137	Baixo Amazonas	2	1	Train	1.226	2.231	1.296	1.796	1.171	0.065	0.3359	0.1011	0.2092	0.1594
2020-04-25	Oeiras do Pará	32512	Tocantins	5	0	Train	0.851	2.543	0.903	1.049	0.665	0.0753	0.1378	0.0704	0.1028	0.1137
2020-04-25	Ourém	17842	Rio Caetés	2	0	Train	0.552	0.026	0.659	0.848	0.408	0.018	0.0008	0.016	0.0128	0.0112
2020-04-25	Pacajá	47706	Xingu	2	0	Train	0.762	0.401	0.29	0.861	0.126	0.0063	0.0199	0.0036	0.0015	0.0002
2020-04-25	Paragominas	113145	Metropolitana III	3	0	Train	11.113	9.217	11.418	13.28	9.627	0.2133	1.4036	0.3318	0.7184	0.2103
2020-04-25	Parauapebas	208273	Carajás	45	4	Train	42.042	43.335	37.096	40.614	44.944	4.2132	4.5002	3.7799	4.4383	3.9494
2020-04-25	Ponta de Pedras	31082	Marajó I	3	1	Train	6.63	3.398	5.934	9.711	12.496	0.3727	0.9512	0.3565	1.0568	1.9036
2020-04-25	Porto de Moz	41135	Xingu	1	0	Train	0.953	0.712	0.585	1.656	0.314	0.0079	0.04	0.0061	0.0039	0.0012
2020-04-25	Primavera	10825	Rio Caetés	1	0	Train	0.498	0.005	0.556	0.693	0.237	0.0176	0.0002	0.0144	0.0114	0.0057
2020-04-25	Quatipuru	13608	Rio Caetés	2	0	Train	0.396	0.005	0.424	0.615	0.241	0.0132	0.0002	0.0098	0.0088	0.006
2020-04-25	Redenção	84787	Araguaia	1	0	Train	2.549	1.823	0.81	1.882	1.137	0.0387	0.239	0.0242	0.0238	0.037
2020-04-25	Rondon do Pará	52357	Carajás	1	1	Train	0.86	1.055	1.564	1.786	1.338	0.0803	0.1307	0.1917	0.1774	0.2673
2020-04-25	Salinópolis	40675	Rio Caetés	4	0	Validation	5.39	5.081	7.356	6.029	2.843	0.2277	0.4451	0.3188	0.2379	0.2555
2020-04-25	Salvaterra	23752	Marajó I	2	0	Train	1.285	2.212	1.186	2.689	2.553	0.054	0.384	0.0486	0.168	0.2706
2020-04-25	Santa Bárbara do Pará	21079	Metropolitana I	7	0	Train	4.168	4.551	2.94	5.296	3.69	0.0845	0.3312	0.0573	0.1755	0.0602
2020-04-25	Santa Cruz do Arari	10128	Marajó I	4	0	Validation	1.711	1.373	1.679	3.358	2.741	0.1099	0.3116	0.1311	0.3866	0.5918
2020-04-25	Santa Izabel do Pará	70801	Metropolitana II	23	1	Train	28.667	24.088	24.427	28.409	16.664	0.526	0.8748	0.4879	0.9464	0.0918
2020-04-25	Santa Maria do Pará	24861	Metropolitana III	1	0	Train	1.191	2.175	1.191	1.919	1.035	0.0178	0.1494	0.0152	0.0212	0.0055
2020-04-25	Santarém	304589	Baixo Amazonas	39	5	Train	47.578	47.591	40.155	45.714	43.315	3.9879	3.7873	2.7516	4.2748	3.4416
2020-04-25	Santo Antônio do Tauá	31482	Metropolitana II	21	0	Train	25.492	13.02	22.161	18.504	27.139	1.8121	2.0605	1.1479	1.9394	1.8155
2020-04-25	São Caetano de Odivelas	18050	Metropolitana II	1	0	Train	5.935	2.53	3.096	3.614	2.218	0.7847	0.3965	0.479	0.9103	0.4643
2020-04-25	São Geraldo do Araguaia	24847	Carajás	1	0	Validation	0.231	0.005	0.265	0.407	0.064	0.0152	0.0002	0.0183	0.0087	0.0021
2020-04-25	São João de Pirabas	23045	Rio Caetés	1	0	Train	0.504	0.004	0.412	0.568	0.127	0.0154	0.0001	0.0112	0.0082	0.0033
2020-04-25	São João do Araguaia	13996	Carajás	1	0	Train	0.379	0.782	0.483	0.858	0.807	0.0309	0.1016	0.0523	0.0461	0.1081
2020-04-25	São Miguel do Guamá	58986	Metropolitana III	11	1	Test	11.643	7.097	9.551	15.95	14.141	0.2196	1.4776	0.2172	0.6601	0.4073
2020-04-25	São Sebastião da Boa Vista	26640	Marajó I	7	0	Train	1.354	2.825	1.544	2.642	2.725	0.0483	0.2927	0.0432	0.101	0.1371
2020-04-25	Tailândia	106339	Lago de Tucuruí	2	0	Train	6.896	7.005	3.721	6.701	1.903	0.0422	0.147	0.0075	0.004	0.0004
2020-04-25	Terra Alta	11720	Metropolitana III	2	0	Train	2.033	2.159	2.095	3.076	1.496	0.0419	0.283	0.0481	0.0788	0.0282
2020-04-25	Tomé-Açu	63447	Metropolitana II	1	0	Train	4.136	1.074	2.241	2.604	1.742	0.3445	0.1552	0.2566	0.409	0.1898
2020-04-25	Tracuateua	30959	Rio Caetés	1	0	Train	0.524	0.007	0.466	0.616	0.235	0.016	0.0002	0.0114	0.0084	0.0066
2020-04-25	Tucumã	39602	Araguaia	1	0	Train	1.633	3.118	0.96	2.205	1.142	0.0222	0.202	0.0177	0.0211	0.0141
2020-04-25	Tucuruí	113659	Lago de Tucuruí	6	0	Train	3.675	2.052	2.745	3.166	2.085	0.3941	0.27	0.503	0.3895	0.4815
2020-04-25	Vigia	53686	Metropolitana II	25	1	Train	14.869	14.668	13.493	13.348	12.074	0.3759	0.9091	0.2822	0.378	0.2298
2020-04-25	Viseu	61403	Rio Caetés	2	1	Train	0.958	1.085	1.109	1.635	0.624	0.036	0.0802	0.0436	0.0538	0.0431
2020-04-25	Xinguara	44751	Araguaia	2	0	Train	2.621	1.091	1.195	2.377	1.39	0.0579	0.1915	0.0601	0.1	0.1707
2020-04-26	Abaetetuba	157698	Tocantins	12	0	Train	4.924	15.906	8.45	5.105	8.145	0.0753	0.3102	0.1707	0.1214	0.1302
2020-04-26	Acará	55591	Metropolitana II	2	0	Validation	1.954	1.032	0.718	1.234	0.952	0.1292	0.172	0.1085	0.0759	0.1097
2020-04-26	Afuá	39218	Marajó I	1	0	Train	0.838	0.034	0.404	0.863	0.042	0.0323	0.0035	0.0196	0.0243	0.0016
2020-04-26	Alenquer	56789	Baixo Amazonas	1	0	Train	1.101	0.508	1.093	0.958	1.061	0.0395	0.0212	0.0493	0.0431	0.0368
2020-04-26	Almeirim	34109	Baixo Amazonas	2	0	Train	0.983	0.424	0.823	1.295	1.149	0.0541	0.0899	0.0774	0.1456	0.2155
2020-04-26	Altamira	114594	Xingu	9	0	Train	10.045	7.755	7.374	9.468	2.588	0.06	0.4517	0.0455	0.0068	0.0025
2020-04-26	Ananindeua	530598	Metropolitana I	216	8	Train	206.962	207.377	205.071	207.426	204.827	4.7328	6.3463	3.5623	4.7377	3.3382
2020-04-26	Anapu	27890	Xingu	5	0	Train	0.877	1.772	0.537	1.517	0.485	0.0065	0.0711	0.0046	0.0026	0.0013
2020-04-26	Augusto Corrêa	45998	Rio Caetés	10	0	Train	5.304	5.071	3.761	6.227	3.754	0.2144	0.4537	0.1684	0.3245	0.3912
2020-04-26	Aurora do Pará	31338	Metropolitana III	3	0	Train	1.372	2.505	1.084	1.817	1.208	0.0208	0.1688	0.0159	0.0209	0.0072
2020-04-26	Bagre	30673	Marajó II	2	0	Train	0.858	0	0.688	0.63	0.652	0.0196	0	0.0369	0.0177	0.0259
2020-04-26	Barcarena	124680	Tocantins	12	1	Validation	4.438	15.954	4.814	6.702	3.852	0.3468	0.9842	0.3341	0.3943	0.5603
2020-04-26	Belém	1492745	Metropolitana I	1243	67	Train	1146.92	1173.64	1147.39	1155.97	1163.9	66.4132	67.1387	66.4847	66.2417	67.8252
2020-04-26	Benevides	62737	Metropolitana I	12	1	Train	13.241	13.473	10.943	17.809	15.261	0.6056	1.4045	0.7429	1.6372	1.6195
2020-04-26	Bom Jesus do Tocantins	16981	Carajás	1	0	Train	0.339	0.007	0.362	0.484	0.095	0.0209	0.0002	0.0252	0.011	0.0032
2020-04-26	Bragança	127686	Rio Caetés	19	2	Test	24.611	19.742	26.713	21.255	17.454	1.7253	2.7672	1.5117	1.9782	2.2583
2020-04-26	Breves	102701	Marajó II	15	1	Train	18.572	19.842	24.305	15.759	18.524	2.7815	2.8553	3.1788	2.5342	1.9215
2020-04-26	Bujaru	29132	Metropolitana II	5	0	Train	7.298	5.976	9.316	6.394	6.267	0.6891	0.6465	0.5821	0.6597	0.4818
2020-04-26	Cachoeira do Arari	23767	Marajó I	5	0	Train	3.251	1.567	1.915	4.093	2.907	0.3836	0.4131	0.3545	0.9058	1.1466
2020-04-26	Cametá	137890	Tocantins	8	1	Train	3.721	13.638	8.524	7.94	3.209	0.4195	1.7033	0.5553	0.4635	0.4351
2020-04-26	Canaã dos Carajás	37085	Carajás	3	1	Train	1.348	1.506	3.275	2.659	2.234	0.1408	0.147	0.3647	0.2894	0.4003
2020-04-26	Capanema	69027	Rio Caetés	19	0	Train	15.475	13.368	16.215	15.939	14.168	0.7484	1.5004	0.7325	1.1323	1.1884
2020-04-26	Capitão Poço	54303	Metropolitana III	2	0	Train	2.714	1.809	2.687	3.662	1.649	0.0509	0.2028	0.06	0.0641	0.0239
2020-04-26	Castanhal	200793	Metropolitana III	57	2	Validation	42.859	38.726	54.131	44.88	47.258	3.3414	3.0849	3.9497	3.237	2.1231
2020-04-26	Colares	12085	Metropolitana II	1	0	Train	1.558	0.586	0.587	0.927	0.748	0.0927	0.0638	0.0536	0.0446	0.0429
2020-04-26	Conceição do Araguaia	47864	Araguaia	1	0	Validation	2.024	4.098	1.602	3.212	2.051	0.0287	0.2116	0.0265	0.0311	0.02
2020-04-26	Concórdia do Pará	33318	Metropolitana II	2	0	Train	4.694	2.934	4.345	4.395	2.991	0.0988	0.1081	0.0343	0.0514	0.009
2020-04-26	Curionópolis	17929	Carajás	1	1	Test	0.936	2.489	1.72	2.527	1.749	0.1025	0.3673	0.2315	0.3004	0.3881
2020-04-26	Curralinho	34448	Marajó II	4	0	Train	1.61	0	1.84	1.668	2.46	0.0387	0	0.0776	0.053	0.0691
2020-04-26	Curuçá	40066	Metropolitana III	4	0	Train	6.327	3.411	3.304	6.681	4.553	0.325	0.5447	0.3904	0.7392	0.4492
2020-04-26	Garrafão do Norte	26066	Metropolitana III	2	0	Train	2.347	2.938	2.674	3.723	1.694	0.0329	0.2107	0.027	0.0376	0.006
2020-04-26	Goianésia do Pará	40475	Lago de Tucuruí	4	0	Train	0.699	1.042	0.471	0.852	0.544	0.0138	0.0314	0.0059	0.0034	0.0027
2020-04-26	Igarapé-Açu	38807	Metropolitana III	8	0	Train	6.051	5.658	5.894	5.762	7.842	0.5429	0.8406	0.5801	0.9364	0.9709
2020-04-26	Igarapé-Miri	62698	Tocantins	3	0	Test	1.671	5.967	2.207	2.281	1.01	0.0994	0.397	0.1241	0.1129	0.1124
2020-04-26	Inhangapi	11711	Metropolitana III	2	0	Train	1.324	1.104	1.037	1.67	0.815	0.0258	0.0805	0.0201	0.0228	0.0059
2020-04-26	Irituia	32550	Metropolitana III	1	0	Validation	1.628	1.727	1.305	2.559	1.204	0.0314	0.2031	0.0381	0.0604	0.0271
2020-04-26	Itaituba	101247	Tapajós	7	0	Train	1.534	0.287	1.607	2.815	2.4	0.0286	0.0081	0.0432	0.0571	0.0947
2020-04-26	Juruti	57943	Baixo Amazonas	5	2	Train	2.729	5.106	3.366	3.117	2.197	0.1952	0.9833	0.4123	0.8084	0.7013
2020-04-26	Limoeiro do Ajuru	28935	Tocantins	2	1	Train	1.072	3.278	1.182	1.001	0.693	0.1342	0.2967	0.1474	0.1717	0.2436
2020-04-26	Mãe do Rio	30077	Metropolitana III	3	0	Test	2.009	3.309	2.502	3.544	1.762	0.0267	0.2133	0.0238	0.0386	0.0058
2020-04-26	Marabá	279349	Carajás	17	4	Train	15.566	14.122	27.93	19.819	19.757	2.6255	3.285	4.0404	2.6479	2.4122
2020-04-26	Marapanim	28336	Metropolitana III	4	0	Train	3.985	3.38	2.946	4.431	3.017	0.1468	0.4977	0.206	0.3193	0.2337
2020-04-26	Marituba	131521	Metropolitana I	32	1	Train	25.18	30.092	17.879	33.464	20.153	0.3752	1.4089	0.371	0.7107	0.4063
2020-04-26	Mocajuba	31136	Tocantins	1	0	Train	0.298	0.048	0.442	0.545	0.191	0.012	0.0008	0.0138	0.0094	0.0079
2020-04-26	Monte Alegre	58032	Baixo Amazonas	3	0	Test	1.08	0.916	0.921	0.925	1.017	0.0376	0.048	0.0452	0.043	0.0379
2020-04-26	Muaná	40349	Marajó I	1	0	Train	0.749	0.521	0.345	0.834	0.386	0.0244	0.0567	0.0116	0.022	0.0187
2020-04-26	Nova Esperança do Piriá	21368	Metropolitana III	1	0	Test	4.438	3.405	3.313	4.896	3.273	0.097	0.4406	0.0916	0.1245	0.0677
2020-04-26	Nova Ipixuna	16678	Carajás	1	0	Test	0.339	0.033	0.45	0.578	0.282	0.0208	0.0012	0.0276	0.0143	0.0092
2020-04-26	Nova Timboteua	15363	Rio Caetés	2	0	Train	0.697	0.288	1.006	1.232	0.645	0.0214	0.0079	0.0212	0.0207	0.0185
2020-04-26	Novo Progresso	25762	Tapajós	2	0	Train	0.443	0.114	0.354	0.533	0.059	0.0083	0.0027	0.0096	0.0042	0.0007
2020-04-26	Óbidos	52137	Baixo Amazonas	2	1	Train	1.402	2.481	1.507	1.993	1.358	0.0787	0.3917	0.1221	0.2415	0.188
2020-04-26	Oeiras do Pará	32512	Tocantins	5	0	Train	1.096	2.973	1.166	1.337	0.877	0.0991	0.1601	0.0929	0.1326	0.1503
2020-04-26	Oriximiná	73096	Baixo Amazonas	1	0	Test	1.058	0.045	0.683	0.787	0.171	0.042	0.0023	0.0516	0.0372	0.0066
2020-04-26	Ourém	17842	Rio Caetés	2	0	Train	0.664	0.032	0.794	1.022	0.534	0.0228	0.0009	0.0202	0.0162	0.0152
2020-04-26	Pacajá	47706	Xingu	2	0	Train	0.907	0.476	0.36	1.02	0.182	0.008	0.0224	0.0047	0.0019	0.0004
2020-04-26	Paragominas	113145	Metropolitana III	11	1	Train	12.838	10.713	13.137	15.084	11.713	0.2629	1.5947	0.3999	0.8324	0.2841
2020-04-26	Parauapebas	208273	Carajás	58	4	Test	46.461	48.159	41.07	44.915	49.357	4.7674	4.9432	4.303	5.006	4.5518
2020-04-26	Ponta de Pedras	31082	Marajó I	4	1	Train	7.609	4.121	6.903	10.762	13.621	0.4485	1.1542	0.4297	1.1726	2.048
2020-04-26	Porto de Moz	41135	Xingu	1	0	Train	1.131	0.84	0.718	1.966	0.438	0.0099	0.0448	0.0079	0.0048	0.0019
2020-04-26	Primavera	10825	Rio Caetés	2	0	Validation	0.6	0.007	0.671	0.837	0.314	0.0222	0.0002	0.0183	0.0144	0.0078
2020-04-26	Quatipuru	13608	Rio Caetés	2	0	Train	0.477	0.007	0.514	0.743	0.32	0.0167	0.0002	0.0125	0.0111	0.0082
2020-04-26	Redenção	84787	Araguaia	1	0	Train	3.011	2.187	0.985	2.224	1.451	0.0487	0.2844	0.0307	0.0297	0.0497
2020-04-26	Rondon do Pará	52357	Carajás	1	1	Train	1.032	1.276	1.824	2.045	1.557	0.1004	0.1589	0.2306	0.2126	0.3194
2020-04-26	Salinópolis	40675	Rio Caetés	5	0	Validation	6.367	5.927	8.53	7.229	3.596	0.2811	0.5022	0.3846	0.2922	0.3308
2020-04-26	Salvaterra	23752	Marajó I	3	0	Train	1.514	2.65	1.419	3.062	2.976	0.0673	0.457	0.0606	0.1989	0.3142
2020-04-26	Santa Bárbara do Pará	21079	Metropolitana I	7	0	Train	4.862	5.246	3.519	6.175	4.313	0.1022	0.3736	0.0745	0.1993	0.0757
2020-04-26	Santa Cruz do Arari	10128	Marajó I	5	1	Train	2.01	1.665	1.99	3.785	3.158	0.1357	0.3838	0.161	0.4469	0.6708
2020-04-26	Santa Izabel do Pará	70801	Metropolitana II	31	1	Train	31.735	26.988	27.307	31.606	20.307	0.6129	0.9601	0.5746	1.0604	0.1389
2020-04-26	Santa Maria do Pará	24861	Metropolitana III	1	0	Train	1.419	2.571	1.423	2.247	1.333	0.0226	0.1697	0.0193	0.0262	0.008
2020-04-26	Santarém	304589	Baixo Amazonas	50	5	Test	51.197	52.144	44.003	49.426	47.314	4.396	4.1548	3.1167	4.656	3.8656
2020-04-26	Santo Antônio do Tauá	31482	Metropolitana II	23	1	Validation	27.992	15.14	24.687	21.397	30.758	2.0422	2.3336	1.3293	2.199	2.1673
2020-04-26	São Caetano de Odivelas	18050	Metropolitana II	2	1	Train	6.714	3.051	3.542	4.199	2.699	0.9156	0.4784	0.5662	1.0586	0.5826
2020-04-26	São Domingos do Capim	31989	Metropolitana III	1	0	Train	1.002	0.353	0.615	1.083	0.372	0.0155	0.0243	0.0112	0.0112	0.0022
2020-04-26	São Geraldo do Araguaia	24847	Carajás	1	0	Train	0.28	0.006	0.317	0.47	0.078	0.0194	0.0002	0.0228	0.0107	0.0027
2020-04-26	São João de Pirabas	23045	Rio Caetés	2	0	Validation	0.606	0.005	0.499	0.685	0.169	0.0195	0.0001	0.0143	0.0103	0.0046
2020-04-26	São João do Araguaia	13996	Carajás	1	0	Train	0.459	0.942	0.573	0.988	0.952	0.0391	0.1233	0.0641	0.0562	0.1321
2020-04-26	São Miguel do Guamá	58986	Metropolitana III	14	2	Train	13.416	8.159	11.026	17.881	16.232	0.2696	1.6691	0.2633	0.7546	0.5052
2020-04-26	São Sebastião da Boa Vista	26640	Marajó I	7	0	Train	1.597	3.357	1.844	3.028	3.195	0.0602	0.3345	0.0539	0.1214	0.1625
2020-04-26	Tailândia	106339	Lago de Tucuruí	5	0	Train	8.091	8.067	4.456	7.838	2.543	0.0529	0.1513	0.0097	0.0048	0.0006
2020-04-26	Terra Alta	11720	Metropolitana III	2	0	Train	2.411	2.566	2.475	3.577	1.888	0.0528	0.3318	0.0598	0.0961	0.0389
2020-04-26	Tomé-Açu	63447	Metropolitana II	2	0	Validation	4.701	1.313	2.581	3.036	2.104	0.4087	0.1911	0.3063	0.4833	0.2413
2020-04-26	Tracuateua	30959	Rio Caetés	1	0	Train	0.631	0.009	0.564	0.745	0.309	0.0203	0.0002	0.0144	0.0106	0.0091
2020-04-26	Tucumã	39602	Araguaia	1	0	Train	1.938	3.687	1.168	2.603	1.468	0.028	0.2245	0.0226	0.0263	0.0194
2020-04-26	Tucuruí	113659	Lago de Tucuruí	6	0	Test	4.338	2.441	3.216	3.749	2.547	0.4858	0.3281	0.6063	0.4803	0.5965
2020-04-26	Vigia	53686	Metropolitana II	25	1	Validation	16.683	16.399	15.268	15.217	14.271	0.4438	0.9917	0.3356	0.44	0.3051
2020-04-26	Viseu	61403	Rio Caetés	2	1	Train	1.145	1.299	1.324	1.962	0.801	0.0453	0.0929	0.0544	0.0669	0.0566
2020-04-26	Xinguara	44751	Araguaia	3	0	Train	3.105	1.318	1.44	2.791	1.719	0.0727	0.2371	0.0754	0.1227	0.2168
2020-04-27	Abaetetuba	157698	Tocantins	13	0	Train	6.352	17.994	10.644	6.452	10.321	0.1006	0.3471	0.2228	0.1576	0.1752
2020-04-27	Acará	55591	Metropolitana II	2	0	Test	2.231	1.235	0.837	1.439	1.174	0.1551	0.2084	0.1311	0.092	0.145
2020-04-27	Afuá	39218	Marajó I	1	0	Train	0.988	0.043	0.49	0.988	0.053	0.0404	0.0044	0.0248	0.0296	0.002
2020-04-27	Alenquer	56789	Baixo Amazonas	1	0	Train	1.255	0.578	1.277	1.071	1.231	0.048	0.0238	0.06	0.0513	0.044
2020-04-27	Almeirim	34109	Baixo Amazonas	2	0	Train	1.123	0.475	0.962	1.436	1.341	0.0654	0.1094	0.0938	0.1689	0.2558
2020-04-27	Altamira	114594	Xingu	10	0	Train	11.715	8.807	8.726	11.143	3.542	0.0749	0.4861	0.0571	0.0084	0.004
2020-04-27	Ananindeua	530598	Metropolitana I	237	8	Train	230.358	232.119	228.575	231.9	229.826	5.6886	7.2303	4.543	5.6666	4.3005
2020-04-27	Anapu	27890	Xingu	5	0	Train	1.039	2.043	0.66	1.785	0.666	0.0082	0.0751	0.0059	0.0031	0.002
2020-04-27	Augusto Corrêa	45998	Rio Caetés	10	0	Train	6.212	5.806	4.402	7.29	4.535	0.2628	0.5044	0.2052	0.388	0.4722
2020-04-27	Aurora do Pará	31338	Metropolitana III	4	0	Train	1.624	2.948	1.295	2.117	1.536	0.0262	0.1894	0.0201	0.0258	0.0102
2020-04-27	Bagre	30673	Marajó II	2	0	Train	1.049	0	0.86	0.777	0.805	0.0253	0	0.0477	0.0226	0.0338
2020-04-27	Barcarena	124680	Tocantins	12	1	Train	5.524	17.709	5.965	8.194	4.866	0.4428	1.0928	0.4236	0.4946	0.7085
2020-04-27	Belém	1492745	Metropolitana I	1301	67	Train	1264.14	1276.91	1266.1	1272.26	1272.47	76.6668	78.7795	76.6793	76.5014	78.8265
2020-04-27	Benevides	62737	Metropolitana I	12	1	Train	15.082	15.56	12.626	19.709	16.918	0.7294	1.6298	0.9054	1.8347	1.8498
2020-04-27	Bom Jesus do Tocantins	16981	Carajás	1	0	Train	0.41	0.009	0.431	0.557	0.115	0.0264	0.0003	0.0311	0.0134	0.004
2020-04-27	Bonito	16286	Rio Caetés	1	0	Train	1.058	2.482	1.933	2.201	1.457	0.0303	0.0638	0.0342	0.0398	0.0384
2020-04-27	Bragança	127686	Rio Caetés	22	2	Test	28.127	22.692	30.229	25.097	20.816	2.0267	3.0831	1.7707	2.3176	2.6526
2020-04-27	Breves	102701	Marajó II	24	3	Train	22.79	23.73	28.873	19.78	23.184	3.4435	3.4091	3.84	3.1687	2.547
2020-04-27	Bujaru	29132	Metropolitana II	5	0	Train	8.232	7	10.553	7.479	7.357	0.8043	0.7454	0.6853	0.7792	0.5966
2020-04-27	Cachoeira do Arari	23767	Marajó I	5	0	Test	3.772	1.924	2.25	4.577	3.331	0.4625	0.5198	0.4282	1.0248	1.2829
2020-04-27	Cametá	137890	Tocantins	9	1	Train	4.836	15.877	10.977	9.618	4.36	0.5391	1.9092	0.7258	0.5827	0.5777
2020-04-27	Canaã dos Carajás	37085	Carajás	3	1	Train	1.607	1.81	3.781	3.023	2.562	0.174	0.1762	0.4341	0.3426	0.4708
2020-04-27	Capanema	69027	Rio Caetés	19	1	Train	17.86	15.33	18.525	18.556	16.776	0.8985	1.6658	0.8692	1.3238	1.4265
2020-04-27	Capitão Poço	54303	Metropolitana III	2	0	Train	3.206	2.174	3.164	4.28	2.111	0.064	0.239	0.0743	0.0789	0.0339
2020-04-27	Castanhal	200793	Metropolitana III	61	2	Test	49.255	44.167	60.132	51.691	55.202	3.9707	3.5359	4.5451	3.8594	2.7527
2020-04-27	Colares	12085	Metropolitana II	1	0	Train	1.786	0.706	0.688	1.084	0.934	0.1119	0.0767	0.0655	0.0545	0.058
2020-04-27	Conceição do Araguaia	47864	Araguaia	1	0	Train	2.393	4.794	1.931	3.767	2.588	0.036	0.2255	0.0336	0.0385	0.0269
2020-04-27	Concórdia do Pará	33318	Metropolitana II	2	0	Train	5.358	3.488	5.025	5.168	3.734	0.1196	0.1218	0.0421	0.0634	0.0128
2020-04-27	Curionópolis	17929	Carajás	1	1	Train	1.119	2.95	2	2.88	2.023	0.1271	0.4375	0.2774	0.3559	0.4603
2020-04-27	Curralinho	34448	Marajó II	4	0	Train	1.957	0	2.269	2.045	2.949	0.0498	0	0.099	0.0674	0.0877
2020-04-27	Curuçá	40066	Metropolitana III	4	0	Train	7.36	4.031	3.84	7.659	5.399	0.3983	0.6455	0.4698	0.8626	0.5563
2020-04-27	Garrafão do Norte	26066	Metropolitana III	4	0	Train	2.776	3.476	3.16	4.329	2.166	0.0415	0.2376	0.0338	0.0463	0.0086
2020-04-27	Goianésia do Pará	40475	Lago de Tucuruí	4	0	Train	0.837	1.231	0.576	1	0.73	0.0174	0.0343	0.0076	0.0042	0.004
2020-04-27	Igarapé-Açu	38807	Metropolitana III	9	0	Train	6.985	6.613	6.787	6.56	8.925	0.6558	0.9882	0.6918	1.0791	1.1273
2020-04-27	Igarapé-Miri	62698	Tocantins	3	0	Train	2.131	6.858	2.792	2.899	1.356	0.1303	0.4496	0.1611	0.1459	0.1532
2020-04-27	Inhangapi	11711	Metropolitana III	3	0	Train	1.569	1.315	1.237	1.945	1.058	0.0325	0.0923	0.0253	0.0281	0.0085
2020-04-27	Irituia	32550	Metropolitana III	1	0	Train	1.92	2.05	1.549	2.975	1.518	0.0395	0.2379	0.0475	0.0739	0.0373
2020-04-27	Itaituba	101247	Tapajós	7	0	Validation	1.807	0.326	1.924	3.294	2.842	0.0359	0.008	0.0541	0.0708	0.1167
2020-04-27	Juruti	57943	Baixo Amazonas	5	2	Train	3.093	5.492	3.858	3.409	2.482	0.2323	1.115	0.488	0.8963	0.7941
2020-04-27	Limoeiro do Ajuru	28935	Tocantins	2	1	Train	1.37	3.807	1.509	1.269	0.889	0.1747	0.3453	0.1916	0.2191	0.3068
2020-04-27	Mãe do Rio	30077	Metropolitana III	4	0	Test	2.377	3.886	2.958	4.117	2.234	0.0337	0.2373	0.0299	0.0475	0.0082
2020-04-27	Marabá	279349	Carajás	25	5	Train	18.663	16.813	31.128	23.294	22.711	3.1718	3.8347	4.6057	3.199	2.9186
2020-04-27	Marapanim	28336	Metropolitana III	8	0	Train	4.663	3.99	3.439	5.076	3.651	0.1819	0.5866	0.2503	0.3771	0.2974
2020-04-27	Marituba	131521	Metropolitana I	34	1	Train	27.902	32.723	20.626	35.541	22.951	0.4401	1.4937	0.4623	0.7709	0.4978
2020-04-27	Melgaço	27654	Marajó II	1	0	Validation	2.069	0	2.226	1.966	2.438	0.0611	0	0.1212	0.095	0.1429
2020-04-27	Mocajuba	31136	Tocantins	1	0	Train	0.383	0.057	0.582	0.696	0.255	0.016	0.0009	0.0187	0.0122	0.0109
2020-04-27	Monte Alegre	58032	Baixo Amazonas	3	0	Train	1.232	1.034	1.078	1.032	1.179	0.0457	0.0539	0.0551	0.0512	0.0452
2020-04-27	Muaná	40349	Marajó I	1	0	Train	0.882	0.635	0.421	0.955	0.464	0.0305	0.0666	0.0147	0.0269	0.0227
2020-04-27	Nova Esperança do Piriá	21368	Metropolitana III	1	0	Train	5.208	4.022	3.882	5.672	4.04	0.1211	0.5128	0.1127	0.151	0.091
2020-04-27	Nova Ipixuna	16678	Carajás	1	0	Train	0.41	0.041	0.535	0.664	0.335	0.0264	0.0015	0.034	0.0175	0.0114
2020-04-27	Nova Timboteua	15363	Rio Caetés	3	0	Train	0.835	0.348	1.204	1.475	0.834	0.027	0.009	0.0266	0.0259	0.0247
2020-04-27	Novo Progresso	25762	Tapajós	2	0	Validation	0.528	0.132	0.434	0.622	0.075	0.0104	0.0027	0.0124	0.0052	0.001
2020-04-27	Óbidos	52137	Baixo Amazonas	2	1	Train	1.598	2.743	1.748	2.206	1.568	0.0948	0.4553	0.147	0.2775	0.2201
2020-04-27	Oeiras do Pará	32512	Tocantins	8	0	Test	1.404	3.467	1.496	1.699	1.147	0.1298	0.1858	0.1217	0.1703	0.1963
2020-04-27	Oriximiná	73096	Baixo Amazonas	1	0	Train	1.205	0.052	0.801	0.88	0.205	0.051	0.0027	0.0629	0.0444	0.0081
2020-04-27	Ourém	17842	Rio Caetés	5	0	Train	0.797	0.04	0.953	1.225	0.691	0.0288	0.001	0.0254	0.0203	0.0203
2020-04-27	Pacajá	47706	Xingu	2	0	Train	1.074	0.563	0.444	1.202	0.257	0.01	0.0248	0.0061	0.0023	0.0006
2020-04-27	Paragominas	113145	Metropolitana III	16	2	Train	14.766	12.417	15.067	17.045	14.107	0.3224	1.8022	0.4801	0.9591	0.3775
2020-04-27	Parauapebas	208273	Carajás	58	5	Train	51.193	53.333	45.384	49.535	54.021	5.3732	5.4214	4.8869	5.6236	5.2167
2020-04-27	Ponta de Pedras	31082	Marajó I	6	2	Train	8.697	4.972	8.005	11.888	14.788	0.5371	1.3899	0.5159	1.2962	2.19
2020-04-27	Porto de Moz	41135	Xingu	1	0	Train	1.337	0.986	0.877	2.322	0.601	0.0124	0.0496	0.0101	0.0059	0.0029
2020-04-27	Primavera	10825	Rio Caetés	2	0	Validation	0.72	0.009	0.807	1.005	0.412	0.028	0.0003	0.023	0.0181	0.0106
2020-04-27	Quatipuru	13608	Rio Caetés	2	0	Train	0.573	0.009	0.621	0.891	0.417	0.0211	0.0002	0.0158	0.0139	0.0111
2020-04-27	Redenção	84787	Araguaia	1	0	Validation	3.541	2.613	1.194	2.616	1.831	0.061	0.3355	0.0389	0.0369	0.0658
2020-04-27	Rondon do Pará	52357	Carajás	2	1	Test	1.233	1.535	2.121	2.33	1.803	0.1247	0.1924	0.2763	0.2535	0.3789
2020-04-27	Salinópolis	40675	Rio Caetés	7	0	Train	7.485	6.901	9.86	8.603	4.501	0.345	0.5649	0.4622	0.3564	0.4216
2020-04-27	Salvaterra	23752	Marajó I	3	0	Train	1.777	3.159	1.69	3.471	3.449	0.0834	0.5392	0.0752	0.2343	0.3617
2020-04-27	Santa Bárbara do Pará	21079	Metropolitana I	7	0	Train	5.662	6.027	4.194	7.173	5.017	0.1235	0.4191	0.096	0.226	0.0944
2020-04-27	Santa Cruz do Arari	10128	Marajó I	5	1	Train	2.35	2.007	2.349	4.248	3.619	0.1666	0.4697	0.1969	0.514	0.7544
2020-04-27	Santa Izabel do Pará	70801	Metropolitana II	35	1	Train	35.042	30.177	30.46	35.035	24.469	0.7114	1.0525	0.6747	1.1837	0.205
2020-04-27	Santa Maria do Pará	24861	Metropolitana III	1	0	Train	1.683	3.029	1.694	2.616	1.695	0.0285	0.1909	0.0243	0.0322	0.0114
2020-04-27	Santarém	304589	Baixo Amazonas	50	5	Train	55.013	56.973	48.144	53.392	51.575	4.835	4.5524	3.5229	5.0624	4.3276
2020-04-27	Santo Antônio do Tauá	31482	Metropolitana II	26	1	Test	30.656	17.556	27.445	24.582	34.637	2.2934	2.6326	1.5353	2.4801	2.5593
2020-04-27	São Caetano de Odivelas	18050	Metropolitana II	2	1	Test	7.565	3.664	4.041	4.85	3.258	1.0629	0.5757	0.6671	1.2236	0.7225
2020-04-27	São Domingos do Capim	31989	Metropolitana III	1	0	Train	1.191	0.427	0.74	1.266	0.493	0.0197	0.0283	0.0142	0.0138	0.0032
2020-04-27	São Geraldo do Araguaia	24847	Carajás	1	0	Validation	0.339	0.008	0.378	0.54	0.094	0.0245	0.0003	0.0282	0.0131	0.0034
2020-04-27	São João da Ponta	6139	Metropolitana III	1	0	Validation	0.928	0.005	0.332	0.739	0.027	0.0178	0.0004	0.0099	0.0079	0.0001
2020-04-27	São João de Pirabas	23045	Rio Caetés	2	0	Train	0.726	0.006	0.603	0.821	0.222	0.0247	0.0002	0.0181	0.0129	0.0062
2020-04-27	São João do Araguaia	13996	Carajás	1	1	Train	0.553	1.129	0.676	1.132	1.117	0.0492	0.1489	0.0782	0.0682	0.1602
2020-04-27	São Miguel do Guamá	58986	Metropolitana III	14	2	Train	15.394	9.351	12.687	19.951	18.498	0.3294	1.8742	0.3179	0.8583	0.6191
2020-04-27	São Sebastião da Boa Vista	26640	Marajó I	7	0	Train	1.875	3.972	2.193	3.456	3.721	0.0749	0.3775	0.067	0.1453	0.1906
2020-04-27	Tailândia	106339	Lago de Tucuruí	8	0	Test	9.455	9.266	5.315	9.124	3.35	0.0661	0.153	0.0124	0.0059	0.0009
2020-04-27	Terra Alta	11720	Metropolitana III	3	0	Train	2.845	3.04	2.915	4.135	2.355	0.0663	0.387	0.074	0.1165	0.0528
2020-04-27	Tomé-Açu	63447	Metropolitana II	2	0	Train	5.322	1.599	2.964	3.52	2.523	0.4823	0.2349	0.3645	0.5674	0.3033
2020-04-27	Tracuateua	30959	Rio Caetés	1	0	Train	0.756	0.012	0.68	0.896	0.402	0.0256	0.0003	0.0183	0.0133	0.0122
2020-04-27	Tucumã	39602	Araguaia	1	0	Train	2.291	4.34	1.413	3.056	1.865	0.0351	0.2451	0.0288	0.0326	0.0262
2020-04-27	Tucuruí	113659	Lago de Tucuruí	6	0	Train	5.093	2.894	3.754	4.413	3.092	0.5952	0.3983	0.7277	0.5889	0.7318
2020-04-27	Vigia	53686	Metropolitana II	25	1	Train	18.658	18.294	17.233	17.258	16.726	0.5216	1.079	0.3978	0.5094	0.3987
2020-04-27	Viseu	61403	Rio Caetés	2	1	Train	1.362	1.552	1.574	2.34	1.017	0.0567	0.1071	0.0674	0.0829	0.0732
2020-04-27	Xinguara	44751	Araguaia	3	0	Train	3.661	1.586	1.728	3.258	2.108	0.091	0.2922	0.0941	0.1497	0.2718
2020-04-28	Abaetetuba	157698	Tocantins	22	0	Train	8.184	20.33	13.319	8.18	12.954	0.1342	0.3889	0.2887	0.205	0.2325
2020-04-28	Acará	55591	Metropolitana II	2	0	Train	2.537	1.473	0.973	1.667	1.436	0.1853	0.2521	0.1579	0.1109	0.189
2020-04-28	Afuá	39218	Marajó I	1	0	Test	1.161	0.054	0.592	1.127	0.065	0.0503	0.0054	0.0312	0.0359	0.0025
2020-04-28	Alenquer	56789	Baixo Amazonas	1	0	Test	1.426	0.654	1.488	1.194	1.422	0.0581	0.0264	0.0729	0.0609	0.0522
2020-04-28	Almeirim	34109	Baixo Amazonas	2	0	Train	1.28	0.528	1.12	1.588	1.558	0.0788	0.1329	0.1132	0.1951	0.3012
2020-04-28	Altamira	114594	Xingu	10	0	Train	13.608	9.981	10.283	13.044	4.764	0.0932	0.5179	0.0712	0.0104	0.0062
2020-04-28	Ananindeua	530598	Metropolitana I	240	8	Train	255.607	258.873	254.033	258.171	256.869	6.8304	8.2371	5.7483	6.7757	5.4968
2020-04-28	Anapu	27890	Xingu	5	0	Test	1.226	2.345	0.808	2.09	0.901	0.0102	0.0778	0.0077	0.0039	0.003
2020-04-28	Augusto Corrêa	45998	Rio Caetés	11	0	Test	7.243	6.633	5.136	8.478	5.435	0.3206	0.5589	0.2489	0.4607	0.5633
2020-04-28	Aurora do Pará	31338	Metropolitana III	4	0	Train	1.914	3.458	1.54	2.454	1.931	0.033	0.2101	0.0253	0.0317	0.0142
2020-04-28	Bagre	30673	Marajó II	2	0	Train	1.276	0	1.07	0.953	0.986	0.0325	0	0.0612	0.0288	0.0436
2020-04-28	Barcarena	124680	Tocantins	15	1	Train	6.837	19.616	7.348	9.948	6.098	0.5618	1.2141	0.5339	0.6164	0.8855
2020-04-28	Belém	1492745	Metropolitana I	1344	72	Test	1389.55	1382.49	1393.16	1396.34	1385.2	88.1284	91.5447	88.0744	87.9823	90.8437
2020-04-28	Benevides	62737	Metropolitana I	12	1	Train	17.121	17.897	14.521	21.695	18.706	0.8774	1.8878	1.098	2.0529	2.1045
2020-04-28	Bom Jesus do Tocantins	16981	Carajás	1	0	Test	0.493	0.012	0.512	0.638	0.138	0.0333	0.0004	0.0383	0.0164	0.005
2020-04-28	Bonito	16286	Rio Caetés	1	0	Test	1.26	2.938	2.294	2.618	1.848	0.038	0.0709	0.0426	0.0495	0.0502
2020-04-28	Bragança	127686	Rio Caetés	23	4	Validation	32.014	26.023	34.117	29.412	24.659	2.3682	3.4239	2.0673	2.6968	3.0855
2020-04-28	Breves	102701	Marajó II	27	3	Train	27.799	28.317	34.142	24.675	28.717	4.2341	4.0636	4.6163	3.9366	3.3231
2020-04-28	Bujaru	29132	Metropolitana II	5	0	Train	9.251	8.178	11.926	8.691	8.577	0.9342	0.8568	0.8044	0.9144	0.731
2020-04-28	Cachoeira do Arari	23767	Marajó I	6	1	Test	4.356	2.349	2.635	5.098	3.799	0.5545	0.6503	0.5152	1.1539	1.4261
2020-04-28	Cametá	137890	Tocantins	9	1	Train	6.304	18.47	14.028	11.716	5.886	0.6934	2.1366	0.9413	0.7344	0.7603
2020-04-28	Canaã dos Carajás	37085	Carajás	3	1	Validation	1.905	2.165	4.352	3.422	2.925	0.2138	0.2101	0.5148	0.4033	0.5501
2020-04-28	Capanema	69027	Rio Caetés	20	1	Train	20.525	17.549	21.103	21.452	19.705	1.0729	1.8448	1.0278	1.5374	1.6923
2020-04-28	Capitão Poço	54303	Metropolitana III	2	0	Validation	3.769	2.606	3.713	4.974	2.67	0.0802	0.2802	0.0917	0.0965	0.0471
2020-04-28	Castanhal	200793	Metropolitana III	67	2	Train	56.31	50.274	66.654	59.166	63.976	4.6887	4.0517	5.2152	4.5725	3.5199
2020-04-28	Colares	12085	Metropolitana II	1	0	Train	2.039	0.848	0.804	1.261	1.155	0.1344	0.0919	0.0796	0.0662	0.0773
2020-04-28	Conceição do Araguaia	47864	Araguaia	1	0	Test	2.817	5.58	2.318	4.395	3.23	0.0451	0.2343	0.0424	0.0476	0.0356
2020-04-28	Concórdia do Pará	33318	Metropolitana II	3	0	Train	6.092	4.136	5.794	6.041	4.615	0.1443	0.1364	0.0515	0.0777	0.0177
2020-04-28	Curionópolis	17929	Carajás	1	1	Validation	1.331	3.477	2.319	3.267	2.329	0.1568	0.5187	0.3312	0.4195	0.5421
2020-04-28	Curralinho	34448	Marajó II	4	0	Validation	2.367	0	2.783	2.491	3.507	0.0637	0	0.1256	0.0853	0.11
2020-04-28	Curuçá	40066	Metropolitana III	4	0	Train	8.519	4.748	4.447	8.731	6.354	0.4854	0.7621	0.5631	1.0005	0.6812
2020-04-28	Garrafão do Norte	26066	Metropolitana III	4	0	Test	3.267	4.101	3.72	5.006	2.735	0.0521	0.2651	0.0421	0.0567	0.0122
2020-04-28	Goianésia do Pará	40475	Lago de Tucuruí	4	0	Train	0.999	1.447	0.701	1.169	0.967	0.022	0.0368	0.0098	0.0051	0.0058
2020-04-28	Igarapé-Açu	38807	Metropolitana III	9	0	Train	8.025	7.698	7.792	7.43	10.102	0.7874	1.157	0.8218	1.2363	1.2979
2020-04-28	Igarapé-Miri	62698	Tocantins	3	0	Test	2.704	7.862	3.509	3.667	1.8	0.1701	0.5078	0.2077	0.1879	0.2056
2020-04-28	Inhangapi	11711	Metropolitana III	3	0	Train	1.851	1.56	1.471	2.255	1.356	0.0409	0.1049	0.0316	0.0345	0.0121
2020-04-28	Irituia	32550	Metropolitana III	1	0	Train	2.255	2.424	1.832	3.44	1.894	0.0495	0.277	0.059	0.0899	0.0504
2020-04-28	Itaituba	101247	Tapajós	7	0	Train	2.12	0.368	2.293	3.836	3.342	0.045	0.0077	0.0675	0.0874	0.1423
2020-04-28	Juruti	57943	Baixo Amazonas	5	2	Train	3.494	5.872	4.41	3.719	2.792	0.2752	1.2599	0.5758	0.9905	0.8942
2020-04-28	Limoeiro do Ajuru	28935	Tocantins	2	1	Train	1.742	4.409	1.914	1.603	1.131	0.2262	0.4013	0.2473	0.2784	0.3828
2020-04-28	Mãe do Rio	30077	Metropolitana III	5	0	Test	2.799	4.55	3.485	4.757	2.8	0.0424	0.2608	0.0373	0.0581	0.0114
2020-04-28	Marabá	279349	Carajás	25	5	Train	22.241	19.932	34.62	27.201	26.015	3.8061	4.4565	5.2371	3.8393	3.5121
2020-04-28	Marapanim	28336	Metropolitana III	8	0	Train	5.43	4.692	4.002	5.784	4.381	0.2242	0.6883	0.3029	0.4426	0.3738
2020-04-28	Marituba	131521	Metropolitana I	36	1	Test	30.84	35.471	23.714	37.622	26.024	0.5161	1.575	0.5728	0.8356	0.6054
2020-04-28	Melgaço	27654	Marajó II	1	0	Train	2.5	0	2.725	2.394	2.901	0.0781	0	0.1531	0.12	0.1774
2020-04-28	Mocajuba	31136	Tocantins	2	0	Test	0.492	0.068	0.761	0.886	0.338	0.0213	0.001	0.0252	0.0157	0.0146
2020-04-28	Monte Alegre	58032	Baixo Amazonas	3	0	Validation	1.4	1.16	1.257	1.148	1.36	0.0554	0.0598	0.067	0.0607	0.0535
2020-04-28	Muaná	40349	Marajó I	1	0	Test	1.035	0.77	0.51	1.089	0.555	0.0379	0.077	0.0186	0.0326	0.0272
2020-04-28	Nova Esperança do Piriá	21368	Metropolitana III	1	0	Train	6.081	4.736	4.534	6.534	4.937	0.1505	0.5939	0.138	0.1821	0.1203
2020-04-28	Nova Ipixuna	16678	Carajás	1	0	Validation	0.493	0.051	0.634	0.761	0.396	0.0333	0.0018	0.0418	0.0213	0.0141
2020-04-28	Nova Timboteua	15363	Rio Caetés	4	0	Train	0.997	0.42	1.436	1.756	1.066	0.0339	0.0102	0.0333	0.0323	0.0324
2020-04-28	Novo Progresso	25762	Tapajós	2	0	Train	0.627	0.152	0.529	0.722	0.095	0.0131	0.0026	0.0158	0.0064	0.0013
2020-04-28	Óbidos	52137	Baixo Amazonas	2	1	Train	1.816	3.016	2.022	2.435	1.801	0.1137	0.5272	0.1762	0.3175	0.2558
2020-04-28	Oeiras do Pará	32512	Tocantins	13	0	Validation	1.792	4.033	1.906	2.15	1.486	0.1691	0.2153	0.1584	0.2177	0.2533
2020-04-28	Oriximiná	73096	Baixo Amazonas	1	0	Train	1.369	0.06	0.936	0.98	0.243	0.0617	0.0032	0.0764	0.0529	0.0098
2020-04-28	Ourém	17842	Rio Caetés	5	0	Test	0.951	0.049	1.14	1.459	0.884	0.0361	0.0012	0.0319	0.0253	0.0266
2020-04-28	Pacajá	47706	Xingu	2	0	Train	1.267	0.663	0.546	1.411	0.356	0.0126	0.027	0.0079	0.0028	0.0009
2020-04-28	Paragominas	113145	Metropolitana III	18	2	Train	16.913	14.353	17.23	19.169	16.824	0.3935	2.0244	0.5741	1.0993	0.4937
2020-04-28	Parauapebas	208273	Carajás	58	6	Validation	56.253	58.851	50.056	54.488	58.933	6.0333	5.939	5.5371	6.2929	5.9461
2020-04-28	Ponta de Pedras	31082	Marajó I	6	2	Validation	9.902	5.967	9.251	13.093	15.993	0.6399	1.6595	0.6169	1.4277	2.328
2020-04-28	Porto de Moz	41135	Xingu	1	0	Train	1.574	1.154	1.067	2.729	0.813	0.0155	0.0542	0.013	0.0073	0.0044
2020-04-28	Primavera	10825	Rio Caetés	2	0	Validation	0.86	0.011	0.967	1.199	0.534	0.0352	0.0003	0.0288	0.0226	0.0142
2020-04-28	Quatipuru	13608	Rio Caetés	2	0	Train	0.685	0.011	0.748	1.064	0.539	0.0265	0.0003	0.02	0.0174	0.0147
2020-04-28	Redenção	84787	Araguaia	1	0	Test	4.146	3.108	1.44	3.062	2.289	0.0762	0.3919	0.049	0.0458	0.0858
2020-04-28	Rondon do Pará	52357	Carajás	2	1	Train	1.465	1.837	2.458	2.643	2.078	0.1539	0.2318	0.3298	0.3006	0.4466
2020-04-28	Salinópolis	40675	Rio Caetés	7	0	Train	8.758	8.018	11.36	10.162	5.576	0.4212	0.6337	0.5533	0.4317	0.5295
2020-04-28	Salvaterra	23752	Marajó I	3	0	Train	2.076	3.746	2.006	3.919	3.974	0.103	0.6301	0.0929	0.2746	0.4129
2020-04-28	Santa Bárbara do Pará	21079	Metropolitana I	7	0	Test	6.578	6.898	4.977	8.294	5.81	0.1494	0.4674	0.123	0.2559	0.117
2020-04-28	Santa Cruz do Arari	10128	Marajó I	5	1	Train	2.736	2.406	2.764	4.751	4.127	0.2035	0.5709	0.2397	0.5881	0.8423
2020-04-28	Santa Izabel do Pará	70801	Metropolitana II	41	1	Train	38.599	33.676	33.903	38.702	29.163	0.8226	1.1526	0.7898	1.3166	0.2956
2020-04-28	Santa Maria do Pará	24861	Metropolitana III	2	0	Test	1.986	3.556	2.009	3.031	2.131	0.0359	0.2124	0.0304	0.0396	0.0158
2020-04-28	Santarém	304589	Baixo Amazonas	51	5	Train	59.034	62.075	52.594	57.63	56.107	5.3063	4.9823	3.9738	5.4953	4.8294
2020-04-28	Santo Antônio do Tauá	31482	Metropolitana II	32	2	Train	33.491	20.302	30.451	28.064	38.758	2.5669	2.9584	1.7684	2.783	2.9894
2020-04-28	São Caetano de Odivelas	18050	Metropolitana II	2	1	Validation	8.491	4.384	4.599	5.569	3.904	1.228	0.6909	0.7835	1.4059	0.8861
2020-04-28	São Domingos do Capim	31989	Metropolitana III	1	0	Train	1.408	0.515	0.887	1.473	0.644	0.0248	0.0326	0.018	0.017	0.0047
2020-04-28	São Félix do Xingu	128481	Araguaia	1	0	Test	4.084	0.252	0.901	1.504	0.572	0.0632	0.0183	0.0312	0.0123	0.0102
2020-04-28	São Geraldo do Araguaia	24847	Carajás	1	0	Train	0.408	0.01	0.45	0.619	0.114	0.0309	0.0003	0.0347	0.016	0.0043
2020-04-28	São João da Ponta	6139	Metropolitana III	1	0	Train	1.099	0.007	0.4	0.859	0.038	0.0225	0.0004	0.0126	0.0097	0.0001
2020-04-28	São João de Pirabas	23045	Rio Caetés	2	0	Train	0.867	0.008	0.725	0.978	0.289	0.031	0.0002	0.0228	0.0161	0.0083
2020-04-28	São João do Araguaia	13996	Carajás	1	1	Validation	0.663	1.344	0.796	1.292	1.304	0.0615	0.1788	0.095	0.0825	0.1927
2020-04-28	São Miguel do Guamá	58986	Metropolitana III	14	2	Train	17.593	10.681	14.555	22.161	20.931	0.4006	2.0905	0.3823	0.9714	0.7498
2020-04-28	São Sebastião da Boa Vista	26640	Marajó I	7	0	Train	2.193	4.678	2.599	3.927	4.307	0.0927	0.4199	0.0829	0.1729	0.2215
2020-04-28	Tailândia	106339	Lago de Tucuruí	8	0	Test	11.005	10.615	6.314	10.572	4.357	0.0825	0.1515	0.0157	0.0071	0.0013
2020-04-28	Terra Alta	11720	Metropolitana III	3	0	Train	3.341	3.591	3.42	4.755	2.909	0.0828	0.4487	0.0912	0.1406	0.0705
2020-04-28	Tomé-Açu	63447	Metropolitana II	3	0	Train	6	1.941	3.395	4.057	3.004	0.5663	0.288	0.4323	0.6622	0.377
2020-04-28	Tracuateua	30959	Rio Caetés	1	0	Test	0.901	0.015	0.817	1.072	0.517	0.0321	0.0003	0.023	0.0167	0.0161
2020-04-28	Tucumã	39602	Araguaia	1	0	Train	2.696	5.084	1.704	3.569	2.344	0.044	0.262	0.0364	0.0403	0.0347
2020-04-28	Tucuruí	113659	Lago de Tucuruí	6	0	Train	5.947	3.418	4.368	5.164	3.729	0.7249	0.4829	0.87	0.7179	0.8895
2020-04-28	Vigia	53686	Metropolitana II	25	1	Train	20.804	20.365	19.405	19.479	19.441	0.6104	1.1709	0.47	0.5867	0.5131
2020-04-28	Viseu	61403	Rio Caetés	2	1	Test	1.612	1.849	1.865	2.772	1.278	0.0706	0.1231	0.0832	0.102	0.0932
2020-04-28	Xinguara	44751	Araguaia	3	0	Train	4.296	1.9	2.065	3.783	2.563	0.1133	0.3584	0.1168	0.1817	0.3365
2020-04-29	Abaetetuba	157698	Tocantins	26	0	Train	10.525	22.945	16.557	10.394	16.111	0.1786	0.4367	0.3716	0.2667	0.3045
2020-04-29	Acará	55591	Metropolitana II	2	0	Train	2.874	1.75	1.128	1.923	1.741	0.2203	0.3042	0.1895	0.1329	0.2429
2020-04-29	Afuá	39218	Marajó I	1	0	Train	1.358	0.068	0.712	1.281	0.079	0.0623	0.0064	0.039	0.0435	0.0031
2020-04-29	Alenquer	56789	Baixo Amazonas	1	0	Train	1.615	0.735	1.728	1.328	1.634	0.0699	0.0289	0.0881	0.072	0.0614
2020-04-29	Almeirim	34109	Baixo Amazonas	2	0	Train	1.453	0.583	1.302	1.752	1.799	0.0946	0.161	0.1362	0.2244	0.352
2020-04-29	Altamira	114594	Xingu	10	0	Train	15.748	11.291	12.073	15.194	6.3	0.1156	0.5458	0.0884	0.0128	0.0095
2020-04-29	Ananindeua	530598	Metropolitana I	260	9	Test	282.795	287.658	281.532	286.29	286.001	8.1931	9.3887	7.2182	8.0999	6.9718
2020-04-29	Anapu	27890	Xingu	7	0	Train	1.441	2.678	0.984	2.438	1.2	0.0128	0.0786	0.0099	0.0047	0.0045
2020-04-29	Augusto Corrêa	45998	Rio Caetés	11	0	Train	8.407	7.559	5.972	9.795	6.466	0.3889	0.6173	0.3007	0.5436	0.6647
2020-04-29	Aurora do Pará	31338	Metropolitana III	4	0	Test	2.245	4.04	1.825	2.833	2.401	0.0414	0.2297	0.0317	0.0388	0.0194
2020-04-29	Bagre	30673	Marajó II	2	0	Train	1.544	0	1.324	1.162	1.197	0.0416	0	0.0781	0.0366	0.0555
2020-04-29	Baião	47446	Tocantins	1	0	Validation	1.865	3.669	2.357	2.199	1.322	0.1468	0.2274	0.1655	0.1495	0.2091
2020-04-29	Barcarena	124680	Tocantins	16	1	Test	8.413	21.681	9.001	11.991	7.584	0.7082	1.3502	0.6689	0.7632	1.0948
2020-04-29	Belém	1492745	Metropolitana I	1487	89	Train	1523.46	1491.62	1528.79	1528.56	1502.53	100.885	105.279	100.761	100.772	103.839
2020-04-29	Benevides	62737	Metropolitana I	12	1	Train	19.371	20.497	16.649	23.759	20.633	1.0541	2.1821	1.3253	2.294	2.3851
2020-04-29	Bom Jesus do Tocantins	16981	Carajás	1	0	Test	0.589	0.015	0.606	0.729	0.164	0.0417	0.0004	0.047	0.02	0.0062
2020-04-29	Bonito	16286	Rio Caetés	1	0	Train	1.494	3.472	2.711	3.094	2.319	0.0475	0.0785	0.0528	0.0612	0.0645
2020-04-29	Bragança	127686	Rio Caetés	28	4	Train	36.299	29.777	38.404	34.218	29.024	2.7534	3.7906	2.406	3.1175	3.5556
2020-04-29	Breves	102701	Marajó II	31	3	Validation	33.703	33.719	40.192	30.573	35.222	5.1705	4.8362	5.5235	4.8576	4.2711
2020-04-29	Bujaru	29132	Metropolitana II	6	0	Validation	10.36	9.528	13.445	10.038	9.937	1.0801	0.9819	0.9412	1.0662	0.8867
2020-04-29	Cachoeira do Arari	23767	Marajó I	7	1	Train	5.011	2.851	3.074	5.659	4.314	0.6615	0.8082	0.6173	1.2933	1.5753
2020-04-29	Cametá	137890	Tocantins	9	1	Train	8.239	21.472	17.795	14.346	7.895	0.8922	2.3882	1.2118	0.9279	0.9922
2020-04-29	Canaã dos Carajás	37085	Carajás	4	1	Train	2.247	2.574	4.995	3.858	3.325	0.2611	0.2492	0.6085	0.4724	0.6389
2020-04-29	Capanema	69027	Rio Caetés	22	2	Train	23.492	20.054	23.971	24.635	22.972	1.2744	2.0382	1.2111	1.774	1.9852
2020-04-29	Capitão Poço	54303	Metropolitana III	2	0	Validation	4.41	3.116	4.341	5.749	3.34	0.1	0.3266	0.1126	0.1175	0.0643
2020-04-29	Castanhal	200793	Metropolitana III	68	3	Train	64.054	57.111	73.727	67.321	73.573	5.5027	4.6423	5.9673	5.3836	4.4401
2020-04-29	Colares	12085	Metropolitana II	1	0	Train	2.32	1.013	0.937	1.459	1.415	0.1606	0.1096	0.0965	0.08	0.1014
2020-04-29	Conceição do Araguaia	47864	Araguaia	1	0	Train	3.302	6.458	2.77	5.104	3.991	0.0563	0.2363	0.0531	0.0587	0.0464
2020-04-29	Concórdia do Pará	33318	Metropolitana II	3	0	Test	6.903	4.893	6.662	7.022	5.647	0.1732	0.1514	0.0627	0.0947	0.0242
2020-04-29	Curionópolis	17929	Carajás	1	1	Validation	1.576	4.078	2.682	3.69	2.668	0.1924	0.6119	0.3941	0.4917	0.6344
2020-04-29	Curralinho	34448	Marajó II	5	0	Train	2.847	0	3.396	3.015	4.14	0.0811	0	0.1583	0.1075	0.1363
2020-04-29	Curuçá	40066	Metropolitana III	6	0	Train	9.814	5.571	5.135	9.9	7.424	0.5883	0.896	0.6723	1.1536	0.8251
2020-04-29	Dom Eliseu	59719	Carajás	1	0	Train	1.625	3.076	2.905	2.571	3.539	0.1168	0.2711	0.2298	0.1571	0.284
2020-04-29	Garrafão do Norte	26066	Metropolitana III	4	0	Train	3.828	4.823	4.364	5.759	3.414	0.0652	0.2922	0.0523	0.0692	0.0169
2020-04-29	Goianésia do Pará	40475	Lago de Tucuruí	4	0	Train	1.186	1.694	0.85	1.36	1.265	0.0278	0.0387	0.0125	0.0062	0.0082
2020-04-29	Igarapé-Açu	38807	Metropolitana III	12	1	Test	9.178	8.924	8.919	8.374	11.375	0.9402	1.3488	0.9728	1.4084	1.4824
2020-04-29	Igarapé-Miri	62698	Tocantins	3	0	Train	3.414	8.992	4.384	4.613	2.366	0.2209	0.5719	0.266	0.2406	0.2722
2020-04-29	Inhangapi	11711	Metropolitana III	4	0	Test	2.174	1.844	1.741	2.602	1.716	0.0512	0.1178	0.0394	0.0421	0.0169
2020-04-29	Ipixuna do Pará	64053	Metropolitana III	2	0	Train	3.577	5.157	4.028	5.617	3.599	0.0469	0.2644	0.0438	0.0635	0.0143
2020-04-29	Irituia	32550	Metropolitana III	1	0	Validation	2.637	2.857	2.159	3.957	2.338	0.0618	0.32	0.0729	0.1089	0.0672
2020-04-29	Itaituba	101247	Tapajós	7	0	Train	2.476	0.411	2.724	4.447	3.905	0.0561	0.007	0.0837	0.1076	0.172
2020-04-29	Jacundá	59155	Lago de Tucuruí	1	0	Train	1.555	1.806	0.771	1.216	1.253	0.0302	0.0435	0.0118	0.0048	0.0083
2020-04-29	Juruti	57943	Baixo Amazonas	5	2	Train	3.935	6.238	5.027	4.05	3.129	0.3247	1.4174	0.6771	1.0912	1.0017
2020-04-29	Limoeiro do Ajuru	28935	Tocantins	2	1	Train	2.204	5.09	2.412	2.015	1.43	0.2911	0.4659	0.3171	0.3518	0.4732
2020-04-29	Mãe do Rio	30077	Metropolitana III	5	0	Train	3.281	5.308	4.091	5.469	3.471	0.0531	0.2825	0.0463	0.0709	0.0157
2020-04-29	Marabá	279349	Carajás	30	6	Train	26.347	23.534	38.426	31.564	29.699	4.5369	5.1571	5.9409	4.5778	4.2037
2020-04-29	Maracanã	29473	Metropolitana III	9	0	Train	8.998	12.648	5.652	10.404	8.192	0.1697	1.2661	0.1034	0.1856	0.068
2020-04-29	Marapanim	28336	Metropolitana III	8	1	Train	6.294	5.498	4.642	6.558	5.213	0.2749	0.8035	0.365	0.5166	0.464
2020-04-29	Marituba	131521	Metropolitana I	40	1	Train	34.008	38.321	27.175	39.706	29.387	0.6053	1.6504	0.7059	0.9056	0.7313
2020-04-29	Melgaço	27654	Marajó II	1	0	Train	3.006	0	3.32	2.895	3.427	0.0993	0	0.1923	0.1506	0.2178
2020-04-29	Mocajuba	31136	Tocantins	4	0	Train	0.629	0.081	0.987	1.124	0.442	0.0282	0.0012	0.0337	0.0203	0.0194
2020-04-29	Moju	82094	Tocantins	1	0	Train	2.926	3.276	2.398	2.479	1.997	0.2241	0.2788	0.1912	0.2108	0.2843
2020-04-29	Monte Alegre	58032	Baixo Amazonas	3	0	Validation	1.587	1.294	1.463	1.275	1.561	0.0668	0.0655	0.0812	0.0717	0.0629
2020-04-29	Muaná	40349	Marajó I	1	0	Train	1.209	0.928	0.616	1.238	0.658	0.047	0.0874	0.0235	0.0395	0.0324
2020-04-29	Nova Esperança do Piriá	21368	Metropolitana III	2	0	Validation	7.069	5.561	5.278	7.485	5.975	0.1861	0.684	0.1683	0.2184	0.1567
2020-04-29	Nova Ipixuna	16678	Carajás	1	0	Train	0.59	0.062	0.748	0.868	0.465	0.0417	0.0021	0.0511	0.026	0.0173
2020-04-29	Nova Timboteua	15363	Rio Caetés	4	0	Train	1.184	0.505	1.706	2.077	1.347	0.0424	0.0116	0.0415	0.0401	0.0418
2020-04-29	Novo Progresso	25762	Tapajós	2	0	Train	0.741	0.173	0.642	0.835	0.118	0.0165	0.0024	0.02	0.0078	0.0017
2020-04-29	Óbidos	52137	Baixo Amazonas	3	1	Validation	2.056	3.295	2.332	2.682	2.059	0.1358	0.6078	0.2106	0.3618	0.2954
2020-04-29	Oeiras do Pará	32512	Tocantins	13	0	Train	2.274	4.679	2.412	2.707	1.911	0.2192	0.2494	0.2047	0.277	0.323
2020-04-29	Oriximiná	73096	Baixo Amazonas	1	0	Validation	1.551	0.068	1.091	1.09	0.287	0.0743	0.0037	0.0923	0.0627	0.0119
2020-04-29	Ourém	17842	Rio Caetés	5	0	Train	1.13	0.061	1.357	1.728	1.119	0.0451	0.0014	0.0397	0.0314	0.0344
2020-04-29	Pacajá	47706	Xingu	2	0	Test	1.49	0.777	0.667	1.648	0.487	0.0158	0.0289	0.0101	0.0034	0.0014
2020-04-29	Paragominas	113145	Metropolitana III	25	3	Test	19.293	16.542	19.645	21.46	19.871	0.4777	2.2586	0.684	1.2535	0.6353
2020-04-29	Parauapebas	208273	Carajás	67	6	Test	61.653	64.701	55.109	59.79	64.087	6.7502	6.5013	6.2594	7.0158	6.7414
2020-04-29	Ponta de Pedras	31082	Marajó I	8	2	Train	11.231	7.12	10.658	14.379	17.232	0.7587	1.9626	0.735	1.5673	2.4606
2020-04-29	Porto de Moz	41135	Xingu	3	0	Train	1.846	1.345	1.292	3.193	1.082	0.0194	0.0581	0.0166	0.009	0.0064
2020-04-29	Primavera	10825	Rio Caetés	2	0	Train	1.022	0.014	1.153	1.422	0.684	0.0441	0.0004	0.036	0.0281	0.0186
2020-04-29	Quatipuru	13608	Rio Caetés	3	0	Train	0.816	0.014	0.896	1.262	0.688	0.0332	0.0003	0.0251	0.0216	0.0192
2020-04-29	Redenção	84787	Araguaia	2	0	Train	4.834	3.681	1.73	3.566	2.832	0.0948	0.4523	0.0614	0.0565	0.1102
2020-04-29	Rondon do Pará	52357	Carajás	2	1	Validation	1.732	2.186	2.841	2.986	2.383	0.189	0.2779	0.3924	0.3547	0.523
2020-04-29	Salinópolis	40675	Rio Caetés	8	0	Train	10.201	9.299	13.049	11.918	6.843	0.5114	0.7091	0.6599	0.5192	0.6555
2020-04-29	Salvaterra	23752	Marajó I	4	0	Validation	2.415	4.42	2.371	4.408	4.554	0.1266	0.7279	0.1142	0.3202	0.4675
2020-04-29	Santa Bárbara do Pará	21079	Metropolitana I	7	0	Train	7.624	7.866	5.882	9.544	6.697	0.1807	0.5178	0.1566	0.2892	0.1439
2020-04-29	Santa Cruz do Arari	10128	Marajó I	5	1	Train	3.172	2.867	3.24	5.294	4.682	0.2474	0.6884	0.2906	0.6697	0.9338
2020-04-29	Santa Izabel do Pará	70801	Metropolitana II	43	1	Train	42.42	37.503	37.657	42.616	34.385	0.9478	1.2612	0.9217	1.4595	0.4163
2020-04-29	Santa Maria do Pará	24861	Metropolitana III	3	0	Train	2.335	4.16	2.374	3.495	2.649	0.0451	0.2331	0.038	0.0484	0.0216
2020-04-29	Santarém	304589	Baixo Amazonas	53	5	Train	63.269	67.442	57.371	62.162	60.914	5.8116	5.447	4.4736	5.9561	5.3725
2020-04-29	Santo Antônio do Tauá	31482	Metropolitana II	35	2	Train	36.503	23.414	33.72	31.848	43.092	2.864	3.3112	2.0317	3.1077	3.4539
2020-04-29	São Caetano de Odivelas	18050	Metropolitana II	5	1	Train	9.496	5.226	5.221	6.36	4.645	1.412	0.8273	0.9174	1.6061	1.0754
2020-04-29	São Domingos do Capim	31989	Metropolitana III	1	0	Train	1.659	0.619	1.058	1.706	0.831	0.0311	0.037	0.0226	0.0209	0.0067
2020-04-29	São Félix do Xingu	128481	Araguaia	1	0	Train	4.746	0.307	1.09	1.754	0.733	0.0787	0.021	0.0394	0.0152	0.0138
2020-04-29	São Geraldo do Araguaia	24847	Carajás	1	0	Train	0.489	0.012	0.533	0.706	0.136	0.0387	0.0004	0.0427	0.0195	0.0054
2020-04-29	São João da Ponta	6139	Metropolitana III	1	0	Train	1.295	0.009	0.481	0.994	0.051	0.0282	0.0005	0.0159	0.0119	0.0001
2020-04-29	São João de Pirabas	23045	Rio Caetés	2	0	Train	1.029	0.01	0.868	1.159	0.371	0.0388	0.0002	0.0285	0.0201	0.0109
2020-04-29	São João do Araguaia	13996	Carajás	1	1	Validation	0.791	1.592	0.934	1.468	1.513	0.0766	0.2136	0.115	0.0993	0.2301
2020-04-29	São Miguel do Guamá	58986	Metropolitana III	14	2	Train	20.029	12.159	16.647	24.513	23.515	0.4848	2.3141	0.4581	1.0942	0.8972
2020-04-29	São Sebastião da Boa Vista	26640	Marajó I	7	0	Test	2.554	5.483	3.068	4.445	4.956	0.1142	0.4591	0.1021	0.2048	0.2551
2020-04-29	Tailândia	106339	Lago de Tucuruí	10	0	Train	12.76	12.125	7.47	12.198	5.595	0.1025	0.1464	0.0199	0.0086	0.0019
2020-04-29	Terra Alta	11720	Metropolitana III	4	0	Validation	3.906	4.227	3.998	5.44	3.556	0.103	0.5168	0.1119	0.1687	0.0928
2020-04-29	Tomé-Açu	63447	Metropolitana II	3	0	Train	6.74	2.347	3.878	4.651	3.552	0.6617	0.3524	0.511	0.7684	0.4637
2020-04-29	Tracuateua	30959	Rio Caetés	1	0	Train	1.07	0.019	0.978	1.274	0.657	0.0402	0.0004	0.0288	0.0208	0.0208
2020-04-29	Tucumã	39602	Araguaia	7	0	Train	3.161	5.926	2.045	4.149	2.914	0.0549	0.2731	0.0458	0.0497	0.0454
2020-04-29	Tucuruí	113659	Lago de Tucuruí	9	0	Train	6.908	4.025	5.065	6.01	4.471	0.8775	0.585	1.0361	0.8702	1.0716
2020-04-29	Vigia	53686	Metropolitana II	25	1	Train	23.131	22.622	21.798	21.885	22.413	0.7115	1.2674	0.5535	0.6724	0.6505
2020-04-29	Viseu	61403	Rio Caetés	2	1	Train	1.9	2.198	2.201	3.263	1.591	0.0876	0.141	0.1023	0.1249	0.1171
2020-04-29	Xinguara	44751	Araguaia	3	0	Test	5.021	2.265	2.457	4.371	3.091	0.1404	0.4371	0.1444	0.2194	0.4118
2020-04-30	Abaetetuba	157698	Tocantins	34	0	Train	13.502	25.878	20.455	13.225	19.869	0.237	0.4919	0.475	0.347	0.3938
2020-04-30	Acará	55591	Metropolitana II	2	0	Validation	3.243	2.07	1.304	2.206	2.093	0.2606	0.3664	0.2267	0.1584	0.3082
2020-04-30	Afuá	39218	Marajó I	1	0	Train	1.583	0.084	0.852	1.451	0.096	0.0769	0.0076	0.0485	0.0524	0.0037
2020-04-30	Água Azul do Norte	27430	Araguaia	1	0	Train	1.68	0.011	0.314	0.742	0.018	0.0332	0.0006	0.013	0.0058	0.0001
2020-04-30	Alenquer	56789	Baixo Amazonas	2	0	Train	1.825	0.82	2	1.474	1.869	0.084	0.0312	0.1062	0.0848	0.0717
2020-04-30	Almeirim	34109	Baixo Amazonas	2	1	Train	1.646	0.638	1.508	1.927	2.066	0.1131	0.1945	0.1633	0.2569	0.4083
2020-04-30	Altamira	114594	Xingu	14	0	Validation	18.157	12.757	14.12	17.613	8.2	0.143	0.5679	0.1093	0.0158	0.014
2020-04-30	Ananindeua	530598	Metropolitana I	306	11	Train	312.011	318.466	311.158	316.309	317.248	9.818	10.7129	8.9978	9.6808	8.7755
2020-04-30	Anapu	27890	Xingu	7	0	Train	1.688	3.043	1.192	2.832	1.575	0.016	0.0771	0.0126	0.0058	0.0065
2020-04-30	Augusto Corrêa	45998	Rio Caetés	12	1	Train	9.718	8.595	6.921	11.248	7.637	0.4694	0.6797	0.3619	0.6373	0.7762
2020-04-30	Aurora do Pará	31338	Metropolitana III	4	0	Validation	2.623	4.7	2.155	3.254	2.953	0.0517	0.247	0.0394	0.0474	0.0261
2020-04-30	Bagre	30673	Marajó II	3	0	Train	1.859	0	1.63	1.408	1.441	0.0531	0	0.0991	0.0463	0.0698
2020-04-30	Baião	47446	Tocantins	2	0	Train	2.359	4.252	2.97	2.775	1.685	0.1905	0.2632	0.2133	0.1918	0.2644
2020-04-30	Bannach	3286	Araguaia	2	0	Test	2.199	1.416	0.841	2.185	1.567	0.056	0.3325	0.041	0.0464	0.0542
2020-04-30	Barcarena	124680	Tocantins	17	1	Train	10.29	23.912	10.964	14.349	9.366	0.8869	1.5038	0.8331	0.9387	1.3396
2020-04-30	Belém	1492745	Metropolitana I	1658	139	Validation	1666.17	1606.88	1673.18	1669.3	1625.69	115.022	119.813	114.832	114.955	117.785
2020-04-30	Benevides	62737	Metropolitana I	32	3	Train	21.847	23.365	19.029	25.894	22.703	1.2648	2.5168	1.5925	2.5608	2.6933
2020-04-30	Bom Jesus do Tocantins	16981	Carajás	1	0	Validation	0.702	0.018	0.714	0.83	0.194	0.0521	0.0005	0.0574	0.0244	0.0077
2020-04-30	Bonito	16286	Rio Caetés	3	0	Train	1.764	4.096	3.194	3.633	2.879	0.0592	0.0864	0.0652	0.0753	0.0817
2020-04-30	Bragança	127686	Rio Caetés	35	4	Validation	41.008	34.002	43.122	39.53	33.954	3.1859	4.1842	2.7913	3.581	4.061
2020-04-30	Breves	102701	Marajó II	35	6	Train	40.612	40.064	47.11	37.61	42.8	6.2707	5.7473	6.5791	5.952	5.4114
2020-04-30	Bujaru	29132	Metropolitana II	8	1	Train	11.562	11.069	15.122	11.523	11.442	1.2432	1.122	1.0979	1.2357	1.0653
2020-04-30	Cachoeira do Arari	23767	Marajó I	7	1	Train	5.74	3.44	3.576	6.261	4.879	0.7849	0.9973	0.7368	1.4432	1.7296
2020-04-30	Cametá	137890	Tocantins	11	2	Train	10.788	24.958	22.412	17.654	10.526	1.1479	2.6674	1.5488	1.1746	1.2845
2020-04-30	Canaã dos Carajás	37085	Carajás	4	1	Test	2.638	3.046	5.718	4.333	3.764	0.317	0.2939	0.717	0.5504	0.7375
2020-04-30	Capanema	69027	Rio Caetés	26	2	Train	26.786	22.879	27.155	28.109	26.586	1.5062	2.2469	1.4222	2.0344	2.3042
2020-04-30	Capitão Poço	54303	Metropolitana III	3	0	Train	5.137	3.715	5.059	6.609	4.133	0.1242	0.378	0.1377	0.1424	0.0864
2020-04-30	Castanhal	200793	Metropolitana III	86	3	Test	72.516	64.744	81.383	76.171	83.966	6.4198	5.3195	6.8092	6.3004	5.5259
2020-04-30	Colares	12085	Metropolitana II	1	0	Train	2.628	1.205	1.089	1.679	1.718	0.191	0.1304	0.1164	0.0961	0.1312
2020-04-30	Conceição do Araguaia	47864	Araguaia	2	0	Train	3.856	7.43	3.297	5.898	4.884	0.07	0.2299	0.0663	0.072	0.0596
2020-04-30	Concórdia do Pará	33318	Metropolitana II	3	0	Validation	7.796	5.775	7.638	8.117	6.843	0.2071	0.1664	0.0761	0.1148	0.0325
2020-04-30	Curionópolis	17929	Carajás	1	1	Train	1.857	4.756	3.092	4.151	3.044	0.2346	0.7182	0.4673	0.5732	0.7376
2020-04-30	Curralinho	34448	Marajó II	5	0	Train	3.407	0	4.124	3.625	4.852	0.1028	0	0.1985	0.1347	0.1671
2020-04-30	Curuçá	40066	Metropolitana III	7	0	Test	11.256	6.512	5.911	11.168	8.614	0.7089	1.0486	0.7997	1.3224	0.989
2020-04-30	Dom Eliseu	59719	Carajás	1	0	Train	1.915	3.624	3.358	2.921	4.032	0.1441	0.3154	0.2746	0.1883	0.3348
2020-04-30	Garrafão do Norte	26066	Metropolitana III	4	0	Train	4.465	5.653	5.101	6.593	4.215	0.0812	0.3174	0.0646	0.0841	0.023
2020-04-30	Goianésia do Pará	40475	Lago de Tucuruí	4	0	Validation	1.403	1.974	1.026	1.577	1.635	0.0349	0.0398	0.0159	0.0076	0.0114
2020-04-30	Igarapé-Açu	38807	Metropolitana III	12	1	Validation	10.45	10.302	10.181	9.392	12.741	1.1162	1.5646	1.1475	1.5958	1.6799
2020-04-30	Igarapé-Miri	62698	Tocantins	5	1	Train	4.289	10.26	5.443	5.766	3.081	0.2852	0.6422	0.3386	0.3066	0.3556
2020-04-30	Inhangapi	11711	Metropolitana III	4	0	Test	2.542	2.171	2.054	2.989	2.148	0.0638	0.1305	0.0489	0.0513	0.0231
2020-04-30	Ipixuna do Pará	64053	Metropolitana III	4	0	Train	4.165	5.984	4.718	6.439	4.4	0.0586	0.2783	0.0543	0.0773	0.0192
2020-04-30	Irituia	32550	Metropolitana III	3	0	Validation	3.07	3.354	2.534	4.53	2.858	0.0769	0.3667	0.0897	0.1314	0.0882
2020-04-30	Itaituba	101247	Tapajós	7	0	Validation	2.882	0.455	3.222	5.134	4.537	0.0698	0.006	0.1034	0.1319	0.206
2020-04-30	Jacundá	59155	Lago de Tucuruí	4	0	Validation	1.827	2.099	0.931	1.412	1.6	0.0379	0.0443	0.015	0.0058	0.0114
2020-04-30	Juruti	57943	Baixo Amazonas	5	2	Train	4.419	6.582	5.716	4.403	3.492	0.3815	1.5865	0.7939	1.1985	1.1163
2020-04-30	Limoeiro do Ajuru	28935	Tocantins	2	1	Train	2.772	5.858	3.02	2.519	1.796	0.3724	0.5402	0.4039	0.4421	0.5798
2020-04-30	Mãe do Rio	30077	Metropolitana III	5	0	Train	3.831	6.169	4.786	6.258	4.256	0.0663	0.3007	0.0573	0.0861	0.0212
2020-04-30	Marabá	279349	Carajás	36	6	Validation	31.03	27.675	42.566	36.407	33.793	5.373	5.9435	6.7235	5.4237	5.005
2020-04-30	Maracanã	29473	Metropolitana III	10	1	Train	10.373	14.331	6.567	11.77	9.649	0.2088	1.3687	0.1264	0.2213	0.0866
2020-04-30	Marapanim	28336	Metropolitana III	8	1	Train	7.262	6.419	5.366	7.4	6.154	0.3353	0.9326	0.4382	0.5996	0.5691
2020-04-30	Marituba	131521	Metropolitana I	45	1	Train	37.421	41.25	31.042	41.792	33.055	0.71	1.7169	0.8653	0.9812	0.8777
2020-04-30	Melgaço	27654	Marajó II	1	0	Test	3.595	0	4.025	3.479	4.02	0.1258	0	0.2403	0.188	0.2646
2020-04-30	Mocajuba	31136	Tocantins	4	0	Train	0.801	0.096	1.272	1.419	0.573	0.0372	0.0013	0.0448	0.0261	0.0253
2020-04-30	Moju	82094	Tocantins	1	0	Train	3.687	3.868	3.026	3.145	2.554	0.2899	0.3302	0.2463	0.2709	0.361
2020-04-30	Monte Alegre	58032	Baixo Amazonas	5	0	Train	1.793	1.434	1.697	1.413	1.783	0.0803	0.0708	0.0979	0.0844	0.0734
2020-04-30	Muaná	40349	Marajó I	1	0	Train	1.407	1.111	0.741	1.402	0.776	0.0581	0.0972	0.0294	0.0477	0.0381
2020-04-30	Nova Esperança do Piriá	21368	Metropolitana III	3	0	Train	8.181	6.511	6.123	8.531	7.165	0.2291	0.7825	0.2044	0.2606	0.2012
2020-04-30	Nova Ipixuna	16678	Carajás	2	0	Train	0.704	0.076	0.88	0.988	0.544	0.0521	0.0025	0.0624	0.0315	0.021
2020-04-30	Nova Timboteua	15363	Rio Caetés	4	0	Train	1.4	0.607	2.019	2.443	1.685	0.0529	0.013	0.0514	0.0494	0.0532
2020-04-30	Novo Progresso	25762	Tapajós	2	0	Train	0.872	0.194	0.775	0.963	0.147	0.0206	0.002	0.0253	0.0095	0.0022
2020-04-30	Óbidos	52137	Baixo Amazonas	4	1	Train	2.322	3.577	2.682	2.948	2.343	0.1616	0.6968	0.2508	0.4107	0.3389
2020-04-30	Oeiras do Pará	32512	Tocantins	13	1	Validation	2.872	5.417	3.033	3.388	2.437	0.2824	0.2888	0.2628	0.3505	0.4075
2020-04-30	Oriximiná	73096	Baixo Amazonas	1	0	Train	1.752	0.077	1.268	1.208	0.336	0.0892	0.0042	0.1113	0.0741	0.0142
2020-04-30	Ourém	17842	Rio Caetés	5	0	Train	1.336	0.075	1.61	2.034	1.4	0.0562	0.0017	0.0492	0.0389	0.0438
2020-04-30	Ourilândia do Norte	32832	Araguaia	2	0	Train	2.269	0.263	0.665	1.232	0.276	0.0466	0.015	0.0238	0.0126	0.0037
2020-04-30	Pacajá	47706	Xingu	2	0	Train	1.745	0.905	0.812	1.919	0.655	0.0197	0.0302	0.013	0.0041	0.0022
2020-04-30	Paragominas	113145	Metropolitana III	30	3	Test	21.922	19.008	22.335	23.921	23.247	0.5772	2.5001	0.8119	1.4223	0.805
2020-04-30	Parauapebas	208273	Carajás	67	6	Train	67.411	70.865	60.564	65.455	69.475	7.5268	7.1152	7.0603	7.7937	7.6032
2020-04-30	Peixe-Boi	8077	Rio Caetés	1	0	Train	0.861	0.001	0.631	0.915	0.084	0.036	0	0.0234	0.0137	0.0014
2020-04-30	Ponta de Pedras	31082	Marajó I	10	3	Train	12.693	8.449	12.241	15.75	18.5	0.8951	2.2959	0.8725	1.7151	2.5863
2020-04-30	Porto de Moz	41135	Xingu	3	0	Train	2.158	1.56	1.557	3.721	1.42	0.0243	0.061	0.0211	0.0111	0.0093
2020-04-30	Prainha	29866	Baixo Amazonas	2	0	Train	1.825	0.124	1.8	1.375	0.774	0.107	0.004	0.1331	0.0984	0.0331
2020-04-30	Primavera	10825	Rio Caetés	2	0	Test	1.211	0.018	1.37	1.676	0.866	0.0549	0.0004	0.0447	0.0348	0.024
2020-04-30	Quatipuru	13608	Rio Caetés	3	0	Train	0.968	0.017	1.07	1.488	0.868	0.0414	0.0004	0.0313	0.0268	0.0247
2020-04-30	Redenção	84787	Araguaia	2	0	Test	5.613	4.34	2.069	4.134	3.472	0.1174	0.5147	0.0766	0.0695	0.1397
2020-04-30	Rondon do Pará	52357	Carajás	2	1	Train	2.037	2.587	3.274	3.361	2.722	0.2307	0.3315	0.4654	0.4163	0.6085
2020-04-30	Salinópolis	40675	Rio Caetés	10	0	Validation	11.83	10.764	14.943	13.878	8.32	0.6176	0.7915	0.784	0.6202	0.8008
2020-04-30	Salvaterra	23752	Marajó I	8	1	Train	2.798	5.185	2.793	4.94	5.192	0.1549	0.8297	0.1399	0.3714	0.5251
2020-04-30	Santa Bárbara do Pará	21079	Metropolitana I	8	1	Train	8.812	8.932	6.924	10.925	7.686	0.2184	0.5691	0.1981	0.3263	0.1758
2020-04-30	Santa Cruz do Arari	10128	Marajó I	5	1	Train	3.663	3.396	3.785	5.88	5.289	0.2993	0.8225	0.3508	0.7591	1.0281
2020-04-30	Santa Izabel do Pará	70801	Metropolitana II	61	1	Train	46.518	41.675	41.741	46.784	40.113	1.0882	1.3793	1.0726	1.6128	0.5733
2020-04-30	Santa Maria do Pará	24861	Metropolitana III	4	0	Train	2.732	4.847	2.794	4.011	3.258	0.0563	0.2518	0.0472	0.0589	0.0291
2020-04-30	Santarém	304589	Baixo Amazonas	76	6	Test	67.726	73.061	62.489	67.007	66.004	6.3524	5.9494	5.0264	6.4464	5.9583
2020-04-30	Santo Antônio do Tauá	31482	Metropolitana II	38	2	Validation	39.703	26.931	37.27	35.938	47.602	3.1858	3.6912	2.3284	3.4542	3.9469
2020-04-30	São Caetano de Odivelas	18050	Metropolitana II	5	1	Train	10.584	6.207	5.913	7.227	5.488	1.6162	0.9883	1.0709	1.825	1.2919
2020-04-30	São Domingos do Capim	31989	Metropolitana III	1	0	Train	1.945	0.74	1.258	1.967	1.06	0.039	0.0414	0.0283	0.0256	0.0094
2020-04-30	São Félix do Xingu	128481	Araguaia	1	0	Validation	5.494	0.372	1.313	2.039	0.93	0.0976	0.0237	0.0496	0.0187	0.0183
2020-04-30	São Geraldo do Araguaia	24847	Carajás	1	0	Train	0.583	0.015	0.63	0.803	0.161	0.0483	0.0005	0.0522	0.0237	0.0066
2020-04-30	São João da Ponta	6139	Metropolitana III	1	0	Train	1.52	0.011	0.577	1.146	0.068	0.0354	0.0006	0.02	0.0146	0.0002
2020-04-30	São João de Pirabas	23045	Rio Caetés	2	0	Test	1.217	0.012	1.036	1.366	0.471	0.0484	0.0003	0.0355	0.0249	0.0141
2020-04-30	São João do Araguaia	13996	Carajás	1	1	Train	0.939	1.874	1.092	1.663	1.748	0.0948	0.2535	0.1387	0.119	0.2728
2020-04-30	São Miguel do Guamá	58986	Metropolitana III	24	2	Train	22.718	13.792	18.985	27.008	26.23	0.5838	2.5396	0.5467	1.227	1.0609
2020-04-30	São Sebastião da Boa Vista	26640	Marajó I	7	0	Test	2.962	6.392	3.608	5.012	5.67	0.1401	0.492	0.1252	0.2413	0.2912
2020-04-30	Tailândia	106339	Lago de Tucuruí	11	0	Validation	14.741	13.808	8.803	14.016	7.098	0.1271	0.1374	0.0251	0.0104	0.0027
2020-04-30	Terra Alta	11720	Metropolitana III	7	0	Train	4.546	4.96	4.659	6.193	4.306	0.1275	0.5905	0.1367	0.2013	0.1203
2020-04-30	Tomé-Açu	63447	Metropolitana II	4	0	Train	7.544	2.828	4.419	5.305	4.173	0.7695	0.4303	0.602	0.8866	0.5645
2020-04-30	Tracuateua	30959	Rio Caetés	2	0	Test	1.264	0.023	1.165	1.506	0.826	0.0501	0.0005	0.0359	0.0258	0.0267
2020-04-30	Tucumã	39602	Araguaia	9	0	Train	3.691	6.867	2.444	4.801	3.588	0.0682	0.2762	0.0573	0.061	0.0585
2020-04-30	Tucuruí	113659	Lago de Tucuruí	11	0	Train	7.986	4.725	5.855	6.957	5.329	1.0561	0.708	1.2293	1.0489	1.28
2020-04-30	Vigia	53686	Metropolitana II	26	1	Train	25.648	25.074	24.431	24.484	25.631	0.8259	1.3681	0.6498	0.767	0.8125
2020-04-30	Viseu	61403	Rio Caetés	2	1	Train	2.229	2.606	2.588	3.818	1.962	0.1081	0.161	0.1252	0.1519	0.1451
2020-04-30	Xinguara	44751	Araguaia	6	0	Train	5.842	2.689	2.913	5.024	3.699	0.1734	0.5297	0.1776	0.2634	0.4983
2020-05-01	Abaetetuba	157698	Tocantins	35	0	Test	17.268	29.176	25.116	16.833	24.307	0.3134	0.5565	0.6032	0.4509	0.5031
2020-05-01	Acará	55591	Metropolitana II	2	1	Train	3.647	2.437	1.504	2.52	2.497	0.3069	0.4403	0.2702	0.1878	0.3862
2020-05-01	Afuá	39218	Marajó I	1	0	Train	1.838	0.104	1.017	1.638	0.115	0.0945	0.0088	0.0601	0.0629	0.0045
2020-05-01	Água Azul do Norte	27430	Araguaia	1	0	Train	1.967	0.014	0.385	0.856	0.025	0.0413	0.0007	0.0166	0.007	0.0002
2020-05-01	Alenquer	56789	Baixo Amazonas	4	0	Train	2.056	0.91	2.31	1.632	2.127	0.1004	0.033	0.1276	0.0996	0.0832
2020-05-01	Almeirim	34109	Baixo Amazonas	2	1	Train	1.858	0.694	1.741	2.117	2.362	0.1347	0.234	0.1951	0.293	0.4704
2020-05-01	Altamira	114594	Xingu	14	0	Train	20.862	14.403	16.454	20.325	10.511	0.1764	0.5823	0.1345	0.0195	0.0202
2020-05-01	Ananindeua	530598	Metropolitana I	384	12	Train	343.348	351.268	342.992	348.29	350.627	11.7537	12.2456	11.1369	11.5677	10.9629
2020-05-01	Anapu	27890	Xingu	7	0	Test	1.97	3.438	1.439	3.277	2.04	0.0199	0.073	0.0161	0.0071	0.0092
2020-05-01	Augusto Corrêa	45998	Rio Caetés	12	1	Train	11.189	9.75	7.995	12.84	8.958	0.5636	0.7459	0.4338	0.7425	0.8974
2020-05-01	Aurora do Pará	31338	Metropolitana III	5	0	Train	3.051	5.443	2.536	3.723	3.596	0.0643	0.2603	0.0489	0.0576	0.0346
2020-05-01	Bagre	30673	Marajó II	3	0	Train	2.228	0	1.995	1.696	1.722	0.0674	0	0.125	0.0583	0.0867
2020-05-01	Baião	47446	Tocantins	3	0	Train	2.967	4.918	3.718	3.483	2.13	0.2458	0.3046	0.273	0.2449	0.3309
2020-05-01	Bannach	3286	Araguaia	3	0	Train	2.571	1.673	1.013	2.518	1.935	0.0696	0.3966	0.0514	0.0567	0.0689
2020-05-01	Barcarena	124680	Tocantins	28	1	Train	12.512	26.314	13.285	17.052	11.487	1.1033	1.6782	1.0318	1.1469	1.6228
2020-05-01	Belém	1492745	Metropolitana I	1792	156	Train	1817.99	1732.67	1826.5	1818.99	1757.2	130.628	135.024	130.381	130.618	132.699
2020-05-01	Benevides	62737	Metropolitana I	36	5	Train	24.564	26.503	21.685	28.093	24.925	1.5159	2.8955	1.905	2.8563	3.0304
2020-05-01	Bom Jesus do Tocantins	16981	Carajás	1	0	Train	0.832	0.023	0.84	0.942	0.229	0.0646	0.0006	0.0698	0.0296	0.0094
2020-05-01	Bonito	16286	Rio Caetés	3	0	Train	2.075	4.825	3.748	4.241	3.541	0.0734	0.0947	0.0802	0.0922	0.102
2020-05-01	Bragança	127686	Rio Caetés	42	4	Test	46.172	38.748	48.299	45.358	39.491	3.6694	4.6058	3.2286	4.0882	4.599
2020-05-01	Breves	102701	Marajó II	42	8	Validation	48.64	47.502	54.984	45.919	51.55	7.5529	6.8206	7.8018	7.2404	6.7631
2020-05-01	Bujaru	29132	Metropolitana II	8	1	Train	12.862	12.826	16.969	13.154	13.097	1.4248	1.2783	1.277	1.4237	1.268
2020-05-01	Cachoeira do Arari	23767	Marajó I	8	2	Validation	6.55	4.126	4.145	6.906	5.495	0.9267	1.2206	0.8762	1.6038	1.8881
2020-05-01	Cametá	137890	Tocantins	11	2	Train	14.15	29.015	28.031	21.823	13.954	1.4762	2.9786	1.9657	1.4891	1.6502
2020-05-01	Canaã dos Carajás	37085	Carajás	4	1	Train	3.083	3.583	6.528	4.849	4.244	0.3827	0.3446	0.8421	0.638	0.8464
2020-05-01	Capanema	69027	Rio Caetés	33	3	Validation	30.431	26.063	30.68	31.877	30.559	1.7712	2.4721	1.6645	2.3192	2.6472
2020-05-01	Capitão Poço	54303	Metropolitana III	3	0	Train	5.958	4.418	5.876	7.56	5.062	0.1536	0.4341	0.1677	0.1716	0.1142
2020-05-01	Castanhal	200793	Metropolitana III	102	7	Train	81.725	73.24	89.654	85.722	95.102	7.4469	6.0973	7.7492	7.3297	6.7855
2020-05-01	Colares	12085	Metropolitana II	2	1	Train	2.968	1.429	1.262	1.925	2.069	0.2261	0.1544	0.1401	0.1149	0.1674
2020-05-01	Conceição do Araguaia	47864	Araguaia	2	0	Train	4.485	8.49	3.908	6.786	5.921	0.0867	0.2141	0.0823	0.088	0.0754
2020-05-01	Concórdia do Pará	33318	Metropolitana II	4	0	Train	8.775	6.8	8.733	9.334	8.218	0.2465	0.181	0.092	0.1384	0.043
2020-05-01	Curionópolis	17929	Carajás	1	1	Test	2.178	5.517	3.554	4.652	3.457	0.2845	0.8381	0.5522	0.6649	0.8523
2020-05-01	Curralinho	34448	Marajó II	5	0	Test	4.058	0	4.983	4.332	5.648	0.1298	0	0.2476	0.1678	0.2026
2020-05-01	Curuçá	40066	Metropolitana III	11	0	Validation	12.853	7.584	6.785	12.537	9.928	0.8497	1.2208	0.9478	1.5077	1.1735
2020-05-01	Dom Eliseu	59719	Carajás	1	0	Validation	2.248	4.247	3.87	3.306	4.574	0.1767	0.364	0.327	0.2246	0.3921
2020-05-01	Garrafão do Norte	26066	Metropolitana III	4	0	Train	5.187	6.602	5.943	7.512	5.15	0.1008	0.3389	0.0795	0.1018	0.0308
2020-05-01	Goianésia do Pará	40475	Lago de Tucuruí	4	0	Train	1.653	2.29	1.233	1.821	2.09	0.0436	0.0398	0.0201	0.0093	0.0155
2020-05-01	Igarapé-Açu	38807	Metropolitana III	18	1	Train	11.848	11.841	11.59	10.489	14.202	1.3181	1.805	1.349	1.7989	1.8892
2020-05-01	Igarapé-Miri	62698	Tocantins	6	1	Train	5.359	11.679	6.718	7.159	3.976	0.3661	0.7191	0.4282	0.3884	0.4586
2020-05-01	Inhangapi	11711	Metropolitana III	4	0	Train	2.96	2.545	2.415	3.419	2.658	0.0792	0.1423	0.0604	0.0623	0.0312
2020-05-01	Ipixuna do Pará	64053	Metropolitana III	5	0	Test	4.83	6.912	5.508	7.348	5.326	0.0729	0.2862	0.067	0.0938	0.0254
2020-05-01	Irituia	32550	Metropolitana III	6	0	Test	3.56	3.922	2.965	5.163	3.461	0.0953	0.4158	0.1098	0.1576	0.114
2020-05-01	Itaituba	101247	Tapajós	9	0	Train	3.342	0.497	3.797	5.903	5.239	0.0865	0.0048	0.1272	0.161	0.2445
2020-05-01	Jacundá	59155	Lago de Tucuruí	4	0	Train	2.139	2.427	1.121	1.634	2.022	0.0473	0.0438	0.019	0.0071	0.0155
2020-05-01	Juruti	57943	Baixo Amazonas	5	2	Train	4.948	6.898	6.483	4.78	3.884	0.4463	1.7648	0.928	1.3128	1.2378
2020-05-01	Limoeiro do Ajuru	28935	Tocantins	6	2	Train	3.466	6.721	3.759	3.13	2.242	0.4733	0.6259	0.5112	0.5522	0.7046
2020-05-01	Mãe do Rio	30077	Metropolitana III	5	0	Test	4.453	7.141	5.58	7.127	5.167	0.0824	0.3137	0.0706	0.1041	0.0281
2020-05-01	Marabá	279349	Carajás	42	6	Train	36.34	32.414	47.061	41.753	38.327	6.3232	6.8233	7.5917	6.3859	5.9281
2020-05-01	Maracanã	29473	Metropolitana III	10	1	Validation	11.91	16.177	7.605	13.255	11.263	0.2556	1.4608	0.1539	0.2625	0.1087
2020-05-01	Marapanim	28336	Metropolitana III	8	1	Train	8.343	7.464	6.185	8.312	7.21	0.4069	1.0753	0.5241	0.6922	0.6901
2020-05-01	Marituba	131521	Metropolitana I	48	2	Train	41.097	44.229	35.348	43.883	37.04	0.8332	1.7709	1.0553	1.0633	1.0468
2020-05-01	Melgaço	27654	Marajó II	3	1	Train	4.278	0	4.855	4.154	4.683	0.1585	0	0.2987	0.2334	0.318
2020-05-01	Mocajuba	31136	Tocantins	4	0	Train	1.017	0.113	1.628	1.784	0.737	0.0489	0.0015	0.0591	0.0336	0.0327
2020-05-01	Moju	82094	Tocantins	3	1	Train	4.62	4.562	3.793	3.97	3.241	0.3726	0.3914	0.3152	0.3463	0.4535
2020-05-01	Monte Alegre	58032	Baixo Amazonas	5	0	Test	2.021	1.579	1.963	1.562	2.028	0.0961	0.0751	0.1177	0.0989	0.0852
2020-05-01	Muaná	40349	Marajó I	1	0	Train	1.632	1.322	0.887	1.583	0.908	0.0715	0.1053	0.0368	0.0573	0.0443
2020-05-01	Nova Esperança do Piriá	21368	Metropolitana III	8	0	Validation	9.427	7.599	7.082	9.675	8.514	0.2806	0.8886	0.2472	0.3092	0.2547
2020-05-01	Nova Ipixuna	16678	Carajás	3	0	Train	0.835	0.092	1.032	1.12	0.632	0.0646	0.0029	0.0757	0.0382	0.0254
2020-05-01	Nova Timboteua	15363	Rio Caetés	4	0	Train	1.649	0.727	2.381	2.856	2.087	0.0656	0.0146	0.0635	0.0607	0.0666
2020-05-01	Novo Progresso	25762	Tapajós	2	0	Train	1.023	0.216	0.933	1.107	0.18	0.0258	0.0016	0.0318	0.0117	0.0028
2020-05-01	Óbidos	52137	Baixo Amazonas	4	1	Train	2.614	3.858	3.077	3.233	2.654	0.1915	0.7936	0.2977	0.4644	0.3863
2020-05-01	Oeiras do Pará	32512	Tocantins	16	1	Train	3.605	6.257	3.789	4.215	3.085	0.3616	0.3344	0.3351	0.4409	0.5087
2020-05-01	Oriximiná	73096	Baixo Amazonas	1	0	Train	1.973	0.086	1.47	1.337	0.392	0.1067	0.0047	0.1336	0.0872	0.0169
2020-05-01	Ourém	17842	Rio Caetés	5	0	Train	1.574	0.092	1.904	2.382	1.736	0.0696	0.0019	0.0608	0.0479	0.0549
2020-05-01	Ourilândia do Norte	32832	Araguaia	2	0	Train	2.649	0.317	0.805	1.426	0.355	0.058	0.0163	0.03	0.0155	0.005
2020-05-01	Pacajá	47706	Xingu	2	0	Train	2.036	1.05	0.983	2.225	0.868	0.0246	0.0307	0.0165	0.005	0.0032
2020-05-01	Paragominas	113145	Metropolitana III	30	3	Train	24.817	21.773	25.323	26.557	26.941	0.6939	2.7421	0.9603	1.6062	1.0042
2020-05-01	Parauapebas	208273	Carajás	78	6	Test	73.542	77.315	66.443	71.499	75.087	8.3657	7.7897	7.9463	8.6283	8.5314
2020-05-01	Peixe-Boi	8077	Rio Caetés	1	0	Validation	1.018	0.001	0.755	1.074	0.11	0.0449	0	0.0292	0.0169	0.0019
2020-05-01	Ponta de Pedras	31082	Marajó I	10	3	Train	14.296	9.968	14.017	17.209	19.791	1.0512	2.6525	1.0319	1.8712	2.7037
2020-05-01	Porto de Moz	41135	Xingu	3	0	Test	2.513	1.802	1.869	4.317	1.839	0.0302	0.0625	0.0266	0.0137	0.0131
2020-05-01	Prainha	29866	Baixo Amazonas	2	0	Validation	2.06	0.14	2.076	1.519	0.892	0.1276	0.0044	0.1592	0.1149	0.0388
2020-05-01	Primavera	10825	Rio Caetés	2	0	Test	1.428	0.022	1.622	1.965	1.086	0.068	0.0005	0.0552	0.0429	0.0305
2020-05-01	Quatipuru	13608	Rio Caetés	3	0	Train	1.143	0.022	1.273	1.745	1.085	0.0514	0.0004	0.039	0.0331	0.0313
2020-05-01	Redenção	84787	Araguaia	2	0	Train	6.493	5.094	2.464	4.772	4.22	0.1449	0.5759	0.095	0.0851	0.1747
2020-05-01	Rondon do Pará	52357	Carajás	3	1	Train	2.386	3.043	3.763	3.769	3.094	0.2801	0.3933	0.55	0.4862	0.7037
2020-05-01	Salinópolis	40675	Rio Caetés	21	0	Test	13.663	12.44	17.062	16.051	10.029	0.7419	0.8813	0.9282	0.736	0.9657
2020-05-01	Salvaterra	23752	Marajó I	8	1	Validation	3.23	6.048	3.279	5.518	5.889	0.1887	0.9309	0.1705	0.4288	0.5855
2020-05-01	Santa Bárbara do Pará	21079	Metropolitana I	8	1	Train	10.154	10.099	8.119	12.435	8.786	0.2638	0.6198	0.2492	0.3673	0.2134
2020-05-01	Santa Cruz do Arari	10128	Marajó I	7	1	Train	4.213	3.997	4.407	6.51	5.947	0.3603	0.9723	0.4219	0.8566	1.1247
2020-05-01	Santa Izabel do Pará	70801	Metropolitana II	66	1	Train	50.907	46.211	46.176	51.214	46.303	1.2451	1.5081	1.2446	1.7768	0.7722
2020-05-01	Santa Maria do Pará	24861	Metropolitana III	4	0	Train	3.184	5.624	3.278	4.582	3.966	0.0701	0.267	0.0583	0.0714	0.0385
2020-05-01	Santarém	304589	Baixo Amazonas	80	6	Test	72.413	78.915	67.968	72.189	71.379	6.9305	6.4924	5.6367	6.9676	6.5879
2020-05-01	Santarém Novo	6709	Rio Caetés	2	0	Train	1.394	0.513	1.141	2.033	0.271	0.0846	0.0222	0.0671	0.0682	0.0067
2020-05-01	Santo Antônio do Tauá	31482	Metropolitana II	41	6	Train	43.097	30.892	41.118	40.336	52.238	3.5337	4.0977	2.6618	3.8225	4.46
2020-05-01	São Caetano de Odivelas	18050	Metropolitana II	5	1	Validation	11.757	7.345	6.681	8.172	6.442	1.8421	1.1783	1.2463	2.0629	1.5371
2020-05-01	São Domingos do Capim	31989	Metropolitana III	1	0	Train	2.271	0.881	1.491	2.259	1.334	0.0487	0.0456	0.0353	0.0313	0.013
2020-05-01	São Félix do Xingu	128481	Araguaia	1	0	Train	6.336	0.447	1.576	2.36	1.167	0.1206	0.0261	0.062	0.0231	0.0239
2020-05-01	São Geraldo do Araguaia	24847	Carajás	1	0	Train	0.693	0.019	0.742	0.911	0.19	0.06	0.0005	0.0636	0.0287	0.0081
2020-05-01	São João da Ponta	6139	Metropolitana III	1	0	Train	1.777	0.014	0.688	1.317	0.09	0.0441	0.0007	0.025	0.0179	0.0003
2020-05-01	São João de Pirabas	23045	Rio Caetés	4	0	Train	1.433	0.016	1.232	1.601	0.592	0.06	0.0003	0.0441	0.0307	0.018
2020-05-01	São João do Araguaia	13996	Carajás	1	1	Validation	1.11	2.193	1.273	1.876	2.008	0.1167	0.2989	0.1667	0.142	0.3212
2020-05-01	São Miguel do Guamá	58986	Metropolitana III	24	2	Train	25.677	15.587	21.59	29.646	29.046	0.6998	2.7591	0.6501	1.37	1.2392
2020-05-01	São Sebastião da Boa Vista	26640	Marajó I	7	0	Train	3.422	7.41	4.228	5.632	6.451	0.1711	0.5146	0.1529	0.283	0.3297
2020-05-01	Tailândia	106339	Lago de Tucuruí	12	0	Train	16.969	15.675	10.335	16.043	8.9	0.1571	0.1246	0.0314	0.0126	0.0037
2020-05-01	Terra Alta	11720	Metropolitana III	8	0	Validation	5.269	5.799	5.411	7.016	5.166	0.1571	0.6684	0.1664	0.239	0.1537
2020-05-01	Tomé-Açu	63447	Metropolitana II	6	1	Train	8.415	3.395	5.022	6.023	4.87	0.8908	0.5244	0.7071	1.0174	0.6807
2020-05-01	Tracuateua	30959	Rio Caetés	2	0	Train	1.488	0.029	1.384	1.769	1.028	0.0621	0.0006	0.0445	0.032	0.0336
2020-05-01	Tucumã	39602	Araguaia	9	0	Train	4.293	7.91	2.909	5.529	4.376	0.0845	0.2692	0.0713	0.0747	0.0743
2020-05-01	Tucuruí	113659	Lago de Tucuruí	11	0	Train	9.189	5.53	6.747	8.012	6.318	1.2637	0.8564	1.4531	1.2571	1.5166
2020-05-01	Vigia	53686	Metropolitana II	26	1	Test	28.366	27.733	27.32	27.28	29.077	0.9549	1.4728	0.7606	0.8709	1
2020-05-01	Viseu	61403	Rio Caetés	2	1	Test	2.604	3.083	3.034	4.441	2.398	0.1328	0.1833	0.1526	0.1837	0.1776
2020-05-01	Xinguara	44751	Araguaia	6	0	Train	6.77	3.177	3.439	5.747	4.394	0.2131	0.6369	0.2175	0.3145	0.5966
2020-05-02	Abaetetuba	157698	Tocantins	42	0	Train	22.008	32.906	30.658	21.411	29.515	0.4126	0.6332	0.7611	0.585	0.6357
2020-05-02	Acará	55591	Metropolitana II	2	1	Test	4.088	2.858	1.729	2.867	2.956	0.3597	0.5281	0.3209	0.2215	0.4781
2020-05-02	Afuá	39218	Marajó I	1	0	Train	2.126	0.128	1.209	1.844	0.137	0.1157	0.0099	0.0742	0.0753	0.0053
2020-05-02	Água Azul do Norte	27430	Araguaia	1	0	Validation	2.294	0.017	0.469	0.984	0.033	0.0514	0.0007	0.0211	0.0086	0.0002
2020-05-02	Alenquer	56789	Baixo Amazonas	4	0	Train	2.31	1.001	2.66	1.804	2.41	0.1197	0.0342	0.1527	0.1164	0.096
2020-05-02	Almeirim	34109	Baixo Amazonas	2	1	Train	2.092	0.748	2.006	2.32	2.687	0.1597	0.2803	0.2323	0.3329	0.5381
2020-05-02	Altamira	114594	Xingu	15	1	Validation	23.887	16.261	19.105	23.351	13.281	0.2168	0.5872	0.1648	0.0239	0.0285
2020-05-02	Ananindeua	530598	Metropolitana I	403	16	Train	376.906	386.013	377.115	382.303	386.135	14.0574	14.0335	13.6907	13.8193	13.593
2020-05-02	Anapu	27890	Xingu	7	0	Train	2.292	3.862	1.729	3.779	2.608	0.0247	0.0662	0.0204	0.0086	0.0128
2020-05-02	Augusto Corrêa	45998	Rio Caetés	15	1	Validation	12.832	11.036	9.207	14.574	10.44	0.6734	0.816	0.5181	0.8599	1.0277
2020-05-02	Aurora do Pará	31338	Metropolitana III	5	0	Train	3.536	6.273	2.973	4.241	4.336	0.0797	0.2677	0.0603	0.0697	0.0451
2020-05-02	Bagre	30673	Marajó II	3	0	Train	2.656	0	2.431	2.031	2.042	0.0853	0	0.1569	0.0731	0.1065
2020-05-02	Baião	47446	Tocantins	3	0	Train	3.711	5.68	4.627	4.345	2.675	0.3154	0.3526	0.3473	0.3108	0.4099
2020-05-02	Bannach	3286	Araguaia	4	1	Train	2.996	1.965	1.215	2.89	2.369	0.0861	0.4666	0.0641	0.069	0.0864
2020-05-02	Barcarena	124680	Tocantins	32	3	Validation	15.124	28.892	16.014	20.123	13.998	1.3633	1.8778	1.271	1.3919	1.9474
2020-05-02	Belém	1492745	Metropolitana I	1980	178	Test	1979.23	1875.59	1988.92	1978.09	1901.44	147.788	150.929	147.501	147.843	148.695
2020-05-02	Belterra	17732	Baixo Amazonas	1	0	Validation	1.739	0.131	1.43	1.272	0.356	0.1043	0.0052	0.1173	0.0884	0.0118
2020-05-02	Benevides	62737	Metropolitana I	37	5	Test	27.536	29.899	24.639	30.352	27.303	1.8146	3.3212	2.269	3.1841	3.3979
2020-05-02	Bom Jesus do Tocantins	16981	Carajás	1	0	Test	0.982	0.028	0.984	1.065	0.268	0.0799	0.0007	0.0846	0.0358	0.0114
2020-05-02	Bonito	16286	Rio Caetés	3	0	Train	2.43	5.675	4.384	4.922	4.314	0.0906	0.1033	0.0982	0.1122	0.1256
2020-05-02	Bragança	127686	Rio Caetés	45	5	Test	51.822	44.077	53.969	51.707	45.675	4.2076	5.0572	3.7234	4.6396	5.166
2020-05-02	Breu Branco	66046	Lago de Tucuruí	1	0	Train	1.77	0.091	0.567	0.9	0.062	0.0422	0.0012	0.0134	0.0032	0.0002
2020-05-02	Breves	102701	Marajó II	42	10	Validation	57.905	56.199	63.913	55.628	61.571	9.0358	8.084	9.212	8.7431	8.3429
2020-05-02	Bujaru	29132	Metropolitana II	10	1	Train	14.267	14.823	18.999	14.935	14.908	1.6261	1.452	1.481	1.631	1.4959
2020-05-02	Cachoeira do Arari	23767	Marajó I	8	2	Train	7.447	4.919	4.79	7.596	6.165	1.0887	1.4798	1.0382	1.7752	2.0495
2020-05-02	Cachoeira do Piriá	33900	Rio Caetés	1	0	Validation	1.109	0.001	0.66	0.929	0.138	0.0433	0	0.0265	0.0116	0.0028
2020-05-02	Cametá	137890	Tocantins	15	4	Train	18.576	33.757	34.824	27.083	18.399	1.8966	3.3282	2.4779	1.8898	2.1044
2020-05-02	Canaã dos Carajás	37085	Carajás	4	1	Train	3.586	4.192	7.433	5.408	4.766	0.4596	0.4013	0.986	0.736	0.9659
2020-05-02	Capanema	69027	Rio Caetés	39	3	Train	34.454	29.648	34.571	35.94	34.895	2.073	2.7151	1.942	2.6288	3.012
2020-05-02	Capitão Poço	54303	Metropolitana III	4	0	Validation	6.881	5.239	6.803	8.605	6.138	0.189	0.4941	0.2033	0.2059	0.1486
2020-05-02	Castanhal	200793	Metropolitana III	108	11	Train	91.709	82.672	98.573	95.983	106.901	8.5908	6.9922	8.7961	8.4783	8.2209
2020-05-02	Colares	12085	Metropolitana II	3	1	Test	3.339	1.686	1.458	2.196	2.471	0.2665	0.1821	0.1679	0.1366	0.2109
2020-05-02	Conceição do Araguaia	47864	Araguaia	13	0	Train	5.197	9.631	4.615	7.773	7.117	0.1071	0.1891	0.1017	0.1071	0.0943
2020-05-02	Concórdia do Pará	33318	Metropolitana II	7	0	Validation	9.847	7.987	9.958	10.68	9.781	0.2922	0.1944	0.1109	0.1661	0.056
2020-05-02	Curionópolis	17929	Carajás	2	1	Train	2.543	6.363	4.075	5.195	3.91	0.3431	0.972	0.6505	0.7673	0.9789
2020-05-02	Curralinho	34448	Marajó II	5	0	Train	4.808	0	5.992	5.143	6.531	0.163	0	0.3072	0.208	0.2431
2020-05-02	Curuçá	40066	Metropolitana III	15	0	Test	14.617	8.796	7.764	14.011	11.37	1.0129	1.4128	1.1193	1.7097	1.379
2020-05-02	Dom Eliseu	59719	Carajás	2	0	Test	2.625	4.951	4.448	3.729	5.166	0.2156	0.4162	0.388	0.2667	0.4564
2020-05-02	Eldorado do Carajás	33808	Carajás	1	0	Train	1.006	0.015	0.753	0.871	0.102	0.075	0.0004	0.0733	0.024	0.0035
2020-05-02	Garrafão do Norte	26066	Metropolitana III	4	0	Train	6.001	7.682	6.9	8.521	6.228	0.1245	0.3545	0.0974	0.1226	0.0405
2020-05-02	Goianésia do Pará	40475	Lago de Tucuruí	4	0	Train	1.939	2.641	1.476	2.097	2.645	0.0544	0.0385	0.0253	0.0113	0.0209
2020-05-02	Igarapé-Açu	38807	Metropolitana III	18	1	Train	13.38	13.547	13.158	11.664	15.754	1.5481	2.0692	1.5805	2.0177	2.1089
2020-05-02	Igarapé-Miri	62698	Tocantins	13	1	Train	6.658	13.266	8.245	8.827	5.087	0.467	0.8025	0.5383	0.4891	0.5842
2020-05-02	Inhangapi	11711	Metropolitana III	6	0	Validation	3.432	2.97	2.83	3.894	3.254	0.0979	0.1524	0.0743	0.0753	0.0413
2020-05-02	Ipixuna do Pará	64053	Metropolitana III	5	0	Train	5.58	7.945	6.408	8.349	6.383	0.0903	0.2862	0.0823	0.1133	0.0332
2020-05-02	Irituia	32550	Metropolitana III	6	0	Test	4.112	4.566	3.458	5.858	4.152	0.1175	0.4659	0.134	0.1882	0.1454
2020-05-02	Itaituba	101247	Tapajós	9	0	Train	3.861	0.535	4.459	6.761	6.017	0.1068	0.0035	0.1557	0.1958	0.2877
2020-05-02	Jacundá	59155	Lago de Tucuruí	5	0	Train	2.495	2.791	1.343	1.885	2.53	0.0589	0.0417	0.0239	0.0086	0.0206
2020-05-02	Juruti	57943	Baixo Amazonas	5	2	Train	5.527	7.176	7.336	5.181	4.304	0.5201	1.9482	1.0815	1.4341	1.3659
2020-05-02	Limoeiro do Ajuru	28935	Tocantins	6	2	Validation	4.309	7.689	4.65	3.864	2.783	0.5975	0.7247	0.6431	0.6851	0.8493
2020-05-02	Mãe do Rio	30077	Metropolitana III	6	0	Train	5.156	8.229	6.484	8.08	6.21	0.102	0.3191	0.0866	0.1253	0.0367
2020-05-02	Marabá	279349	Carajás	45	6	Train	42.328	37.818	51.933	47.622	43.332	7.396	7.8048	8.5529	7.4732	6.9857
2020-05-02	Maracanã	29473	Metropolitana III	10	1	Train	13.623	18.187	8.779	14.862	13.033	0.3115	1.5353	0.1866	0.3098	0.1346
2020-05-02	Marapanim	28336	Metropolitana III	10	1	Train	9.545	8.644	7.108	9.297	8.387	0.4911	1.2304	0.6244	0.7947	0.8277
2020-05-02	Marituba	131521	Metropolitana I	50	2	Train	45.055	47.218	40.13	45.982	41.355	0.9781	1.8082	1.2806	1.1527	1.2409
2020-05-02	Melgaço	27654	Marajó II	3	1	Train	5.065	0	5.83	4.928	5.422	0.1987	0	0.3693	0.2879	0.3786
2020-05-02	Mocajuba	31136	Tocantins	4	0	Train	1.285	0.133	2.069	2.229	0.939	0.0641	0.0016	0.0773	0.043	0.0418
2020-05-02	Moju	82094	Tocantins	4	1	Train	5.756	5.381	4.726	4.981	4.085	0.4761	0.4649	0.4007	0.4404	0.564
2020-05-02	Monte Alegre	58032	Baixo Amazonas	5	0	Test	2.272	1.724	2.264	1.724	2.295	0.1147	0.0779	0.1411	0.1154	0.0981
2020-05-02	Muaná	40349	Marajó I	3	0	Train	1.887	1.561	1.059	1.782	1.056	0.0876	0.1108	0.0457	0.0685	0.0512
2020-05-02	Nova Esperança do Piriá	21368	Metropolitana III	15	0	Train	10.819	8.841	8.164	10.921	10.032	0.3421	1.0002	0.2978	0.3649	0.3182
2020-05-02	Nova Ipixuna	16678	Carajás	3	0	Train	0.986	0.111	1.206	1.266	0.73	0.0799	0.0032	0.0917	0.0461	0.0304
2020-05-02	Nova Timboteua	15363	Rio Caetés	7	0	Train	1.935	0.87	2.797	3.32	2.56	0.0811	0.0163	0.078	0.0742	0.0822
2020-05-02	Novo Progresso	25762	Tapajós	2	0	Train	1.195	0.237	1.118	1.269	0.22	0.0321	0.0012	0.0398	0.0143	0.0035
2020-05-02	Óbidos	52137	Baixo Amazonas	4	1	Train	2.936	4.131	3.52	3.539	2.993	0.226	0.8965	0.3523	0.5232	0.4378
2020-05-02	Oeiras do Pará	32512	Tocantins	17	1	Test	4.5	7.214	4.706	5.208	3.877	0.4601	0.3874	0.4247	0.551	0.6288
2020-05-02	Oriximiná	73096	Baixo Amazonas	1	0	Train	2.216	0.095	1.698	1.477	0.455	0.1271	0.0051	0.1599	0.1023	0.0199
2020-05-02	Ourém	17842	Rio Caetés	6	0	Train	1.847	0.113	2.242	2.773	2.131	0.0859	0.0022	0.0748	0.0587	0.0678
2020-05-02	Ourilândia do Norte	32832	Araguaia	2	0	Test	3.081	0.379	0.971	1.643	0.451	0.0719	0.017	0.0377	0.0191	0.0066
2020-05-02	Pacajá	47706	Xingu	2	0	Train	2.368	1.212	1.186	2.57	1.134	0.0306	0.0302	0.0209	0.0061	0.0045
2020-05-02	Paragominas	113145	Metropolitana III	30	3	Test	27.995	24.858	28.633	29.371	30.93	0.8301	2.9754	1.1319	1.8057	1.2334
2020-05-02	Parauapebas	208273	Carajás	88	7	Train	80.064	84.012	72.769	77.937	80.912	9.2697	8.5365	8.9245	9.5208	9.5249
2020-05-02	Peixe-Boi	8077	Rio Caetés	1	0	Train	1.199	0.001	0.9	1.256	0.142	0.0557	0	0.0364	0.0209	0.0025
2020-05-02	Ponta de Pedras	31082	Marajó I	16	3	Train	16.049	11.688	16.003	18.761	21.101	1.2289	3.0201	1.2163	2.0356	2.8114
2020-05-02	Porto de Moz	41135	Xingu	3	0	Train	2.916	2.071	2.234	4.989	2.351	0.0375	0.0622	0.0335	0.0168	0.0182
2020-05-02	Prainha	29866	Baixo Amazonas	2	0	Train	2.318	0.156	2.388	1.675	1.022	0.1514	0.0047	0.1899	0.1336	0.0452
2020-05-02	Primavera	10825	Rio Caetés	2	0	Validation	1.677	0.028	1.913	2.291	1.348	0.0839	0.0006	0.068	0.0526	0.0382
2020-05-02	Quatipuru	13608	Rio Caetés	4	0	Train	1.344	0.027	1.508	2.036	1.343	0.0636	0.0005	0.0482	0.0407	0.039
2020-05-02	Redenção	84787	Araguaia	8	0	Validation	7.483	5.952	2.923	5.485	5.087	0.1782	0.6314	0.1174	0.1038	0.2159
2020-05-02	Rio Maria	18193	Araguaia	2	0	Train	2.356	0.041	0.584	1.141	0.062	0.0545	0.0018	0.0256	0.011	0.0006
2020-05-02	Rondon do Pará	52357	Carajás	3	1	Train	2.781	3.558	4.312	4.213	3.503	0.3381	0.4639	0.6479	0.5651	0.8089
2020-05-02	Salinópolis	40675	Rio Caetés	24	0	Train	15.718	14.352	19.426	18.444	11.99	0.8868	0.9793	1.095	0.8675	1.1506
2020-05-02	Salvaterra	23752	Marajó I	8	1	Test	3.715	7.011	3.835	6.143	6.647	0.2288	1.0249	0.207	0.4927	0.6481
2020-05-02	Santa Bárbara do Pará	21079	Metropolitana I	12	1	Validation	11.663	11.365	9.485	14.074	10.003	0.3186	0.6676	0.3116	0.4126	0.2575
2020-05-02	Santa Cruz do Arari	10128	Marajó I	7	1	Validation	4.828	4.675	5.114	7.188	6.659	0.4317	1.135	0.5054	0.9624	1.2225
2020-05-02	Santa Izabel do Pará	70801	Metropolitana II	67	1	Test	55.603	51.125	50.982	55.916	52.888	1.4199	1.6488	1.4402	1.9518	1.0175
2020-05-02	Santa Luzia do Pará	19848	Rio Caetés	1	0	Train	1.593	0.002	1.335	1.57	0.191	0.078	0	0.0568	0.0295	0.0033
2020-05-02	Santa Maria do Pará	24861	Metropolitana III	4	0	Validation	3.696	6.496	3.832	5.212	4.781	0.0869	0.2768	0.0717	0.0863	0.0501
2020-05-02	Santarém	304589	Baixo Amazonas	81	6	Train	77.341	84.985	73.824	77.731	77.045	7.5475	7.0793	6.3093	7.5215	7.2622
2020-05-02	Santarém Novo	6709	Rio Caetés	2	1	Train	1.635	0.621	1.349	2.362	0.343	0.104	0.0256	0.0825	0.083	0.0086
2020-05-02	Santo Antônio do Tauá	31482	Metropolitana II	45	7	Train	46.698	35.342	45.281	45.042	56.94	3.9091	4.5296	3.0356	4.2125	4.9824
2020-05-02	São Caetano de Odivelas	18050	Metropolitana II	5	1	Validation	13.022	8.66	7.532	9.198	7.516	2.0907	1.4023	1.4464	2.3202	1.8118
2020-05-02	São Domingos do Capim	31989	Metropolitana III	1	0	Train	2.642	1.044	1.76	2.583	1.661	0.0605	0.0491	0.0438	0.0381	0.0176
2020-05-02	São Félix do Xingu	128481	Araguaia	3	0	Train	7.282	0.535	1.882	2.722	1.451	0.1485	0.0278	0.0771	0.0284	0.0308
2020-05-02	São Geraldo do Araguaia	24847	Carajás	1	0	Train	0.819	0.023	0.871	1.03	0.224	0.0742	0.0006	0.0772	0.0347	0.0099
2020-05-02	São João da Ponta	6139	Metropolitana III	1	0	Test	2.069	0.017	0.818	1.507	0.118	0.0548	0.0008	0.0311	0.0218	0.0005
2020-05-02	São João de Pirabas	23045	Rio Caetés	4	0	Test	1.681	0.02	1.458	1.866	0.737	0.0742	0.0004	0.0545	0.0378	0.0226
2020-05-02	São João do Araguaia	13996	Carajás	1	1	Test	1.307	2.55	1.48	2.11	2.297	0.143	0.3497	0.1997	0.1688	0.3755
2020-05-02	São Miguel do Guamá	58986	Metropolitana III	24	2	Train	28.924	17.547	24.485	32.428	31.928	0.8349	2.9625	0.7704	1.5232	1.4297
2020-05-02	São Sebastião da Boa Vista	26640	Marajó I	9	0	Validation	3.939	8.539	4.938	6.307	7.301	0.2081	0.5228	0.1859	0.3303	0.3703
2020-05-02	Tailândia	106339	Lago de Tucuruí	13	0	Train	19.467	17.737	12.089	18.298	11.036	0.1935	0.1084	0.0392	0.0153	0.0052
2020-05-02	Terra Alta	11720	Metropolitana III	9	0	Train	6.081	6.755	6.265	7.913	6.144	0.1928	0.7484	0.2016	0.2823	0.1937
2020-05-02	Terra Santa	18769	Baixo Amazonas	1	0	Train	2.014	0.132	2.058	1.476	0.62	0.1318	0.0043	0.1634	0.1146	0.025
2020-05-02	Tomé-Açu	63447	Metropolitana II	7	1	Test	9.357	4.061	5.693	6.807	5.651	1.0265	0.6378	0.8279	1.1615	0.813
2020-05-02	Tracuateua	30959	Rio Caetés	2	0	Train	1.744	0.036	1.637	2.068	1.268	0.0767	0.0006	0.055	0.0394	0.0417
2020-05-02	Tucumã	39602	Araguaia	10	0	Train	4.976	9.051	3.449	6.342	5.289	0.1044	0.251	0.0884	0.091	0.093
2020-05-02	Tucuruí	113659	Lago de Tucuruí	14	1	Validation	10.524	6.453	7.75	9.182	7.451	1.5035	1.0354	1.7115	1.4983	1.7829
2020-05-02	Uruará	45476	Xingu	1	0	Train	1.697	0.189	0.548	1.273	0.099	0.0181	0.0027	0.0086	0.0019	0.0001
2020-05-02	Vigia	53686	Metropolitana II	35	1	Train	31.297	30.607	30.484	30.281	32.723	1.0999	1.5812	0.8877	0.9847	1.213
2020-05-02	Viseu	61403	Rio Caetés	2	1	Validation	3.03	3.638	3.543	5.135	2.907	0.1623	0.2081	0.1853	0.2208	0.2147
2020-05-02	Xinguara	44751	Araguaia	9	0	Train	7.814	3.736	4.046	6.546	5.184	0.2607	0.759	0.2651	0.3736	0.7071
2020-05-03	Abaetetuba	157698	Tocantins	48	0	Validation	27.936	37.159	37.208	27.19	35.595	0.5407	0.7262	0.9545	0.7571	0.7946
2020-05-03	Acará	55591	Metropolitana II	2	1	Train	4.568	3.338	1.983	3.247	3.474	0.4198	0.6321	0.38	0.2599	0.5851
2020-05-03	Afuá	39218	Marajó I	1	0	Train	2.45	0.155	1.431	2.07	0.162	0.1411	0.0107	0.0911	0.0897	0.0062
2020-05-03	Água Azul do Norte	27430	Araguaia	1	0	Train	2.667	0.021	0.569	1.127	0.044	0.0636	0.0007	0.0267	0.0105	0.0003
2020-05-03	Alenquer	56789	Baixo Amazonas	4	0	Train	2.589	1.093	3.054	1.99	2.719	0.1421	0.0345	0.1822	0.1355	0.11
2020-05-03	Almeirim	34109	Baixo Amazonas	2	1	Train	2.349	0.8	2.304	2.538	3.042	0.1887	0.3336	0.2757	0.3768	0.6116
2020-05-03	Altamira	114594	Xingu	17	1	Test	27.262	18.383	22.107	26.719	16.556	0.2655	0.5811	0.2009	0.0294	0.0393
2020-05-03	Ananindeua	530598	Metropolitana I	410	16	Test	412.788	422.634	413.604	418.425	423.754	16.7959	16.1389	16.7194	16.5048	16.7281
2020-05-03	Anapu	27890	Xingu	7	0	Train	2.659	4.309	2.07	4.341	3.294	0.0307	0.057	0.0257	0.0105	0.0175
2020-05-03	Augusto Corrêa	45998	Rio Caetés	15	1	Test	14.662	12.465	10.571	16.456	12.092	0.8007	0.8897	0.6164	0.99	1.1663
2020-05-03	Aurora do Pará	31338	Metropolitana III	5	0	Train	4.081	7.19	3.475	4.813	5.178	0.0984	0.2674	0.0741	0.0841	0.0578
2020-05-03	Bagre	30673	Marajó II	3	0	Test	3.153	0	2.947	2.417	2.404	0.1075	0	0.1959	0.0913	0.1294
2020-05-03	Baião	47446	Tocantins	8	1	Train	4.616	6.553	5.723	5.383	3.336	0.402	0.4086	0.439	0.3923	0.5029
2020-05-03	Bannach	3286	Araguaia	4	1	Train	3.477	2.296	1.45	3.304	2.875	0.1062	0.5401	0.0796	0.0837	0.107
2020-05-03	Barcarena	124680	Tocantins	32	3	Train	18.176	31.649	19.207	23.588	16.953	1.6734	2.1083	1.5574	1.678	2.316
2020-05-03	Belém	1492745	Metropolitana I	2022	180	Train	2150.22	2044.63	2160.55	2147.1	2065.45	166.587	167.787	166.288	166.707	166.045
2020-05-03	Belterra	17732	Baixo Amazonas	1	0	Validation	1.955	0.144	1.651	1.4	0.41	0.1238	0.0054	0.1404	0.103	0.0138
2020-05-03	Benevides	62737	Metropolitana I	39	5	Train	30.782	33.532	27.917	32.666	29.845	2.1698	3.7955	2.6913	3.5484	3.7973
2020-05-03	Bom Jesus do Tocantins	16981	Carajás	1	0	Test	1.153	0.033	1.149	1.202	0.312	0.0982	0.0008	0.1021	0.0432	0.0137
2020-05-03	Bonito	16286	Rio Caetés	3	0	Train	2.834	6.667	5.11	5.681	5.209	0.1113	0.112	0.1198	0.1359	0.1526
2020-05-03	Bragança	127686	Rio Caetés	48	5	Train	57.993	50.058	60.163	58.581	52.547	4.8045	5.5407	4.2816	5.2358	5.758
2020-05-03	Breu Branco	66046	Lago de Tucuruí	1	0	Train	2.062	0.108	0.685	1.03	0.083	0.0525	0.0011	0.0169	0.0038	0.0002
2020-05-03	Breves	102701	Marajó II	71	10	Train	68.53	66.345	73.997	66.86	72.958	10.7379	9.57	10.8318	10.4796	10.1645
2020-05-03	Bujaru	29132	Metropolitana II	12	3	Train	15.779	17.086	21.227	16.87	16.876	1.8485	1.6441	1.7129	1.8584	1.7496
2020-05-03	Cachoeira do Arari	23767	Marajó I	8	2	Train	8.436	5.827	5.519	8.334	6.891	1.2728	1.7742	1.2257	1.9576	2.2127
2020-05-03	Cachoeira do Piriá	33900	Rio Caetés	1	0	Train	1.298	0.001	0.788	1.08	0.175	0.0535	0	0.0329	0.0143	0.0036
2020-05-03	Cametá	137890	Tocantins	15	4	Train	24.397	39.337	42.983	33.723	24.137	2.4332	3.725	3.1032	2.3993	2.6649
2020-05-03	Canaã dos Carajás	37085	Carajás	6	1	Train	4.154	4.877	8.442	6.013	5.331	0.5489	0.4641	1.151	0.8449	1.0962
2020-05-03	Capanema	69027	Rio Caetés	44	3	Test	38.882	33.685	38.858	40.298	39.598	2.4149	2.9779	2.2585	2.9636	3.3953
2020-05-03	Capitão Poço	54303	Metropolitana III	4	0	Validation	7.915	6.197	7.852	9.749	7.373	0.2315	0.5564	0.2456	0.2457	0.1907
2020-05-03	Castanhal	200793	Metropolitana III	119	14	Test	102.499	93.109	108.173	106.956	119.254	9.8581	8.0244	9.9591	9.7523	9.8264
2020-05-03	Chaves	23717	Marajó I	1	0	Train	1.862	0.168	0.761	1.441	0.154	0.0951	0.01	0.0449	0.0539	0.0057
2020-05-03	Colares	12085	Metropolitana II	3	1	Train	3.745	1.981	1.68	2.495	2.927	0.3126	0.2139	0.2006	0.1616	0.2623
2020-05-03	Conceição do Araguaia	47864	Araguaia	13	0	Train	6	10.835	5.429	8.867	8.483	0.1318	0.1568	0.1252	0.1298	0.1163
2020-05-03	Concórdia do Pará	33318	Metropolitana II	8	0	Train	11.017	9.356	11.325	12.161	11.541	0.3449	0.2057	0.1331	0.1983	0.0718
2020-05-03	Curionópolis	17929	Carajás	2	1	Train	2.956	7.297	4.659	5.782	4.403	0.4116	1.1195	0.764	0.8812	1.1178
2020-05-03	Curralinho	34448	Marajó II	7	0	Validation	5.671	0	7.173	6.069	7.505	0.2038	0	0.3793	0.2563	0.2888
2020-05-03	Curuçá	40066	Metropolitana III	18	0	Test	16.558	10.161	8.861	15.59	12.939	1.2012	1.6241	1.3173	1.929	1.6053
2020-05-03	Dom Eliseu	59719	Carajás	2	0	Train	3.053	5.74	5.098	4.192	5.812	0.2617	0.4709	0.459	0.3153	0.5279
2020-05-03	Eldorado do Carajás	33808	Carajás	1	0	Test	1.181	0.018	0.882	0.983	0.12	0.0924	0.0004	0.0887	0.029	0.0043
2020-05-03	Garrafão do Norte	26066	Metropolitana III	5	0	Train	6.915	8.901	7.986	9.623	7.457	0.1532	0.3618	0.1189	0.1471	0.0525
2020-05-03	Goianésia do Pará	40475	Lago de Tucuruí	4	0	Train	2.267	3.03	1.759	2.407	3.312	0.0677	0.0358	0.0316	0.0138	0.0277
2020-05-03	Igarapé-Açu	38807	Metropolitana III	19	1	Train	15.052	15.424	14.898	12.92	17.393	1.8089	2.3545	1.8458	2.2525	2.3372
2020-05-03	Igarapé-Miri	62698	Tocantins	13	1	Train	8.224	15.037	10.063	10.804	6.457	0.5919	0.8926	0.6728	0.6118	0.7358
2020-05-03	Inhangapi	11711	Metropolitana III	7	0	Train	3.964	3.449	3.305	4.418	3.943	0.1205	0.1595	0.091	0.0907	0.0539
2020-05-03	Ipixuna do Pará	64053	Metropolitana III	5	0	Test	6.423	9.083	7.431	9.446	7.577	0.1115	0.2766	0.1007	0.1363	0.0426
2020-05-03	Irituia	32550	Metropolitana III	6	0	Validation	4.73	5.291	4.02	6.619	4.937	0.1444	0.5146	0.1628	0.2237	0.1828
2020-05-03	Itaituba	101247	Tapajós	10	1	Test	4.446	0.568	5.217	7.716	6.873	0.1314	0.0023	0.1899	0.2372	0.3358
2020-05-03	Jacundá	59155	Lago de Tucuruí	5	0	Validation	2.899	3.19	1.603	2.167	3.136	0.0732	0.038	0.03	0.0105	0.027
2020-05-03	Juruti	57943	Baixo Amazonas	6	2	Test	6.157	7.408	8.281	5.609	4.752	0.6036	2.1305	1.2568	1.5628	1.5
2020-05-03	Limoeiro do Ajuru	28935	Tocantins	6	2	Train	5.325	8.77	5.72	4.738	3.434	0.7493	0.8387	0.8043	0.8442	1.0159
2020-05-03	Mãe do Rio	30077	Metropolitana III	6	0	Train	5.947	9.434	7.51	9.123	7.394	0.1258	0.3152	0.1058	0.1501	0.0473
2020-05-03	Marabá	279349	Carajás	45	6	Train	49.045	43.954	57.204	54.034	48.843	8.5999	8.8977	9.6149	8.6942	8.1905
2020-05-03	Maracanã	29473	Metropolitana III	10	1	Test	15.526	20.358	10.104	16.594	14.952	0.378	1.5843	0.2255	0.3639	0.1644
2020-05-03	Marapanim	28336	Metropolitana III	10	1	Train	10.877	9.969	8.144	10.356	9.687	0.5899	1.3949	0.7413	0.9079	0.9823
2020-05-03	Marituba	131521	Metropolitana I	51	2	Validation	49.315	50.171	45.425	48.093	46.013	1.1488	1.824	1.5466	1.2503	1.4626
2020-05-03	Melgaço	27654	Marajó II	6	1	Train	5.969	0	6.968	5.81	6.239	0.2478	0	0.4544	0.3531	0.4463
2020-05-03	Mocajuba	31136	Tocantins	7	0	Train	1.615	0.157	2.613	2.77	1.186	0.0835	0.0018	0.1005	0.0549	0.0527
2020-05-03	Moju	82094	Tocantins	4	1	Train	7.132	6.352	5.853	6.211	5.114	0.6043	0.5541	0.5062	0.5567	0.6948
2020-05-03	Monte Alegre	58032	Baixo Amazonas	6	0	Train	2.548	1.869	2.604	1.899	2.586	0.1364	0.0787	0.1685	0.1343	0.1123
2020-05-03	Muaná	40349	Marajó I	3	0	Train	2.174	1.828	1.259	2.001	1.222	0.107	0.1124	0.0565	0.0817	0.0585
2020-05-03	Nova Esperança do Piriá	21368	Metropolitana III	15	1	Validation	12.368	10.252	9.384	12.271	11.722	0.415	1.1143	0.3574	0.4284	0.3925
2020-05-03	Nova Ipixuna	16678	Carajás	3	0	Validation	1.16	0.132	1.406	1.427	0.84	0.0983	0.0036	0.1105	0.0556	0.0362
2020-05-03	Nova Timboteua	15363	Rio Caetés	7	0	Train	2.261	1.038	3.275	3.839	3.113	0.0997	0.0181	0.0954	0.0903	0.1002
2020-05-03	Novo Progresso	25762	Tapajós	2	0	Train	1.392	0.255	1.334	1.45	0.266	0.0398	0.0008	0.0496	0.0174	0.0043
2020-05-03	Óbidos	52137	Baixo Amazonas	4	1	Train	3.288	4.391	4.016	3.868	3.361	0.2656	1.0025	0.4155	0.5874	0.4932
2020-05-03	Oeiras do Pará	32512	Tocantins	17	1	Validation	5.583	8.303	5.811	6.389	4.841	0.5816	0.4494	0.5349	0.684	0.7699
2020-05-03	Oriximiná	73096	Baixo Amazonas	1	0	Train	2.483	0.104	1.957	1.629	0.525	0.1508	0.0055	0.1907	0.1195	0.0233
2020-05-03	Ourém	17842	Rio Caetés	6	0	Train	2.159	0.138	2.632	3.211	2.593	0.1055	0.0025	0.0916	0.0716	0.0828
2020-05-03	Ourilândia do Norte	32832	Araguaia	2	0	Train	3.57	0.449	1.165	1.888	0.568	0.0888	0.0171	0.0472	0.0233	0.0086
2020-05-03	Pacajá	47706	Xingu	2	0	Test	2.746	1.39	1.425	2.96	1.463	0.038	0.0285	0.0264	0.0075	0.0063
2020-05-03	Paragominas	113145	Metropolitana III	30	3	Train	31.474	28.279	32.291	32.367	35.177	0.9882	3.1879	1.3296	2.0212	1.4916
2020-05-03	Parauapebas	208273	Carajás	88	7	Test	86.996	90.906	79.565	84.786	86.934	10.2416	9.3712	10.0023	10.4723	10.5818
2020-05-03	Peixe-Boi	8077	Rio Caetés	1	0	Train	1.406	0.001	1.069	1.46	0.182	0.0688	0	0.045	0.0257	0.0032
2020-05-03	Ponta de Pedras	31082	Marajó I	19	3	Train	17.96	13.618	18.22	20.41	22.422	1.4301	3.3804	1.4287	2.2086	2.9081
2020-05-03	Porto de Moz	41135	Xingu	5	0	Train	3.374	2.37	2.66	5.745	2.969	0.0465	0.0597	0.0419	0.0207	0.0248
2020-05-03	Prainha	29866	Baixo Amazonas	2	0	Train	2.602	0.172	2.739	1.844	1.167	0.1791	0.0049	0.2257	0.1547	0.0523
2020-05-03	Primavera	10825	Rio Caetés	2	0	Train	1.962	0.034	2.249	2.657	1.657	0.1031	0.0007	0.0834	0.0642	0.0471
2020-05-03	Quatipuru	13608	Rio Caetés	4	0	Train	1.574	0.033	1.781	2.363	1.646	0.0783	0.0006	0.0595	0.0498	0.048
2020-05-03	Redenção	84787	Araguaia	8	0	Test	8.593	6.923	3.455	6.279	6.083	0.2182	0.6756	0.1443	0.1262	0.2635
2020-05-03	Rio Maria	18193	Araguaia	2	0	Train	2.736	0.05	0.705	1.309	0.08	0.0675	0.0018	0.0322	0.0134	0.0008
2020-05-03	Rondon do Pará	52357	Carajás	3	1	Train	3.228	4.136	4.929	4.694	3.95	0.406	0.5435	0.7609	0.6535	0.9244
2020-05-03	Salinópolis	40675	Rio Caetés	25	0	Train	18.013	16.536	22.056	21.061	14.223	1.0546	1.0862	1.2875	1.0161	1.3551
2020-05-03	Salvaterra	23752	Marajó I	8	1	Train	4.257	8.074	4.47	6.82	7.469	0.2761	1.1033	0.2504	0.5636	0.7124
2020-05-03	Santa Bárbara do Pará	21079	Metropolitana I	12	1	Train	13.354	12.724	11.04	15.836	11.347	0.3844	0.7098	0.3875	0.4626	0.3088
2020-05-03	Santa Cruz do Arari	10128	Marajó I	8	1	Train	5.512	5.43	5.916	7.915	7.425	0.5147	1.3053	0.6032	1.0769	1.3209
2020-05-03	Santa Izabel do Pará	70801	Metropolitana II	70	1	Train	60.621	56.427	56.181	60.897	59.771	1.6141	1.8034	1.6621	2.1384	1.3116
2020-05-03	Santa Luzia do Pará	19848	Rio Caetés	1	0	Validation	1.863	0.003	1.576	1.827	0.243	0.0959	0.0001	0.0699	0.0363	0.0043
2020-05-03	Santa Maria do Pará	24861	Metropolitana III	5	0	Train	4.273	7.464	4.465	5.904	5.708	0.1073	0.2793	0.0879	0.1038	0.0644
2020-05-03	Santarém	304589	Baixo Amazonas	90	6	Train	82.517	91.242	80.075	83.658	83.002	8.2052	7.7136	7.0492	8.1097	7.9817
2020-05-03	Santarém Novo	6709	Rio Caetés	2	1	Train	1.91	0.75	1.589	2.729	0.43	0.1272	0.0294	0.1008	0.1006	0.0108
2020-05-03	Santo Antônio do Tauá	31482	Metropolitana II	57	7	Train	50.514	40.323	49.778	50.058	61.632	4.3134	4.9846	3.4538	4.6241	5.5006
2020-05-03	São Caetano de Odivelas	18050	Metropolitana II	8	1	Test	14.38	10.174	8.471	10.309	8.715	2.3636	1.6662	1.6739	2.5974	2.1167
2020-05-03	São Domingos do Capim	31989	Metropolitana III	4	0	Train	3.06	1.23	2.07	2.944	2.045	0.0749	0.0516	0.0541	0.0463	0.0234
2020-05-03	São Félix do Xingu	128481	Araguaia	5	0	Test	8.341	0.635	2.24	3.13	1.787	0.1822	0.0285	0.0955	0.0349	0.0391
2020-05-03	São Geraldo do Araguaia	24847	Carajás	1	0	Validation	0.965	0.028	1.019	1.161	0.261	0.0912	0.0007	0.0933	0.0418	0.0119
2020-05-03	São João da Ponta	6139	Metropolitana III	1	0	Train	2.399	0.021	0.969	1.718	0.152	0.0679	0.0009	0.0386	0.0265	0.0006
2020-05-03	São João de Pirabas	23045	Rio Caetés	4	0	Validation	1.963	0.024	1.721	2.165	0.908	0.0912	0.0004	0.0671	0.0463	0.028
2020-05-03	São João do Araguaia	13996	Carajás	1	1	Train	1.531	2.947	1.716	2.365	2.616	0.1742	0.4056	0.2383	0.1997	0.4361
2020-05-03	São Miguel do Guamá	58986	Metropolitana III	34	2	Train	32.477	19.674	27.693	35.355	34.83	0.9915	3.1374	0.9097	1.687	1.6287
2020-05-03	São Sebastião da Boa Vista	26640	Marajó I	9	0	Train	4.518	9.776	5.747	7.041	8.223	0.2519	0.5129	0.2251	0.3838	0.4127
2020-05-03	Senador José Porfírio	11658	Xingu	1	0	Train	1.765	0.222	0.725	1.543	0.156	0.0218	0.0025	0.0117	0.0028	0.0002
2020-05-03	Tailândia	106339	Lago de Tucuruí	16	0	Train	22.259	20.003	14.09	20.801	13.538	0.2376	0.0898	0.0487	0.0186	0.007
2020-05-03	Terra Alta	11720	Metropolitana III	9	1	Train	6.99	7.838	7.23	8.887	7.245	0.2354	0.827	0.2433	0.3318	0.241
2020-05-03	Terra Santa	18769	Baixo Amazonas	2	0	Test	2.264	0.146	2.366	1.624	0.711	0.1562	0.0045	0.1947	0.133	0.0291
2020-05-03	Tomé-Açu	63447	Metropolitana II	8	1	Train	10.373	4.841	6.439	7.661	6.518	1.1779	0.7743	0.9666	1.3195	0.9624
2020-05-03	Tracuateua	30959	Rio Caetés	2	0	Train	2.036	0.045	1.93	2.405	1.55	0.0942	0.0007	0.0676	0.0483	0.0511
2020-05-03	Tucumã	39602	Araguaia	10	0	Test	5.746	10.282	4.073	7.244	6.339	0.1285	0.2218	0.1091	0.1104	0.115
2020-05-03	Tucuruí	113659	Lago de Tucuruí	14	1	Train	12.001	7.513	8.876	10.476	8.744	1.7789	1.2516	2.0089	1.776	2.0806
2020-05-03	Uruará	45476	Xingu	1	0	Test	1.966	0.219	0.667	1.46	0.135	0.0225	0.0024	0.011	0.0023	0.0002
2020-05-03	Vigia	53686	Metropolitana II	35	1	Train	34.451	33.704	33.941	33.491	36.529	1.2623	1.6927	1.033	1.1086	1.4499
2020-05-03	Viseu	61403	Rio Caetés	2	1	Train	3.511	4.283	4.125	5.906	3.496	0.1975	0.2354	0.224	0.2639	0.2565
2020-05-03	Xinguara	44751	Araguaia	9	0	Validation	8.985	4.376	4.742	7.424	6.075	0.3176	0.8948	0.3219	0.4414	0.8299
2020-05-04	Abaetetuba	157698	Tocantins	56	0	Train	35.307	42.065	44.909	34.438	42.665	0.705	0.8415	1.1899	0.9766	0.9835
2020-05-04	Acará	55591	Metropolitana II	2	1	Train	5.088	3.88	2.268	3.664	4.054	0.4877	0.7549	0.4485	0.3034	0.708
2020-05-04	Afuá	39218	Marajó I	1	0	Train	2.815	0.187	1.689	2.317	0.191	0.1713	0.0113	0.1115	0.1064	0.0072
2020-05-04	Água Azul do Norte	27430	Araguaia	1	0	Train	3.089	0.025	0.687	1.288	0.057	0.0786	0.0007	0.0335	0.0128	0.0004
2020-05-04	Alenquer	56789	Baixo Amazonas	5	0	Test	2.894	1.183	3.498	2.192	3.054	0.1681	0.0337	0.2166	0.1573	0.1252
2020-05-04	Almeirim	34109	Baixo Amazonas	2	1	Train	2.632	0.848	2.64	2.772	3.429	0.222	0.3939	0.3261	0.4249	0.6908
2020-05-04	Altamira	114594	Xingu	17	1	Train	31.016	20.845	25.494	30.452	20.382	0.324	0.5628	0.2441	0.036	0.0529
2020-05-04	Ananindeua	530598	Metropolitana I	431	17	Validation	451.102	461.058	452.531	456.742	463.45	20.0476	18.6454	20.2887	19.7061	20.432
2020-05-04	Anapu	27890	Xingu	7	0	Train	3.074	4.774	2.467	4.972	4.112	0.038	0.0462	0.0322	0.0129	0.0235
2020-05-04	Augusto Corrêa	45998	Rio Caetés	15	1	Train	16.694	14.049	12.102	18.486	13.923	0.9475	0.9671	0.7309	1.1336	1.3121
2020-05-04	Aurora do Pará	31338	Metropolitana III	7	0	Train	4.693	8.192	4.047	5.441	6.128	0.121	0.2578	0.0907	0.1011	0.0732
2020-05-04	Bagre	30673	Marajó II	4	0	Train	3.724	0	3.555	2.861	2.812	0.1348	0	0.2433	0.1134	0.1556
2020-05-04	Baião	47446	Tocantins	8	1	Train	5.707	7.557	7.039	6.623	4.134	0.5092	0.4745	0.5516	0.492	0.6114
2020-05-04	Bannach	3286	Araguaia	4	1	Test	4.022	2.667	1.725	3.764	3.461	0.1305	0.6127	0.0983	0.1011	0.1308
2020-05-04	Barcarena	124680	Tocantins	36	3	Train	21.719	34.59	22.925	27.47	20.411	2.0405	2.377	1.8984	2.0097	2.7307
2020-05-04	Belém	1492745	Metropolitana I	2192	186	Train	2331.27	2250.01	2341.5	2326.55	2259.17	187.109	186.205	186.834	187.286	185.261
2020-05-04	Belterra	17732	Baixo Amazonas	1	0	Train	2.193	0.157	1.901	1.539	0.471	0.1466	0.0056	0.1675	0.1196	0.016
2020-05-04	Benevides	62737	Metropolitana I	39	5	Validation	34.319	37.361	31.545	35.033	32.556	2.5917	4.3178	3.1793	3.9541	4.2299
2020-05-04	Bom Jesus do Tocantins	16981	Carajás	1	0	Train	1.35	0.04	1.339	1.352	0.362	0.1202	0.0009	0.1229	0.052	0.0164
2020-05-04	Bonito	16286	Rio Caetés	3	0	Validation	3.293	7.823	5.937	6.521	6.239	0.1362	0.1209	0.1455	0.1637	0.1832
2020-05-04	Bragança	127686	Rio Caetés	63	7	Train	64.719	56.773	66.916	65.98	60.147	5.4641	6.0598	4.9097	5.8767	6.3702
2020-05-04	Breu Branco	66046	Lago de Tucuruí	1	0	Test	2.394	0.128	0.823	1.175	0.109	0.0652	0.001	0.0213	0.0045	0.0003
2020-05-04	Breves	102701	Marajó II	89	13	Train	80.642	78.152	85.341	79.722	85.808	12.6779	11.3162	12.685	12.4683	12.238
2020-05-04	Bujaru	29132	Metropolitana II	18	3	Train	17.406	19.645	23.664	18.965	19.004	2.0933	1.8559	1.9756	2.1064	2.0294
2020-05-04	Cachoeira do Arari	23767	Marajó I	8	2	Test	9.524	6.858	6.339	9.121	7.675	1.4811	2.0996	1.4421	2.151	2.3765
2020-05-04	Cachoeira do Piriá	33900	Rio Caetés	1	0	Train	1.515	0.001	0.936	1.251	0.22	0.066	0	0.0408	0.0175	0.0045
2020-05-04	Cametá	137890	Tocantins	16	4	Train	32.035	45.96	52.718	42.099	31.522	3.1155	4.1824	3.8615	3.0457	3.3524
2020-05-04	Canaã dos Carajás	37085	Carajás	6	1	Train	4.791	5.64	9.564	6.664	5.942	0.652	0.5322	1.3396	0.9654	1.2373
2020-05-04	Capanema	69027	Rio Caetés	44	5	Validation	43.746	38.235	43.568	44.951	44.668	2.8007	3.263	2.6186	3.3236	3.7936
2020-05-04	Capitão Poço	54303	Metropolitana III	4	0	Train	9.07	7.312	9.034	10.996	8.776	0.2823	0.6189	0.2955	0.2919	0.2411
2020-05-04	Castanhal	200793	Metropolitana III	119	14	Validation	114.126	104.623	118.488	118.642	132.019	11.2552	9.2183	11.2481	11.1572	11.5864
2020-05-04	Chaves	23717	Marajó I	1	0	Train	2.14	0.2	0.907	1.613	0.18	0.1159	0.0101	0.0555	0.0643	0.0066
2020-05-04	Colares	12085	Metropolitana II	3	1	Train	4.187	2.318	1.931	2.824	3.441	0.3651	0.2498	0.2388	0.1901	0.3224
2020-05-04	Conceição do Araguaia	47864	Araguaia	14	0	Test	6.904	12.081	6.363	10.076	10.032	0.1615	0.1203	0.1533	0.1568	0.1417
2020-05-04	Concórdia do Pará	33318	Metropolitana II	9	0	Validation	12.291	10.932	12.847	13.785	13.503	0.4055	0.2139	0.1592	0.2355	0.0909
2020-05-04	Curionópolis	17929	Carajás	2	2	Validation	3.421	8.319	5.313	6.415	4.94	0.4912	1.2792	0.8944	1.0071	1.2691
2020-05-04	Curralinho	34448	Marajó II	7	0	Train	6.656	0	8.548	7.119	8.573	0.2536	0	0.466	0.314	0.3399
2020-05-04	Curuçá	40066	Metropolitana III	18	3	Train	18.685	11.69	10.084	17.278	14.638	1.4171	1.8521	1.5451	2.1657	1.8516
2020-05-04	Dom Eliseu	59719	Carajás	2	0	Train	3.536	6.617	5.827	4.698	6.512	0.316	0.5264	0.5412	0.371	0.607
2020-05-04	Eldorado do Carajás	33808	Carajás	1	0	Train	1.381	0.022	1.029	1.106	0.14	0.1132	0.0005	0.1069	0.035	0.0052
2020-05-04	Garrafão do Norte	26066	Metropolitana III	8	0	Train	7.938	10.267	9.214	10.823	8.843	0.1878	0.3583	0.1444	0.1756	0.0671
2020-05-04	Goianésia do Pará	40475	Lago de Tucuruí	4	0	Validation	2.64	3.455	2.09	2.754	4.109	0.0839	0.0316	0.0394	0.0168	0.0362
2020-05-04	Igarapé-Açu	38807	Metropolitana III	21	4	Train	16.872	17.471	16.826	14.26	19.116	2.1031	2.656	2.1488	2.5032	2.5719
2020-05-04	Igarapé-Miri	62698	Tocantins	13	1	Train	10.099	17.013	12.215	13.126	8.134	0.7453	0.9892	0.836	0.7604	0.9166
2020-05-04	Inhangapi	11711	Metropolitana III	7	0	Train	4.56	3.983	3.846	4.993	4.731	0.1478	0.1624	0.1109	0.1088	0.0692
2020-05-04	Ipixuna do Pará	64053	Metropolitana III	5	0	Train	7.367	10.319	8.59	10.646	8.91	0.1372	0.2565	0.1228	0.1633	0.0539
2020-05-04	Irituia	32550	Metropolitana III	6	0	Train	5.422	6.102	4.658	7.448	5.82	0.1766	0.5585	0.1969	0.2646	0.2268
2020-05-04	Itaituba	101247	Tapajós	10	1	Train	5.102	0.592	6.084	8.775	7.812	0.161	0.0013	0.2305	0.2862	0.3889
2020-05-04	Jacundá	59155	Lago de Tucuruí	5	0	Train	3.357	3.623	1.906	2.485	3.854	0.0906	0.0328	0.0374	0.0128	0.0348
2020-05-04	Juruti	57943	Baixo Amazonas	6	2	Train	6.842	7.585	9.326	6.067	5.229	0.6979	2.303	1.4565	1.699	1.6397
2020-05-04	Limoeiro do Ajuru	28935	Tocantins	8	2	Train	6.539	9.976	6.997	5.769	4.214	0.9333	0.9704	1.0001	1.033	1.2063
2020-05-04	Mãe do Rio	30077	Metropolitana III	6	0	Train	6.834	10.756	8.671	10.258	8.721	0.1545	0.3003	0.1287	0.1791	0.06
2020-05-04	Marabá	279349	Carajás	49	6	Train	56.547	50.899	62.896	61.008	54.894	9.9433	10.1133	10.7857	10.0569	9.5554
2020-05-04	Maracanã	29473	Metropolitana III	22	1	Test	17.631	22.68	11.593	18.455	17.007	0.4566	1.5992	0.2713	0.4252	0.1979
2020-05-04	Marapanim	28336	Metropolitana III	13	1	Train	12.347	11.445	9.305	11.493	11.113	0.7049	1.5644	0.877	1.0319	1.1538
2020-05-04	Marituba	131521	Metropolitana I	51	2	Train	53.901	53.028	51.271	50.221	51.024	1.3501	1.8132	1.859	1.3572	1.7144
2020-05-04	Melgaço	27654	Marajó II	6	1	Validation	7.001	0	8.292	6.81	7.137	0.3076	0	0.5565	0.4305	0.5215
2020-05-04	Mocajuba	31136	Tocantins	7	0	Test	2.019	0.184	3.278	3.42	1.488	0.1083	0.0019	0.1298	0.0699	0.0657
2020-05-04	Moju	82094	Tocantins	4	1	Validation	8.784	7.517	7.206	7.691	6.362	0.762	0.6638	0.6357	0.6994	0.8481
2020-05-04	Monte Alegre	58032	Baixo Amazonas	6	0	Train	2.851	2.008	2.987	2.089	2.902	0.1616	0.0771	0.2006	0.1556	0.1278
2020-05-04	Muaná	40349	Marajó I	4	0	Test	2.496	2.122	1.491	2.24	1.405	0.1302	0.1091	0.0696	0.097	0.0664
2020-05-04	Nova Esperança do Piriá	21368	Metropolitana III	16	1	Test	14.085	11.849	10.754	13.73	13.586	0.5011	1.2262	0.4274	0.5003	0.478
2020-05-04	Nova Ipixuna	16678	Carajás	3	0	Train	1.359	0.156	1.633	1.605	0.962	0.1202	0.004	0.1328	0.0667	0.0427
2020-05-04	Nova Timboteua	15363	Rio Caetés	7	0	Train	2.631	1.237	3.822	4.416	3.753	0.1221	0.0199	0.1163	0.1092	0.1206
2020-05-04	Novo Progresso	25762	Tapajós	2	0	Train	1.615	0.27	1.586	1.653	0.319	0.0493	0.0004	0.0614	0.0212	0.0054
2020-05-04	Óbidos	52137	Baixo Amazonas	5	1	Train	3.673	4.632	4.572	4.221	3.76	0.3111	1.1071	0.4887	0.6571	0.5524
2020-05-04	Oeiras do Pará	32512	Tocantins	17	1	Train	6.886	9.545	7.133	7.78	6.005	0.7302	0.5222	0.6698	0.8432	0.9341
2020-05-04	Oriximiná	73096	Baixo Amazonas	1	0	Train	2.776	0.113	2.249	1.794	0.602	0.1784	0.0058	0.2267	0.1391	0.0271
2020-05-04	Ourém	17842	Rio Caetés	6	0	Validation	2.513	0.169	3.079	3.7	3.129	0.129	0.0028	0.1117	0.087	0.0997
2020-05-04	Ourilândia do Norte	32832	Araguaia	4	0	Train	4.122	0.529	1.394	2.161	0.708	0.1092	0.0163	0.0588	0.0285	0.0111
2020-05-04	Pacajá	47706	Xingu	2	0	Test	3.173	1.587	1.704	3.398	1.864	0.047	0.0257	0.0331	0.0091	0.0087
2020-05-04	Paragominas	113145	Metropolitana III	36	3	Train	35.27	32.051	36.322	35.548	39.63	1.171	3.3644	1.5568	2.2531	1.7757
2020-05-04	Parauapebas	208273	Carajás	89	9	Train	94.36	97.936	86.855	92.06	93.138	11.2843	10.3142	11.1876	11.4839	11.6989
2020-05-04	Pau D'Arco	5483	Araguaia	2	0	Train	3.211	0.151	1.079	1.785	0.259	0.0889	0.0045	0.0476	0.0224	0.0031
2020-05-04	Peixe-Boi	8077	Rio Caetés	1	0	Train	1.643	0.002	1.265	1.69	0.23	0.0846	0	0.0555	0.0315	0.0041
2020-05-04	Ponta de Pedras	31082	Marajó I	23	3	Train	20.038	15.761	20.685	22.158	23.749	1.6571	3.708	1.6726	2.3901	2.9928
2020-05-04	Porto de Moz	41135	Xingu	5	0	Test	3.891	2.699	3.154	6.592	3.706	0.0575	0.0549	0.0521	0.0254	0.0332
2020-05-04	Prainha	29866	Baixo Amazonas	2	0	Train	2.914	0.188	3.134	2.026	1.325	0.211	0.005	0.2674	0.1786	0.0601
2020-05-04	Primavera	10825	Rio Caetés	2	0	Train	2.286	0.043	2.635	3.066	2.019	0.1261	0.0008	0.1018	0.078	0.0574
2020-05-04	Quatipuru	13608	Rio Caetés	4	0	Train	1.837	0.041	2.096	2.728	2.001	0.096	0.0007	0.073	0.0606	0.0583
2020-05-04	Redenção	84787	Araguaia	11	0	Train	9.832	8.018	4.068	7.161	7.22	0.2661	0.7022	0.1767	0.1528	0.3181
2020-05-04	Rio Maria	18193	Araguaia	2	0	Validation	3.167	0.06	0.849	1.497	0.103	0.0832	0.0018	0.0403	0.0164	0.001
2020-05-04	Rondon do Pará	52357	Carajás	3	1	Train	3.731	4.777	5.619	5.214	4.436	0.485	0.632	0.8909	0.7523	1.0504
2020-05-04	Salinópolis	40675	Rio Caetés	25	0	Train	20.569	19.028	24.974	23.907	16.747	1.248	1.2029	1.5087	1.1826	1.5784
2020-05-04	Salvaterra	23752	Marajó I	8	1	Train	4.862	9.233	5.194	7.55	8.356	0.3318	1.1559	0.3016	0.6418	0.7778
2020-05-04	Santa Bárbara do Pará	21079	Metropolitana I	17	1	Test	15.24	14.164	12.804	17.717	12.825	0.4635	0.7429	0.4793	0.5176	0.3682
2020-05-04	Santa Cruz do Arari	10128	Marajó I	8	1	Train	6.272	6.262	6.822	8.694	8.248	0.6108	1.4746	0.7173	1.2002	1.4187
2020-05-04	Santa Izabel do Pará	70801	Metropolitana II	80	1	Validation	65.98	62.125	61.796	66.167	66.827	1.8292	1.974	1.9131	2.3368	1.6542
2020-05-04	Santa Luzia do Pará	19848	Rio Caetés	1	0	Train	2.171	0.004	1.854	2.117	0.306	0.1175	0.0001	0.0855	0.0444	0.0054
2020-05-04	Santa Maria do Pará	24861	Metropolitana III	5	0	Train	4.922	8.529	5.186	6.662	6.753	0.1319	0.2727	0.1073	0.1243	0.0814
2020-05-04	Santarém	304589	Baixo Amazonas	101	6	Test	87.953	97.655	86.739	89.998	89.25	8.9054	8.3992	7.8618	8.7342	8.7465
2020-05-04	Santarém Novo	6709	Rio Caetés	2	1	Train	2.223	0.903	1.865	3.137	0.534	0.155	0.0336	0.1228	0.1212	0.0135
2020-05-04	Santo Antônio do Tauá	31482	Metropolitana II	58	7	Train	54.559	45.884	54.628	55.384	66.228	4.748	5.4595	3.9206	5.0571	5.9986
2020-05-04	São Caetano de Odivelas	18050	Metropolitana II	8	1	Test	15.837	11.912	9.507	11.509	10.049	2.6619	1.9773	1.9318	2.8947	2.4518
2020-05-04	São Domingos do Capim	31989	Metropolitana III	4	0	Train	3.532	1.44	2.427	3.342	2.491	0.0925	0.0525	0.0665	0.056	0.0306
2020-05-04	São Félix do Xingu	128481	Araguaia	6	0	Train	9.523	0.749	2.655	3.587	2.182	0.2227	0.028	0.1177	0.0428	0.0491
2020-05-04	São Geraldo do Araguaia	24847	Carajás	1	0	Validation	1.131	0.034	1.189	1.306	0.304	0.1116	0.0008	0.1125	0.0503	0.0142
2020-05-04	São João da Ponta	6139	Metropolitana III	1	0	Train	2.772	0.026	1.144	1.953	0.192	0.0838	0.001	0.0477	0.0321	0.0009
2020-05-04	São João de Pirabas	23045	Rio Caetés	4	0	Train	2.285	0.03	2.023	2.5	1.11	0.1118	0.0005	0.0822	0.0565	0.0342
2020-05-04	São João do Araguaia	13996	Carajás	1	1	Validation	1.786	3.382	1.983	2.644	2.966	0.2111	0.4658	0.2835	0.2353	0.5033
2020-05-04	São Miguel do Guamá	58986	Metropolitana III	35	2	Validation	36.354	21.965	31.24	38.426	37.7	1.1721	3.2686	1.0705	1.8613	1.8311
2020-05-04	São Sebastião da Boa Vista	26640	Marajó I	9	0	Train	5.163	11.112	6.668	7.837	9.216	0.3036	0.4826	0.2715	0.4438	0.4565
2020-05-04	Senador José Porfírio	11658	Xingu	1	0	Train	2.043	0.255	0.877	1.766	0.208	0.027	0.0021	0.0149	0.0033	0.0003
2020-05-04	Tailândia	106339	Lago de Tucuruí	20	0	Train	25.37	22.486	16.365	23.571	16.433	0.2907	0.0702	0.0601	0.0225	0.0093
2020-05-04	Terra Alta	11720	Metropolitana III	9	1	Validation	8.004	9.057	8.319	9.941	8.473	0.2861	0.8997	0.2925	0.3879	0.2961
2020-05-04	Terra Santa	18769	Baixo Amazonas	2	0	Train	2.539	0.159	2.713	1.784	0.812	0.1844	0.0046	0.2312	0.1539	0.0336
2020-05-04	Tomé-Açu	63447	Metropolitana II	10	2	Validation	11.467	5.751	7.266	8.588	7.476	1.346	0.9382	1.1251	1.4919	1.1294
2020-05-04	Tracuateua	30959	Rio Caetés	2	0	Train	2.367	0.055	2.267	2.783	1.878	0.1153	0.0008	0.0829	0.059	0.0619
2020-05-04	Tucumã	39602	Araguaia	11	0	Train	6.613	11.589	4.792	8.242	7.537	0.1576	0.1837	0.134	0.1335	0.1404
2020-05-04	Tucuruí	113659	Lago de Tucuruí	14	3	Train	13.628	8.73	10.137	11.9	10.215	2.0935	1.513	2.35	2.0939	2.4107
2020-05-04	Uruará	45476	Xingu	1	0	Validation	2.271	0.251	0.807	1.671	0.181	0.0279	0.002	0.014	0.0027	0.0003
2020-05-04	Vigia	53686	Metropolitana II	41	1	Train	37.843	37.035	37.712	36.917	40.443	1.4435	1.8069	1.1986	1.2432	1.7077
2020-05-04	Viseu	61403	Rio Caetés	6	1	Train	4.053	5.032	4.787	6.757	4.173	0.2391	0.2656	0.2698	0.3137	0.3032
2020-05-04	Xinguara	44751	Araguaia	9	1	Train	10.292	5.107	5.539	8.386	7.075	0.3851	1.0416	0.3891	0.5189	0.9651
2020-05-05	Abaetetuba	157698	Tocantins	58	0	Train	44.417	47.82	53.911	43.459	50.877	0.9142	0.9886	1.4747	1.2547	1.2063
2020-05-05	Acará	55591	Metropolitana II	2	1	Train	5.651	4.491	2.588	4.12	4.697	0.5642	0.8995	0.5277	0.3525	0.8474
2020-05-05	Afuá	39218	Marajó I	4	0	Validation	3.222	0.223	1.985	2.588	0.223	0.2071	0.0113	0.1358	0.1257	0.0083
2020-05-05	Água Azul do Norte	27430	Araguaia	1	0	Train	3.567	0.03	0.827	1.467	0.073	0.0967	0.0007	0.0419	0.0157	0.0006
2020-05-05	Alenquer	56789	Baixo Amazonas	5	0	Test	3.229	1.267	3.997	2.411	3.416	0.1982	0.0316	0.2568	0.1818	0.1417
2020-05-05	Almeirim	34109	Baixo Amazonas	2	1	Train	2.941	0.89	3.018	3.023	3.849	0.2603	0.4603	0.3847	0.4775	0.7754
2020-05-05	Altamira	114594	Xingu	23	1	Train	35.18	23.769	29.303	34.578	24.817	0.3941	0.5321	0.2952	0.0441	0.0699
2020-05-05	Anajás	29277	Marajó II	1	0	Validation	2.87	0	2.108	1.369	0.228	0.092	0	0.1314	0.027	0.0049
2020-05-05	Ananindeua	530598	Metropolitana I	486	18	Train	491.957	501.224	493.967	497.348	505.17	23.9035	21.6677	24.4693	23.5194	24.7675
2020-05-05	Anapu	27890	Xingu	7	0	Test	3.543	5.25	2.929	5.676	5.077	0.047	0.0347	0.0402	0.0157	0.031
2020-05-05	Augusto Corrêa	45998	Rio Caetés	23	2	Train	18.944	15.803	13.814	20.667	15.942	1.1159	1.0477	0.8636	1.2909	1.4639
2020-05-05	Aurora do Pará	31338	Metropolitana III	9	0	Validation	5.378	9.27	4.698	6.129	7.186	0.1481	0.2383	0.1106	0.121	0.0912
2020-05-05	Bagre	30673	Marajó II	4	0	Train	4.379	0	4.27	3.366	3.269	0.1683	0	0.3007	0.1401	0.1852
2020-05-05	Baião	47446	Tocantins	8	1	Validation	7.016	8.72	8.608	8.091	5.092	0.6408	0.5529	0.6891	0.6131	0.7368
2020-05-05	Bannach	3286	Araguaia	4	1	Train	4.636	3.082	2.044	4.272	4.134	0.1597	0.6786	0.1209	0.1217	0.1581
2020-05-05	Barcarena	124680	Tocantins	38	3	Train	25.81	37.716	27.232	31.791	24.439	2.4721	2.694	2.3026	2.3915	3.1932
2020-05-05	Belém	1492745	Metropolitana I	2433	200	Train	2522.74	2499.04	2531.84	2517.03	2493.64	209.437	207.188	209.231	209.651	207.137
2020-05-05	Belterra	17732	Baixo Amazonas	1	0	Validation	2.453	0.17	2.183	1.689	0.538	0.1728	0.0055	0.1992	0.1383	0.0185
2020-05-05	Benevides	62737	Metropolitana I	41	5	Test	38.167	41.329	35.548	37.452	35.442	3.0923	4.8842	3.7411	4.407	4.697
2020-05-05	Bom Jesus do Tocantins	16981	Carajás	1	0	Test	1.573	0.048	1.555	1.518	0.417	0.1464	0.001	0.1474	0.0624	0.0194
2020-05-05	Bonito	16286	Rio Caetés	3	0	Validation	3.812	9.17	6.876	7.448	7.412	0.1659	0.1297	0.176	0.1961	0.2172
2020-05-05	Bragança	127686	Rio Caetés	63	7	Train	72.042	64.324	74.262	73.9	68.512	6.1906	6.62	5.6145	6.5622	6.9976
2020-05-05	Breu Branco	66046	Lago de Tucuruí	1	0	Train	2.77	0.149	0.985	1.337	0.142	0.0806	0.0008	0.0267	0.0054	0.0005
2020-05-05	Breves	102701	Marajó II	94	13	Train	94.37	91.86	98.056	94.308	100.216	14.8739	13.3669	14.7968	14.7261	14.5694
2020-05-05	Bujaru	29132	Metropolitana II	20	3	Train	19.152	22.535	26.328	21.223	21.292	2.3619	2.0882	2.2726	2.3756	2.3351
2020-05-05	Cachoeira do Arari	23767	Marajó I	8	2	Train	10.717	8.022	7.26	9.96	8.52	1.7157	2.4469	1.691	2.3554	2.5395
2020-05-05	Cachoeira do Piriá	33900	Rio Caetés	1	0	Train	1.761	0.002	1.108	1.442	0.274	0.081	0	0.0503	0.0215	0.0056
2020-05-05	Cametá	137890	Tocantins	18	4	Train	42.025	53.917	64.264	52.649	41.004	3.9793	4.72	4.7756	3.8632	4.1915
2020-05-05	Canaã dos Carajás	37085	Carajás	6	1	Train	5.504	6.482	10.809	7.366	6.598	0.7706	0.6047	1.5546	1.0981	1.3893
2020-05-05	Capanema	69027	Rio Caetés	54	5	Train	49.076	43.37	48.731	49.897	50.101	3.2341	3.5741	3.0271	3.7088	4.2028
2020-05-05	Capitão Poço	54303	Metropolitana III	4	0	Train	10.354	8.606	10.364	12.351	10.353	0.3426	0.6783	0.3541	0.3449	0.3007
2020-05-05	Castanhal	200793	Metropolitana III	144	14	Validation	126.623	117.287	129.551	131.04	145.022	12.7883	10.6034	12.6735	12.6978	13.474
2020-05-05	Chaves	23717	Marajó I	1	0	Validation	2.452	0.237	1.076	1.802	0.209	0.1407	0.0096	0.0684	0.0765	0.0076
2020-05-05	Colares	12085	Metropolitana II	3	1	Train	4.667	2.7	2.213	3.184	4.015	0.4245	0.2902	0.2834	0.2227	0.3914
2020-05-05	Conceição do Araguaia	47864	Araguaia	16	0	Train	7.918	13.336	7.431	11.406	11.777	0.1973	0.084	0.187	0.1886	0.1707
2020-05-05	Concórdia do Pará	33318	Metropolitana II	10	0	Train	13.676	12.739	14.537	15.559	15.669	0.4748	0.2179	0.1898	0.2783	0.1133
2020-05-05	Curionópolis	17929	Carajás	2	2	Train	3.944	9.424	6.044	7.097	5.52	0.5831	1.4485	1.044	1.1457	1.4328
2020-05-05	Curralinho	34448	Marajó II	7	0	Train	7.778	0	10.143	8.302	9.738	0.3139	0	0.5697	0.3826	0.3962
2020-05-05	Curuçá	40066	Metropolitana III	18	3	Train	21.011	13.392	11.445	19.075	16.464	1.6635	2.0927	1.8064	2.4202	2.117
2020-05-05	Dom Eliseu	59719	Carajás	6	1	Train	4.078	7.582	6.643	5.249	7.269	0.3795	0.5799	0.6362	0.4347	0.6939
2020-05-05	Eldorado do Carajás	33808	Carajás	1	0	Train	1.608	0.026	1.198	1.241	0.163	0.138	0.0005	0.1284	0.0421	0.0062
2020-05-05	Garrafão do Norte	26066	Metropolitana III	11	0	Test	9.08	11.784	10.599	12.124	10.391	0.2291	0.3425	0.1748	0.2088	0.0844
2020-05-05	Goianésia do Pará	40475	Lago de Tucuruí	4	0	Train	3.064	3.915	2.472	3.142	5.052	0.1036	0.0264	0.0489	0.0204	0.0467
2020-05-05	Igarapé-Açu	38807	Metropolitana III	21	4	Train	18.847	19.686	18.956	15.683	20.916	2.4332	2.9654	2.4939	2.7699	2.8105
2020-05-05	Igarapé-Miri	62698	Tocantins	18	1	Train	12.33	19.218	14.75	15.827	10.173	0.9323	1.0919	1.0332	0.9385	1.1299
2020-05-05	Inhangapi	11711	Metropolitana III	8	0	Train	5.227	4.573	4.463	5.622	5.621	0.1804	0.1601	0.1348	0.1299	0.0875
2020-05-05	Ipixuna do Pará	64053	Metropolitana III	11	0	Train	8.422	11.641	9.899	11.952	10.381	0.1682	0.2264	0.149	0.1948	0.0671
2020-05-05	Irituia	32550	Metropolitana III	6	0	Validation	6.193	7	5.381	8.35	6.804	0.215	0.5936	0.2374	0.3114	0.2779
2020-05-05	Itaituba	101247	Tapajós	10	1	Train	5.837	0.606	7.07	9.946	8.835	0.1966	0.0007	0.2787	0.3439	0.4469
2020-05-05	Jacundá	59155	Lago de Tucuruí	5	0	Test	3.875	4.088	2.258	2.841	4.695	0.1117	0.0266	0.0464	0.0155	0.0444
2020-05-05	Juruti	57943	Baixo Amazonas	6	2	Validation	7.586	7.699	10.48	6.554	5.735	0.8039	2.4537	1.6832	1.843	1.7844
2020-05-05	Limoeiro do Ajuru	28935	Tocantins	8	2	Train	7.983	11.318	8.513	6.972	5.147	1.1545	1.1228	1.2365	1.2551	1.4223
2020-05-05	Mãe do Rio	30077	Metropolitana III	6	0	Test	7.824	12.187	9.981	11.491	10.193	0.189	0.2739	0.156	0.2128	0.075
2020-05-05	Magalhães Barata	8548	Metropolitana III	1	0	Train	3.015	0.06	1.183	1.999	0.264	0.0891	0.0017	0.0496	0.032	0.0013
2020-05-05	Marabá	279349	Carajás	59	11	Train	64.888	58.734	69.034	68.56	61.527	11.4344	11.4654	12.0738	11.5688	11.0933
2020-05-05	Maracanã	29473	Metropolitana III	26	1	Train	19.955	25.134	13.263	20.447	19.181	0.549	1.5719	0.3252	0.4945	0.2351
2020-05-05	Marapanim	28336	Metropolitana III	15	1	Train	13.966	13.078	10.602	12.708	12.666	0.8381	1.7318	1.0339	1.1673	1.3419
2020-05-05	Marituba	131521	Metropolitana I	53	2	Train	58.839	55.718	57.709	52.373	56.401	1.5878	1.7709	2.2245	1.4746	1.9987
2020-05-05	Medicilândia	31597	Xingu	2	0	Train	3.403	0.286	1.775	2.761	0.616	0.0544	0.002	0.0356	0.0063	0.0016
2020-05-05	Melgaço	27654	Marajó II	6	1	Train	8.174	0	9.825	7.935	8.121	0.3798	0	0.6782	0.5218	0.604
2020-05-05	Mocajuba	31136	Tocantins	7	0	Validation	2.512	0.214	4.088	4.196	1.853	0.1396	0.002	0.1666	0.0886	0.0811
2020-05-05	Moju	82094	Tocantins	7	1	Train	10.755	8.935	8.822	9.457	7.866	0.9544	0.8014	0.7936	0.8729	1.0262
2020-05-05	Monte Alegre	58032	Baixo Amazonas	6	0	Validation	3.182	2.136	3.418	2.295	3.244	0.1907	0.0726	0.2381	0.1797	0.1445
2020-05-05	Muaná	40349	Marajó I	4	0	Train	2.857	2.44	1.759	2.503	1.608	0.1579	0.1004	0.0854	0.1148	0.0747
2020-05-05	Nova Esperança do Piriá	21368	Metropolitana III	16	1	Train	15.983	13.648	12.288	15.299	15.625	0.6021	1.3298	0.5091	0.5813	0.575
2020-05-05	Nova Ipixuna	16678	Carajás	3	0	Validation	1.585	0.184	1.893	1.799	1.097	0.1464	0.0043	0.1591	0.0799	0.0501
2020-05-05	Nova Timboteua	15363	Rio Caetés	7	0	Validation	3.051	1.472	4.446	5.055	4.488	0.1489	0.0218	0.1412	0.1315	0.1434
2020-05-05	Novo Progresso	25762	Tapajós	2	0	Train	1.869	0.28	1.879	1.879	0.38	0.0609	0.0002	0.0758	0.0258	0.0065
2020-05-05	Óbidos	52137	Baixo Amazonas	5	1	Test	4.094	4.844	5.191	4.6	4.189	0.3629	1.2036	0.573	0.7328	0.6153
2020-05-05	Oeiras do Pará	32512	Tocantins	18	1	Train	8.442	10.967	8.708	9.405	7.405	0.9108	0.6087	0.8338	1.0323	1.1235
2020-05-05	Oriximiná	73096	Baixo Amazonas	1	0	Train	3.096	0.122	2.579	1.971	0.688	0.2102	0.006	0.2687	0.1613	0.0313
2020-05-05	Ourém	17842	Rio Caetés	6	0	Train	2.914	0.205	3.59	4.243	3.746	0.157	0.0032	0.1356	0.1051	0.1187
2020-05-05	Ourilândia do Norte	32832	Araguaia	4	0	Train	4.744	0.617	1.66	2.466	0.874	0.1339	0.0146	0.0729	0.0348	0.0141
2020-05-05	Pacajá	47706	Xingu	3	0	Train	3.656	1.8	2.031	3.889	2.347	0.0581	0.0218	0.0413	0.0111	0.0118
2020-05-05	Paragominas	113145	Metropolitana III	37	3	Train	39.402	36.179	40.755	38.916	44.217	1.381	3.4875	1.8168	2.5017	2.0802
2020-05-05	Parauapebas	208273	Carajás	101	15	Train	102.178	105.025	94.663	99.775	99.504	12.4006	11.3926	12.4885	12.5564	12.8721
2020-05-05	Pau D'Arco	5483	Araguaia	2	0	Train	3.71	0.179	1.289	2.036	0.323	0.1093	0.004	0.0591	0.0272	0.0039
2020-05-05	Peixe-Boi	8077	Rio Caetés	1	0	Train	1.913	0.002	1.491	1.947	0.289	0.1036	0	0.0682	0.0385	0.0051
2020-05-05	Ponta de Pedras	31082	Marajó I	23	3	Train	22.294	18.115	23.421	24.012	25.074	1.912	3.9709	1.9519	2.5802	3.0644
2020-05-05	Portel	62043	Marajó II	1	0	Train	10.099	0	10.031	7.343	7.802	0.5155	0	0.8511	0.5338	0.8324
2020-05-05	Porto de Moz	41135	Xingu	7	0	Validation	4.474	3.061	3.726	7.538	4.577	0.0709	0.048	0.0646	0.0311	0.0437
2020-05-05	Prainha	29866	Baixo Amazonas	2	0	Test	3.255	0.204	3.578	2.223	1.498	0.2477	0.0049	0.3159	0.2053	0.0686
2020-05-05	Primavera	10825	Rio Caetés	4	0	Test	2.654	0.053	3.077	3.52	2.44	0.1536	0.0009	0.1238	0.0944	0.0691
2020-05-05	Quatipuru	13608	Rio Caetés	4	0	Validation	2.137	0.051	2.457	3.135	2.412	0.1172	0.0007	0.0893	0.0736	0.07
2020-05-05	Redenção	84787	Araguaia	11	0	Train	11.213	9.251	4.772	8.138	8.508	0.3232	0.7048	0.2154	0.1843	0.3798
2020-05-05	Rio Maria	18193	Araguaia	2	0	Validation	3.653	0.071	1.017	1.707	0.132	0.1024	0.0016	0.0502	0.02	0.0013
2020-05-05	Rondon do Pará	52357	Carajás	3	1	Train	4.295	5.483	6.39	5.775	4.963	0.5763	0.7288	1.0399	0.862	1.1871
2020-05-05	Salinópolis	40675	Rio Caetés	25	0	Train	23.407	21.876	28.204	26.984	19.58	1.4698	1.3308	1.7623	1.3682	1.8193
2020-05-05	Salvaterra	23752	Marajó I	11	1	Train	5.534	10.48	6.015	8.336	9.308	0.3969	1.1719	0.3618	0.7278	0.8438
2020-05-05	Santa Bárbara do Pará	21079	Metropolitana I	18	1	Train	17.335	15.669	14.799	19.708	14.445	0.5583	0.7629	0.5896	0.578	0.4366
2020-05-05	Santa Cruz do Arari	10128	Marajó I	11	1	Train	7.113	7.168	7.843	9.527	9.127	0.7215	1.6305	0.8498	1.3327	1.5152
2020-05-05	Santa Izabel do Pará	70801	Metropolitana II	83	1	Validation	71.697	68.224	67.849	71.733	73.9	2.0668	2.1632	2.1964	2.5474	2.0406
2020-05-05	Santa Luzia do Pará	19848	Rio Caetés	1	0	Train	2.521	0.005	2.173	2.441	0.382	0.1432	0.0001	0.1043	0.0542	0.0068
2020-05-05	Santa Maria do Pará	24861	Metropolitana III	11	0	Train	5.648	9.684	6.004	7.489	7.917	0.1616	0.2559	0.1305	0.1483	0.1015
2020-05-05	Santarém	304589	Baixo Amazonas	102	9	Train	93.658	104.189	93.835	96.777	95.789	9.6499	9.14	8.7527	9.3968	9.5564
2020-05-05	Santarém Novo	6709	Rio Caetés	2	1	Train	2.577	1.085	2.182	3.589	0.658	0.1879	0.0383	0.149	0.1453	0.0165
2020-05-05	Santo Antônio do Tauá	31482	Metropolitana II	68	7	Train	58.844	52.069	59.85	61.018	70.626	5.2145	5.95	4.4404	5.5112	6.4581
2020-05-05	São Caetano de Odivelas	18050	Metropolitana II	17	1	Train	17.397	13.902	10.647	12.8	11.522	2.9869	2.3442	2.2236	3.2123	2.8166
2020-05-05	São Domingos do Araguaia	25557	Carajás	1	0	Validation	1.806	0.035	1.516	1.477	0.209	0.1703	0.0008	0.1572	0.0591	0.0097
2020-05-05	São Domingos do Capim	31989	Metropolitana III	4	0	Train	4.062	1.675	2.835	3.782	3.003	0.1136	0.0515	0.0814	0.0674	0.0394
2020-05-05	São Félix do Xingu	128481	Araguaia	6	0	Train	10.839	0.877	3.135	4.099	2.642	0.2711	0.0261	0.1445	0.0523	0.0607
2020-05-05	São Geraldo do Araguaia	24847	Carajás	2	0	Train	1.321	0.041	1.382	1.465	0.351	0.136	0.0009	0.135	0.0604	0.0169
2020-05-05	São João da Ponta	6139	Metropolitana III	1	0	Validation	3.19	0.031	1.346	2.213	0.241	0.1029	0.001	0.0587	0.0388	0.0012
2020-05-05	São João de Pirabas	23045	Rio Caetés	4	0	Train	2.649	0.038	2.371	2.873	1.344	0.1363	0.0006	0.1004	0.0686	0.0413
2020-05-05	São João do Araguaia	13996	Carajás	2	1	Test	2.076	3.855	2.285	2.946	3.348	0.2546	0.5288	0.3361	0.276	0.5773
2020-05-05	São Miguel do Guamá	58986	Metropolitana III	40	2	Train	40.575	24.411	35.151	41.642	40.476	1.3793	3.3399	1.2557	2.0463	2.0307
2020-05-05	São Sebastião da Boa Vista	26640	Marajó I	9	0	Train	5.882	12.534	7.711	8.698	10.282	0.3643	0.4315	0.3262	0.5109	0.5014
2020-05-05	Senador José Porfírio	11658	Xingu	2	0	Train	2.359	0.292	1.056	2.016	0.274	0.0334	0.0017	0.0189	0.004	0.0005
2020-05-05	Tailândia	106339	Lago de Tucuruí	26	0	Train	28.827	25.202	18.943	26.63	19.746	0.3545	0.0511	0.074	0.0273	0.0122
2020-05-05	Terra Alta	11720	Metropolitana III	10	1	Train	9.131	10.42	9.544	11.076	9.83	0.3462	0.9605	0.3504	0.4513	0.3592
2020-05-05	Terra Santa	18769	Baixo Amazonas	2	0	Validation	2.84	0.172	3.102	1.956	0.922	0.2169	0.0046	0.2737	0.1773	0.0386
2020-05-05	Tomé-Açu	63447	Metropolitana II	11	2	Train	12.642	6.811	8.181	9.591	8.528	1.5321	1.1346	1.3059	1.6793	1.3142
2020-05-05	Tracuateua	30959	Rio Caetés	2	0	Test	2.742	0.068	2.654	3.204	2.257	0.1405	0.001	0.1011	0.0718	0.0741
2020-05-05	Tucumã	39602	Araguaia	14	0	Test	7.585	12.952	5.618	9.342	8.894	0.1925	0.1407	0.1639	0.1608	0.1695
2020-05-05	Tucuruí	113659	Lago de Tucuruí	14	3	Validation	15.414	10.132	11.543	13.462	11.882	2.4507	1.8301	2.74	2.4556	2.7745
2020-05-05	Ulianópolis	59210	Metropolitana III	2	0	Train	4.923	0.617	2.97	3.65	1.115	0.1402	0.0234	0.1009	0.0623	0.01
2020-05-05	Uruará	45476	Xingu	1	0	Validation	2.615	0.286	0.974	1.907	0.239	0.0345	0.0016	0.0177	0.0033	0.0004
2020-05-05	Vigia	53686	Metropolitana II	41	1	Train	41.484	40.606	41.817	40.565	44.403	1.6451	1.9228	1.3871	1.3889	1.9811
2020-05-05	Viseu	61403	Rio Caetés	9	1	Train	4.661	5.9	5.537	7.692	4.945	0.2881	0.2989	0.3237	0.3707	0.3547
2020-05-05	Xinguara	44751	Araguaia	9	1	Train	11.749	5.941	6.447	9.437	8.19	0.4649	1.1947	0.4685	0.6069	1.1123
2020-05-06	Abaetetuba	157698	Tocantins	58	0	Test	55.605	54.726	64.382	54.598	60.437	1.1787	1.1828	1.8175	1.6045	1.4676
2020-05-06	Acará	55591	Metropolitana II	2	1	Train	6.26	5.175	2.946	4.617	5.406	0.6501	1.0691	0.6191	0.4075	1.0034
2020-05-06	Afuá	39218	Marajó I	4	0	Train	3.678	0.263	2.326	2.884	0.258	0.2493	0.0107	0.1648	0.148	0.0094
2020-05-06	Água Azul do Norte	27430	Araguaia	1	0	Validation	4.105	0.036	0.991	1.668	0.092	0.1186	0.0006	0.0522	0.0191	0.0008
2020-05-06	Alenquer	56789	Baixo Amazonas	5	0	Validation	3.595	1.344	4.554	2.647	3.807	0.2328	0.0282	0.3035	0.2094	0.1595
2020-05-06	Almeirim	34109	Baixo Amazonas	2	1	Train	3.28	0.925	3.44	3.292	4.302	0.3041	0.5307	0.4523	0.5347	0.8652
2020-05-06	Altamira	114594	Xingu	28	1	Validation	39.787	27.349	33.575	39.125	29.945	0.4777	0.49	0.3556	0.054	0.0904
2020-05-06	Anajás	29277	Marajó II	1	0	Train	3.371	0	2.55	1.608	0.271	0.1151	0	0.1638	0.0335	0.006
2020-05-06	Ananindeua	530598	Metropolitana I	566	24	Train	535.47	543.107	537.978	540.347	548.848	28.4694	25.3647	29.3369	28.0576	29.7939
2020-05-06	Anapu	27890	Xingu	7	0	Train	4.073	5.729	3.465	6.462	6.203	0.058	0.0238	0.05	0.0191	0.0402
2020-05-06	Augusto Corrêa	45998	Rio Caetés	24	2	Train	21.429	17.744	15.725	23.002	18.155	1.3084	1.1316	1.0169	1.4625	1.6202
2020-05-06	Aurora do Pará	31338	Metropolitana III	9	0	Validation	6.142	10.41	5.437	6.88	8.353	0.1806	0.2091	0.1343	0.1442	0.1122
2020-05-06	Bagre	30673	Marajó II	4	0	Train	5.127	0	5.106	3.939	3.777	0.2092	0	0.3698	0.1724	0.2183
2020-05-06	Baião	47446	Tocantins	8	1	Train	8.575	10.08	10.47	9.81	6.236	0.8011	0.6473	0.8559	0.7589	0.8806
2020-05-06	Bannach	3286	Araguaia	4	1	Train	5.326	3.545	2.413	4.832	4.901	0.1947	0.7301	0.148	0.1458	0.1889
2020-05-06	Barcarena	124680	Tocantins	39	3	Validation	30.509	41.031	32.2	36.571	29.106	2.9759	3.0729	2.7793	2.8278	3.7049
2020-05-06	Belém	1492745	Metropolitana I	2898	216	Train	2724.96	2785.96	2731.64	2719.14	2772.87	233.652	231.959	233.571	233.87	232.628
2020-05-06	Belterra	17732	Baixo Amazonas	1	0	Validation	2.738	0.181	2.501	1.852	0.611	0.2031	0.0052	0.2361	0.1594	0.0212
2020-05-06	Benevides	62737	Metropolitana I	43	5	Train	42.347	45.354	39.955	39.924	38.51	3.6858	5.485	4.3852	4.9139	5.1996
2020-05-06	Bom Jesus do Tocantins	16981	Carajás	1	0	Train	1.826	0.057	1.801	1.7	0.479	0.1774	0.0011	0.1762	0.0747	0.0228
2020-05-06	Bonito	16286	Rio Caetés	3	0	Train	4.398	10.742	7.938	8.465	8.74	0.2012	0.1383	0.2121	0.2338	0.2547
2020-05-06	Bragança	127686	Rio Caetés	88	8	Train	80.005	72.843	82.236	82.337	77.68	6.9882	7.2293	6.4034	7.2919	7.6346
2020-05-06	Breu Branco	66046	Lago de Tucuruí	1	0	Validation	3.194	0.172	1.175	1.519	0.183	0.0993	0.0007	0.0332	0.0065	0.0006
2020-05-06	Breves	102701	Marajó II	111	18	Train	109.849	107.733	112.256	110.697	116.291	17.3437	15.773	17.1942	17.2676	17.1608
2020-05-06	Bujaru	29132	Metropolitana II	29	3	Train	21.024	25.794	29.232	23.65	23.738	2.6557	2.342	2.6074	2.6664	2.6659
2020-05-06	Cachoeira do Arari	23767	Marajó I	8	2	Train	12.023	9.324	8.291	10.853	9.427	1.9787	2.8003	1.9763	2.571	2.7006
2020-05-06	Cachoeira do Piriá	33900	Rio Caetés	1	0	Train	2.039	0.002	1.308	1.657	0.338	0.099	0	0.0618	0.0262	0.0069
2020-05-06	Cametá	137890	Tocantins	43	5	Train	55.045	63.63	77.875	65.902	53.174	5.0673	5.3687	5.8709	4.8931	5.2117
2020-05-06	Canaã dos Carajás	37085	Carajás	6	1	Train	6.3	7.404	12.186	8.121	7.301	0.9062	0.6798	1.799	1.2435	1.5518
[truncated: 880 more rows]

## Sheet: Scenario_2
occurrence_date	municipality	municipal_demography	health_region	observed_cumulative_cases	observed_cumulative_deaths	sample	cumulative_cases_ANN1	cumulative_cases_ANN2	cumulative_cases_ANN3	cumulative_cases_ANN4	cumulative_cases_ANN5	cumulative_deaths_ANN1	cumulative_deaths_ANN2	cumulative_deaths_ANN3	cumulative_deaths_ANN4	cumulative_deaths_ANN5
2020-03-18	Belém	1492745	Metropolitana I	1	0	Validation	0.154707	0.925198	0.0541128	0.876243	4.12006	0.0080779	3.91563e-08	0.162363	0.00979196	0.064252
2020-03-19	Belém	1492745	Metropolitana I	1	0	Validation	0.239167	1.27483	0.0651373	1.15947	4.23773	0.0120082	1.18845e-07	0.172727	0.0134975	0.0680374
2020-03-20	Belém	1492745	Metropolitana I	2	0	Train	0.370383	1.73492	0.0807193	1.54353	4.38312	0.0178979	3.43975e-07	0.186039	0.0187286	0.0726216
2020-03-21	Belém	1492745	Metropolitana I	2	0	Train	0.571329	2.33345	0.103333	2.06218	4.56405	0.0266367	9.51284e-07	0.203184	0.0260966	0.0782266
2020-03-22	Belém	1492745	Metropolitana I	4	0	Validation	0.873316	3.10371	0.137053	2.75792	4.79083	0.0394343	2.51864e-06	0.225325	0.0364244	0.0851503
2020-03-23	Belém	1492745	Metropolitana I	4	0	Test	1.31722	4.08491	0.188711	3.68289	5.07722	0.0578894	6.39573e-06	0.253971	0.0507978	0.0937973
2020-03-23	Marabá	279349	Carajás	1	0	Test	1.68924e-09	0.000598962	2.32932e-08	3.38446e-05	1.09198	1.01851e-09	1.84386e-08	4.59388e-09	4.859e-08	0.00825316
2020-03-24	Belém	1492745	Metropolitana I	4	0	Train	1.95424	5.32278	0.269901	4.89909	5.44169	0.084059	1.56044e-05	0.291052	0.070617	0.104724
2020-03-24	Marabá	279349	Carajás	1	0	Train	2.75046e-09	0.00108904	3.91191e-08	4.84181e-05	1.07372	1.47957e-09	5.3839e-08	6.62013e-09	8.3296e-08	0.00844416
2020-03-25	Ananindeua	530598	Metropolitana I	2	0	Validation	1.36572e-05	0.0372653	19.3678	0.00120394	1.32245	5.15669e-07	6.09575e-10	2.39733	3.03797e-08	0.00938221
2020-03-25	Belém	1492745	Metropolitana I	4	0	Train	2.84608	6.87027	0.400432	6.47795	5.90928	0.120527	3.66409e-05	0.338985	0.097647	0.118704
2020-03-25	Marabá	279349	Carajás	1	0	Train	4.67602e-09	0.00192319	6.85301e-08	7.21982e-05	1.04898	2.25302e-09	1.49692e-07	1.00643e-08	1.48542e-07	0.00853842
2020-03-26	Ananindeua	530598	Metropolitana I	4	0	Train	2.19188e-05	0.0628907	20.0552	0.0013976	1.34437	7.64964e-07	2.43298e-09	2.37829	4.21707e-08	0.00948051
2020-03-26	Belém	1492745	Metropolitana I	6	0	Train	4.06488	8.78819	0.614046	8.49922	6.51421	0.170473	8.29368e-05	0.400693	0.134061	0.136826
2020-03-26	Castanhal	200793	Metropolitana III	1	0	Train	1.33156e-08	0.0282224	4.43159e-07	0.000358348	1.29057	6.25977e-10	2.69191e-07	7.01889e-08	7.91253e-08	0.00945767
2020-03-26	Itaituba	101247	Tapajós	1	0	Test	1.68118e-10	4.29152e-08	2.49243e-10	3.15235e-06	1.23176	7.62676e-11	3.08493e-13	1.56164e-10	3.83283e-09	0.00903495
2020-03-26	Marabá	279349	Carajás	1	0	Train	8.50384e-09	0.00330408	1.25067e-07	0.000113388	1.01489	3.67893e-09	3.97205e-07	1.62377e-08	2.78651e-07	0.00841214
2020-03-27	Ananindeua	530598	Metropolitana I	4	0	Train	3.56627e-05	0.10317	20.7955	0.00165392	1.3725	1.1525e-06	9.08147e-09	2.35866	5.99585e-08	0.00960757
2020-03-27	Belém	1492745	Metropolitana I	9	0	Train	5.69291	11.1459	0.967426	11.049	7.30355	0.237733	0.000181243	0.479545	0.182476	0.160636
2020-03-27	Castanhal	200793	Metropolitana III	1	0	Train	3.16582e-08	0.0443953	9.34836e-07	0.000750609	1.31558	1.18042e-09	7.21674e-07	1.14063e-07	1.966e-07	0.00974772
2020-03-27	Itaituba	101247	Tapajós	1	0	Train	2.49268e-10	1.20276e-07	2.73625e-10	4.93333e-06	1.23178	1.00674e-10	1.40722e-12	1.6221e-10	7.29157e-09	0.00903505
2020-03-27	Marabá	279349	Carajás	1	0	Train	1.70519e-08	0.00553088	2.3796e-07	0.000189771	0.971034	6.62608e-09	1.00805e-06	2.7991e-08	5.57012e-07	0.00800809
2020-03-28	Ananindeua	530598	Metropolitana I	4	0	Train	5.94129e-05	0.164805	21.5945	0.00200263	1.40877	1.77945e-06	3.18032e-08	2.3386	8.77064e-08	0.00977183
2020-03-28	Belém	1492745	Metropolitana I	10	0	Test	7.82251	14.0217	1.55322	14.2175	8.34219	0.326857	0.000382953	0.579169	0.245976	0.192343
2020-03-28	Castanhal	200793	Metropolitana III	1	0	Train	8.83359e-08	0.0682435	2.15885e-06	0.00170064	1.35167	2.5669e-09	1.84718e-06	2.0223e-07	5.32665e-07	0.0102106
2020-03-28	Itaituba	101247	Tapajós	1	0	Test	3.68153e-10	3.20227e-07	3.05203e-10	8.25909e-06	1.2318	1.33095e-10	5.98351e-12	1.69833e-10	1.49787e-08	0.0090352
2020-03-28	Marabá	279349	Carajás	1	0	Train	3.88636e-08	0.0090341	4.74133e-07	0.000342302	0.920125	1.35424e-08	2.45186e-06	5.19412e-08	1.20152e-06	0.00737663
2020-03-28	Parauapebas	208273	Carajás	1	0	Train	1.01996e-06	0.148726	2.05706e-05	0.00341783	1.32116	1.68658e-07	6.37069e-06	1.14614e-06	9.43516e-06	0.012809
2020-03-29	Ananindeua	530598	Metropolitana I	4	0	Train	0.000102974	0.256782	22.4589	0.00249291	1.45577	2.85615e-06	1.0481e-07	2.31826	1.32736e-07	0.00998438
2020-03-29	Belém	1492745	Metropolitana I	12	0	Validation	10.5563	17.504	2.51659	18.0968	9.71957	0.443143	0.000783458	0.703123	0.328131	0.235119
2020-03-29	Castanhal	200793	Metropolitana III	1	0	Validation	2.91618e-07	0.102651	5.56637e-06	0.00408546	1.40339	6.48328e-09	4.52386e-06	3.98348e-07	1.53763e-06	0.0109346
2020-03-29	Itaituba	101247	Tapajós	1	0	Train	5.42922e-10	8.12203e-07	3.46878e-10	1.49533e-05	1.23183	1.76715e-10	2.37934e-11	1.79507e-10	3.35993e-08	0.00903541
2020-03-29	Marabá	279349	Carajás	1	0	Train	1.0252e-07	0.0144184	9.98841e-07	0.000670458	0.867031	3.19639e-08	5.7266e-06	1.04573e-07	2.82075e-06	0.00664295
2020-03-29	Parauapebas	208273	Carajás	1	0	Train	4.94739e-06	0.207612	5.55392e-05	0.00760398	1.35306	7.00567e-07	1.42056e-05	2.97468e-06	2.48904e-05	0.0142991
2020-03-30	Ananindeua	530598	Metropolitana I	5	0	Train	0.000189933	0.39085	23.3958	0.00321006	1.51701	4.86351e-06	3.25994e-07	2.29783	2.09332e-07	0.0102598
2020-03-30	Belém	1492745	Metropolitana I	17	0	Validation	14.0074	21.6915	4.07195	22.7787	11.5581	0.592639	0.00155403	0.85445	0.433011	0.293514
2020-03-30	Castanhal	200793	Metropolitana III	1	0	Train	1.10816e-06	0.151288	1.63358e-05	0.0100705	1.47647	1.8552e-08	1.06228e-05	8.86581e-07	4.55303e-06	0.0120357
2020-03-30	Itaituba	101247	Tapajós	1	0	Train	8.04682e-10	1.96766e-06	4.03043e-10	2.94918e-05	1.23188	2.3714e-10	8.87608e-11	1.91882e-10	8.28691e-08	0.00903572
2020-03-30	Marabá	279349	Carajás	1	0	Train	3.09756e-07	0.0225138	2.25916e-06	0.00142517	0.817121	8.64428e-08	1.28676e-05	2.30152e-07	7.2027e-06	0.00594096
2020-03-30	Parauapebas	208273	Carajás	1	0	Train	2.5708e-05	0.285281	0.000172208	0.0178845	1.38233	3.15677e-06	3.05331e-05	8.58087e-06	7.02146e-05	0.0158132
2020-03-31	Abaetetuba	157698	Tocantins	1	0	Train	4.23437e-08	1.51698e-07	4.24382e-09	0.000284854	1.24215	5.59639e-09	3.47249e-10	1.49104e-09	1.1075e-07	0.00895076
2020-03-31	Ananindeua	530598	Metropolitana I	6	0	Train	0.000383681	0.582022	24.4134	0.00430975	1.59737	9.0157e-06	9.59589e-07	2.27751	3.47153e-07	0.0106176
2020-03-31	Belém	1492745	Metropolitana I	21	0	Train	18.3004	26.6936	6.51307	28.3537	14.0227	0.782105	0.00299253	1.03521	0.565197	0.37401
2020-03-31	Castanhal	200793	Metropolitana III	1	0	Validation	4.53974e-06	0.218731	5.51386e-05	0.0244721	1.57733	5.66982e-08	2.39636e-05	2.25117e-06	1.32072e-05	0.0136453
2020-03-31	Itaituba	101247	Tapajós	1	0	Train	1.21299e-09	4.56459e-06	4.80512e-10	6.33194e-05	1.23193	3.2522e-10	3.11557e-10	2.0786e-10	2.24218e-07	0.00903616
2020-03-31	Marabá	279349	Carajás	1	0	Test	1.02e-06	0.0344356	5.59699e-06	0.00324576	0.775034	2.5675e-07	2.78652e-05	5.56998e-07	1.97149e-05	0.00537008
2020-03-31	Marituba	131521	Metropolitana I	1	0	Train	2.10502e-06	0.297389	0.150488	0.000714409	1.26402	6.85743e-08	2.58624e-07	0.126926	3.77004e-08	0.00919738
2020-03-31	Parauapebas	208273	Carajás	1	0	Test	0.000130026	0.386238	0.000605191	0.0430467	1.40543	1.42632e-05	6.33658e-05	2.68918e-05	0.00020437	0.0171322
2020-03-31	Tucuruí	113659	Lago de Tucuruí	1	0	Test	4.45144e-09	1.96186e-07	1.02923e-08	0.000190453	1.23478	2.53308e-09	5.4559e-10	2.63776e-08	3.32417e-06	0.00904509
2020-04-01	Abaetetuba	157698	Tocantins	1	0	Train	6.88184e-08	5.06709e-07	4.87127e-09	0.000649277	1.24413	8.33511e-09	1.28998e-09	1.67321e-09	3.23324e-07	0.00894301
2020-04-01	Ananindeua	530598	Metropolitana I	7	0	Train	0.000875311	0.849072	25.5206	0.0060921	1.70364	1.87033e-05	2.68021e-06	2.25755	6.12195e-07	0.0110838
2020-04-01	Barcarena	124680	Tocantins	1	0	Train	2.91759e-08	0.000903551	1.20764e-09	0.000466971	1.23572	2.20382e-09	9.09107e-06	8.11017e-10	8.52719e-06	0.00904864
2020-04-01	Belém	1492745	Metropolitana I	25	0	Train	23.5715	32.6318	10.2068	34.9106	17.3305	1.01891	0.00560132	1.24619	0.729813	0.485724
2020-04-01	Castanhal	200793	Metropolitana III	1	0	Train	1.84259e-05	0.310581	0.000212071	0.0564345	1.71228	1.71669e-07	5.20313e-05	6.48862e-06	3.59293e-05	0.0158705
2020-04-01	Itaituba	101247	Tapajós	1	0	Test	1.89442e-09	1.01635e-05	5.90141e-10	0.000146119	1.23201	4.63637e-10	1.03189e-09	2.28717e-10	6.54778e-07	0.00903681
2020-04-01	Marabá	279349	Carajás	1	0	Train	3.37724e-06	0.0516521	1.55109e-05	0.00771237	0.744187	7.82273e-07	5.8254e-05	1.48545e-06	5.61217e-05	0.00498975
2020-04-01	Marituba	131521	Metropolitana I	1	0	Train	3.50709e-06	0.380574	0.233956	0.00086065	1.27371	9.96516e-08	6.91268e-07	0.152081	5.63928e-08	0.00924576
2020-04-01	Parauapebas	208273	Carajás	1	0	Train	0.000588797	0.515675	0.00230881	0.101914	1.42205	6.06912e-05	0.000127177	8.79005e-05	0.000587321	0.0181347
2020-04-01	Santarém	304589	Baixo Amazonas	1	1	Train	0.0059644	0.55815	0.0686011	0.0445097	1.8251	5.65441e-05	0.00189798	6.16805e-05	0.00178562	0.0165433
2020-04-01	Tucuruí	113659	Lago de Tucuruí	1	0	Train	8.91596e-09	5.51231e-07	1.63432e-08	0.000454931	1.23661	4.80192e-09	1.92617e-09	3.37961e-08	9.85324e-06	0.00906727
2020-04-02	Abaetetuba	157698	Tocantins	1	0	Train	1.23001e-07	1.58745e-06	5.75426e-09	0.00152943	1.24662	1.36351e-08	4.49385e-09	1.93909e-09	9.74236e-07	0.00893554
2020-04-02	Ananindeua	530598	Metropolitana I	9	0	Validation	0.00230712	1.21501	26.7277	0.00917014	1.84551	4.43196e-05	7.12106e-06	2.23822	1.16288e-06	0.0116938
2020-04-02	Barcarena	124680	Tocantins	1	0	Validation	5.62746e-08	0.00166872	1.48842e-09	0.00111562	1.23669	4.02438e-09	1.96189e-05	1.05916e-09	2.49628e-05	0.00906137
2020-04-02	Belém	1492745	Metropolitana I	28	0	Train	29.9694	39.6391	15.5631	42.5382	21.7565	1.3109	0.0102031	1.48686	0.932571	0.641192
2020-04-02	Castanhal	200793	Metropolitana III	1	0	Train	6.89836e-05	0.433572	0.000895172	0.120089	1.88664	4.84201e-07	0.00010893	2.06923e-05	8.88183e-05	0.0187319
2020-04-02	Itaituba	101247	Tapajós	1	0	Train	3.14543e-09	2.17691e-05	7.49702e-10	0.000352939	1.2321	7.0352e-10	3.23355e-09	2.56284e-10	1.99835e-06	0.00903779
2020-04-02	Marabá	279349	Carajás	1	0	Train	1.0347e-05	0.07606	4.87946e-05	0.0184248	0.726823	2.28632e-06	0.000117756	4.34401e-06	0.000159309	0.00483602
2020-04-02	Marituba	131521	Metropolitana I	1	0	Train	5.89077e-06	0.482283	0.364155	0.00104853	1.28639	1.46189e-07	1.76402e-06	0.182183	8.54629e-08	0.00930925
2020-04-02	Parauapebas	208273	Carajás	1	0	Train	0.00227262	0.679503	0.00892412	0.22856	1.43549	0.000236734	0.000247224	0.000283848	0.00159792	0.0188682
2020-04-02	Santarém	304589	Baixo Amazonas	4	1	Train	0.0271183	0.724332	0.209244	0.104901	2.05249	0.000238918	0.00310536	0.000214203	0.00491228	0.0205452
2020-04-02	Tucuruí	113659	Lago de Tucuruí	1	0	Train	2.0451e-08	1.47154e-06	2.69435e-08	0.00111453	1.23946	1.04393e-08	6.40977e-09	4.44857e-08	2.97766e-05	0.00910695
2020-04-03	Abaetetuba	157698	Tocantins	1	0	Train	2.4948e-07	4.68102e-06	7.07039e-09	0.00358274	1.24976	2.52472e-08	1.47276e-08	2.34507e-09	2.89318e-06	0.0089288
2020-04-03	Altamira	114594	Xingu	1	0	Validation	1.50801e-07	5.30698e-06	1.05358e-08	0.00397399	1.21496	5.77547e-09	6.44663e-11	6.28245e-10	1.34767e-07	0.00844894
2020-04-03	Ananindeua	530598	Metropolitana I	9	0	Train	0.0070218	1.70753	28.046	0.0148715	2.03692	0.00011987	1.80402e-05	2.21985	2.41094e-06	0.0124958
2020-04-03	Barcarena	124680	Tocantins	1	0	Train	1.24398e-07	0.0029907	1.93276e-09	0.00265527	1.23805	8.43403e-09	4.07932e-05	1.47475e-09	7.19968e-05	0.00908345
2020-04-03	Belém	1492745	Metropolitana I	42	0	Train	37.6556	47.8615	22.9831	51.3271	27.6321	1.66612	0.0181074	1.7558	1.17985	0.857126
2020-04-03	Benevides	62737	Metropolitana I	1	0	Train	2.8705e-05	2.90975	0.149703	0.00142979	1.2764	9.84494e-07	0.000282103	0.00726429	1.35508e-06	0.00938194
2020-04-03	Castanhal	200793	Metropolitana III	2	0	Train	0.000229654	0.595669	0.00388574	0.232531	2.10498	1.23824e-06	0.00022026	6.9708e-05	0.000196549	0.0221255
2020-04-03	Goianésia do Pará	40475	Lago de Tucuruí	1	0	Train	4.95992e-09	1.19854e-07	1.33911e-09	0.000963099	1.23157	8.70446e-10	3.03955e-17	2.01436e-10	4.79669e-07	0.00902994
2020-04-03	Itaituba	101247	Tapajós	3	0	Validation	5.73244e-09	4.49475e-05	9.89126e-10	0.000859673	1.23223	1.17017e-09	9.61133e-09	2.93242e-10	6.09575e-06	0.00903925
2020-04-03	Marabá	279349	Carajás	2	0	Validation	2.7746e-05	0.110066	0.000173931	0.0425348	0.724265	6.17488e-06	0.000230515	1.37073e-05	0.000431202	0.0049435
2020-04-03	Marituba	131521	Metropolitana I	1	0	Train	9.91298e-06	0.605593	0.561605	0.00129481	1.30302	2.15615e-07	4.30675e-06	0.217221	1.31602e-07	0.00939273
2020-04-03	Novo Progresso	25762	Tapajós	1	0	Train	1.8288e-09	1.88612e-09	2.79204e-10	0.000120943	1.23177	3.3164e-10	1.16851e-15	1.08493e-10	1.72608e-07	0.00903559
2020-04-03	Oeiras do Pará	32512	Tocantins	1	0	Train	1.19635e-07	1.80095e-07	1.39286e-09	0.000772158	1.22798	8.32149e-08	1.90028e-08	2.48644e-09	8.65071e-06	0.00899605
2020-04-03	Parauapebas	208273	Carajás	2	0	Train	0.00737538	0.884371	0.0323097	0.472363	1.45184	0.0008511	0.000466161	0.000855903	0.00399166	0.0195289
2020-04-03	Santarém	304589	Baixo Amazonas	5	1	Train	0.105995	0.930389	0.534828	0.240111	2.37009	0.000912745	0.00496802	0.000664251	0.0131837	0.0271886
2020-04-03	São Geraldo do Araguaia	24847	Carajás	1	0	Train	4.6829e-08	1.71113e-10	1.47564e-08	0.00065786	1.2433	1.07518e-08	1.61498e-17	2.57055e-09	1.35777e-06	0.00946988
2020-04-03	Tucuruí	113659	Lago de Tucuruí	1	0	Train	5.41104e-08	3.74264e-06	4.59365e-08	0.00269048	1.24388	2.62841e-08	2.01621e-08	6.02699e-08	8.75002e-05	0.00917543
2020-04-04	Abaetetuba	157698	Tocantins	1	0	Train	5.85542e-07	1.30356e-05	9.16797e-09	0.00803251	1.2537	5.40292e-08	4.55436e-08	2.99894e-09	8.08866e-06	0.00892342
2020-04-04	Altamira	114594	Xingu	1	0	Train	4.14659e-07	1.4214e-05	1.62858e-08	0.00857892	1.21587	1.3859e-08	2.40766e-10	7.64473e-10	3.3563e-07	0.00839182
2020-04-04	Ananindeua	530598	Metropolitana I	10	0	Train	0.0237548	2.35936	29.4886	0.0262343	2.29824	0.000357367	4.36755e-05	2.2028	5.51413e-06	0.0135566
2020-04-04	Barcarena	124680	Tocantins	2	0	Test	3.20627e-07	0.00520986	2.69047e-09	0.00605662	1.24002	2.06958e-08	8.18685e-05	2.22428e-09	0.000195408	0.009121
2020-04-04	Belém	1492745	Metropolitana I	45	0	Train	46.8045	57.4578	32.799	61.3732	35.3298	2.09267	0.0313425	2.05142	1.47879	1.15488
2020-04-04	Benevides	62737	Metropolitana I	1	0	Train	4.26543e-05	3.14782	0.232985	0.0017653	1.29017	1.38107e-06	0.000531015	0.00917015	2.08908e-06	0.00949595
2020-04-04	Castanhal	200793	Metropolitana III	2	0	Train	0.000678572	0.806144	0.0160278	0.409354	2.3723	2.89536e-06	0.000430856	0.000233968	0.000389538	0.0258689
2020-04-04	Goianésia do Pará	40475	Lago de Tucuruí	1	0	Validation	1.27306e-08	3.43744e-07	1.96883e-09	0.00219821	1.23173	2.0167e-09	1.98816e-16	2.43745e-10	1.3413e-06	0.00903417
2020-04-04	Itaituba	101247	Tapajós	3	0	Train	1.18527e-08	8.9639e-05	1.3603e-09	0.00202801	1.23241	2.20031e-09	2.71647e-08	3.43595e-10	1.77128e-05	0.00904148
2020-04-04	Marabá	279349	Carajás	2	0	Train	6.40649e-05	0.156671	0.000683238	0.0917982	0.737171	1.54562e-05	0.000437628	4.52575e-05	0.00107267	0.00536609
2020-04-04	Marituba	131521	Metropolitana I	2	0	Test	1.66136e-05	0.753924	0.850084	0.00162687	1.32489	3.18508e-07	1.00799e-05	0.256736	2.06857e-07	0.00950281
2020-04-04	Novo Progresso	25762	Tapajós	1	0	Validation	3.94842e-09	6.10337e-09	3.50254e-10	0.000271598	1.23182	6.44191e-10	6.32508e-15	1.20336e-10	5.07265e-07	0.00903664
2020-04-04	Oeiras do Pará	32512	Tocantins	1	0	Validation	3.17243e-07	5.30624e-07	1.87286e-09	0.00167516	1.22761	2.0164e-07	5.74686e-08	3.47302e-09	2.37476e-05	0.00901129
2020-04-04	Parauapebas	208273	Carajás	2	0	Train	0.0203335	1.13768	0.10253	0.887471	1.47871	0.0028659	0.000853781	0.00230401	0.00901935	0.0203996
2020-04-04	Santarém	304589	Baixo Amazonas	5	1	Train	0.336183	1.18349	1.14821	0.514921	2.80951	0.00304115	0.00777937	0.00181904	0.0330344	0.0385238
2020-04-04	São Geraldo do Araguaia	24847	Carajás	1	0	Train	1.38116e-07	6.6724e-10	3.35626e-08	0.00132196	1.25176	2.83657e-08	1.11827e-16	4.92183e-09	3.32959e-06	0.00975738
2020-04-04	Tucuruí	113659	Lago de Tucuruí	1	0	Train	1.60579e-07	9.09262e-06	8.06905e-08	0.00616241	1.25069	7.51322e-08	6.01091e-08	8.42833e-08	0.000239168	0.00929061
2020-04-05	Abaetetuba	157698	Tocantins	1	0	Train	1.57663e-06	3.43911e-05	1.27852e-08	0.0167356	1.25867	1.33324e-07	1.33275e-07	4.1222e-09	2.05512e-05	0.00892032
2020-04-05	Altamira	114594	Xingu	1	0	Test	1.24287e-06	3.61172e-05	2.60784e-08	0.0169141	1.21806	3.6614e-08	8.43927e-10	9.48835e-10	7.52023e-07	0.00833578
2020-04-05	Ananindeua	530598	Metropolitana I	10	0	Train	0.0828439	3.20858	31.07	0.0505241	2.65952	0.00109644	0.000101268	2.1875	1.39636e-05	0.014969
2020-04-05	Barcarena	124680	Tocantins	2	0	Train	9.50844e-07	0.00883498	4.10457e-09	0.0128449	1.24291	5.91841e-08	0.000158851	3.70126e-09	0.000481551	0.00918384
2020-04-05	Belém	1492745	Metropolitana I	49	0	Validation	57.6043	68.6003	45.2265	72.7826	45.2334	2.59835	0.0529689	2.37289	1.83752	1.56033
2020-04-05	Benevides	62737	Metropolitana I	1	0	Train	6.31478e-05	3.4054	0.362151	0.0022191	1.30833	1.93671e-06	0.000968916	0.0116244	3.29066e-06	0.00964942
2020-04-05	Castanhal	200793	Metropolitana III	2	0	Train	0.00181227	1.07564	0.0584697	0.660592	2.69484	6.39021e-06	0.000816586	0.000739062	0.000699221	0.0298224
2020-04-05	Goianésia do Pará	40475	Lago de Tucuruí	1	0	Train	3.69761e-08	9.32508e-07	3.04148e-09	0.00460978	1.23206	5.3111e-09	1.1946e-15	3.04227e-10	3.37194e-06	0.00904285
2020-04-05	Itaituba	101247	Tapajós	3	0	Train	2.84541e-08	0.000172993	1.95578e-09	0.00447737	1.23266	4.7834e-09	7.31728e-08	4.1346e-10	4.70719e-05	0.00904488
2020-04-05	Marabá	279349	Carajás	2	0	Train	0.000129308	0.219561	0.00279596	0.181488	0.765714	3.70168e-05	0.000806868	0.0001495	0.00239997	0.00619607
2020-04-05	Marituba	131521	Metropolitana I	2	0	Train	2.7595e-05	0.931053	1.25328	0.00209169	1.35372	4.69817e-07	2.26597e-05	0.299806	3.34147e-07	0.00964831
2020-04-05	Novo Progresso	25762	Tapajós	1	0	Test	9.8e-09	1.8614e-08	4.57331e-10	0.000560789	1.2319	1.43559e-09	3.16882e-14	1.36467e-10	1.34088e-06	0.00903844
2020-04-05	Oeiras do Pará	32512	Tocantins	1	0	Train	9.28242e-07	1.48008e-06	2.74646e-09	0.00332291	1.22765	5.47992e-07	1.64701e-07	5.29763e-09	5.81965e-05	0.0090469
2020-04-05	Parauapebas	208273	Carajás	2	0	Train	0.0487027	1.44756	0.274283	1.5147	1.52448	0.00905018	0.00152088	0.00540235	0.0184219	0.0218087
2020-04-05	Santarém	304589	Baixo Amazonas	5	1	Train	0.850865	1.49164	2.11124	1.00976	3.40523	0.00887177	0.0119348	0.00441116	0.0749341	0.0581734
2020-04-05	São Geraldo do Araguaia	24847	Carajás	1	0	Validation	3.65385e-07	2.4232e-09	8.57595e-08	0.00241696	1.26495	6.96531e-08	7.08203e-16	1.05632e-08	7.23588e-06	0.0102113
2020-04-05	Tucuruí	113659	Lago de Tucuruí	1	0	Train	4.99642e-07	2.11531e-05	1.45736e-07	0.0130308	1.26113	2.31401e-07	1.70279e-07	1.2222e-07	0.000588971	0.00948067
2020-04-06	Abaetetuba	157698	Tocantins	1	0	Train	4.63912e-06	8.62132e-05	1.96356e-08	0.0318949	1.26494	3.66301e-07	3.70066e-07	6.20852e-09	4.65515e-05	0.00892076
2020-04-06	Altamira	114594	Xingu	2	0	Train	3.74257e-06	8.73217e-05	4.30271e-08	0.0303916	1.22208	9.97666e-08	2.78478e-09	1.20031e-09	1.51402e-06	0.00828417
2020-04-06	Ananindeua	530598	Metropolitana I	14	0	Train	0.272137	4.29884	32.8068	0.105515	3.16532	0.0031893	0.000225333	2.17446	3.88208e-05	0.0168628
2020-04-06	Barcarena	124680	Tocantins	2	0	Train	3.07552e-06	0.0146062	7.04835e-09	0.02491	1.24725	1.9007e-07	0.000298465	6.93233e-09	0.00105648	0.00928767
2020-04-06	Belém	1492745	Metropolitana I	75	3	Train	70.2577	81.4751	60.3487	85.6765	57.6963	3.19047	0.0874882	2.72112	2.26528	2.10286
2020-04-06	Benevides	62737	Metropolitana I	1	0	Test	9.27149e-05	3.68424	0.556545	0.00285449	1.3323	2.70588e-06	0.00171611	0.0147416	5.32557e-06	0.00985694
2020-04-06	Cametá	137890	Tocantins	1	1	Train	2.82137e-05	9.77911e-05	1.14617e-06	0.0187254	1.24346	5.72512e-06	5.04497e-05	3.44494e-06	0.000301652	0.00898569
2020-04-06	Castanhal	200793	Metropolitana III	2	0	Train	0.00447481	1.41622	0.179975	0.989846	3.07868	1.38688e-05	0.00150169	0.00210446	0.0011559	0.0339898
2020-04-06	Goianésia do Pará	40475	Lago de Tucuruí	1	0	Train	1.14333e-07	2.40033e-06	4.94398e-09	0.00879442	1.23267	1.51251e-08	6.61948e-15	3.93147e-10	7.53038e-06	0.00905916
2020-04-06	Itaituba	101247	Tapajós	3	0	Train	7.90742e-08	0.00032364	2.94551e-09	0.00905335	1.23301	1.20226e-08	1.88268e-07	5.12444e-10	0.000111498	0.00905013
2020-04-06	Marabá	279349	Carajás	2	0	Test	0.000235549	0.303192	0.01106	0.326621	0.809756	8.79896e-05	0.00144665	0.000469095	0.00480524	0.00758324
2020-04-06	Marituba	131521	Metropolitana I	2	0	Train	4.5285e-05	1.14114	1.78994	0.00277405	1.39182	6.90868e-07	4.90151e-05	0.345116	5.59944e-07	0.0098412
2020-04-06	Novo Progresso	25762	Tapajós	1	0	Test	2.73221e-08	5.36757e-08	6.2426e-10	0.00105339	1.23202	3.60405e-09	1.47462e-13	1.58789e-10	3.14526e-06	0.00904149
2020-04-06	Oeiras do Pará	32512	Tocantins	1	0	Train	2.77703e-06	3.91991e-06	4.50727e-09	0.00599275	1.22851	1.57716e-06	4.48488e-07	8.99473e-09	0.000126361	0.00911765
2020-04-06	Parauapebas	208273	Carajás	2	0	Train	0.104088	1.82289	0.613176	2.3678	1.59798	0.0261507	0.00263829	0.0109963	0.0343158	0.0241267
2020-04-06	Santarém	304589	Baixo Amazonas	10	1	Validation	1.74597	1.86364	3.41499	1.79254	4.1869	0.0233042	0.0179551	0.00957632	0.151655	0.0921448
2020-04-06	São Geraldo do Araguaia	24847	Carajás	1	0	Validation	8.22696e-07	8.22844e-09	2.50243e-07	0.00404418	1.28458	1.53724e-07	4.11932e-15	2.56672e-08	1.40302e-05	0.0109094
2020-04-06	Tucuruí	113659	Lago de Tucuruí	1	0	Train	1.49109e-06	4.7233e-05	2.71027e-07	0.0251043	1.27699	7.17895e-07	4.59463e-07	1.85107e-07	0.00128717	0.00978922
2020-04-07	Abaetetuba	157698	Tocantins	2	0	Train	1.37343e-05	0.000205938	3.41411e-08	0.0554708	1.27285	1.0539e-06	9.77539e-07	1.04631e-08	9.37041e-05	0.00892657
2020-04-07	Altamira	114594	Xingu	2	0	Train	1.03761e-05	0.000201442	7.26378e-08	0.0501378	1.22868	2.62556e-07	8.67595e-09	1.54615e-09	2.7665e-06	0.00824197
2020-04-07	Ananindeua	530598	Metropolitana I	16	0	Train	0.783109	5.67947	34.7181	0.234161	3.88161	0.00823725	0.000482111	2.16423	0.000115646	0.0194204
2020-04-07	Barcarena	124680	Tocantins	2	0	Validation	9.97824e-06	0.0235727	1.40317e-08	0.0440428	1.25382	6.45651e-07	0.000543858	1.49033e-08	0.00205624	0.00945713
2020-04-07	Belém	1492745	Metropolitana I	100	3	Validation	84.9828	96.2823	78.1361	100.196	73.0003	3.87562	0.141363	3.09952	2.77278	2.81316
2020-04-07	Benevides	62737	Metropolitana I	1	0	Test	0.000134504	3.98621	0.838054	0.00378428	1.36403	3.75646e-06	0.00295431	0.0186431	8.92615e-06	0.0101391
2020-04-07	Cametá	137890	Tocantins	1	1	Train	7.63901e-05	0.000233185	3.32486e-06	0.0328592	1.24385	1.62065e-05	0.000108336	1.14776e-05	0.000629141	0.00902067
2020-04-07	Castanhal	200793	Metropolitana III	2	0	Train	0.0103977	1.84135	0.459723	1.39659	3.52613	3.07691e-05	0.00268329	0.00527552	0.00179191	0.0385399
2020-04-07	Goianésia do Pará	40475	Lago de Tucuruí	1	0	Test	3.45277e-07	5.88004e-06	8.46502e-09	0.015298	1.23374	4.34657e-08	3.39528e-14	5.28376e-10	1.49775e-05	0.00908827
2020-04-07	Itaituba	101247	Tapajós	3	0	Train	2.43973e-07	0.000587926	4.65044e-09	0.0166424	1.2335	3.37899e-08	4.63654e-07	6.56085e-10	0.000233312	0.00905825
2020-04-07	Marabá	279349	Carajás	2	0	Test	0.000402193	0.412878	0.0392873	0.537672	0.869126	0.000211095	0.00252544	0.0013339	0.00867963	0.00975289
2020-04-07	Marituba	131521	Metropolitana I	3	0	Train	7.33813e-05	1.38873	2.46904	0.00383466	1.44233	1.01315e-06	0.000102197	0.391131	9.85259e-07	0.0100977
2020-04-07	Novo Progresso	25762	Tapajós	1	0	Train	8.03413e-08	1.46793e-07	8.94361e-10	0.00180333	1.23223	9.67308e-09	6.39569e-13	1.90299e-10	6.55448e-06	0.00904659
2020-04-07	Oeiras do Pará	32512	Tocantins	1	0	Test	7.75704e-06	9.88487e-06	8.51483e-09	0.00987896	1.23081	4.49953e-06	1.16327e-06	1.73174e-08	0.000244437	0.00924675
2020-04-07	Parauapebas	208273	Carajás	3	0	Train	0.203511	2.27327	1.16182	3.4329	1.70876	0.0666397	0.00446225	0.0196729	0.0590712	0.0277918
2020-04-07	Santarém	304589	Baixo Amazonas	10	1	Train	3.00561	2.30918	4.99298	2.88677	5.16959	0.0564989	0.0265122	0.0188807	0.273751	0.149452
2020-04-07	Santo Antônio do Tauá	31482	Metropolitana II	1	0	Validation	0.000471614	0.976621	1.62129e-05	0.393016	1.61382	0.000152678	0.0699101	1.81392e-07	0.00195074	0.0161441
2020-04-07	São Geraldo do Araguaia	24847	Carajás	1	0	Train	1.55523e-06	2.62229e-08	8.41991e-07	0.00626709	1.31206	3.06543e-07	2.20943e-14	7.0747e-08	2.4617e-05	0.0119431
2020-04-07	Tucuruí	113659	Lago de Tucuruí	1	0	Train	3.94628e-06	0.000101451	5.22457e-07	0.044054	1.30075	2.12682e-06	1.18361e-06	2.9588e-07	0.00249757	0.0102822
2020-04-08	Abaetetuba	157698	Tocantins	2	0	Validation	3.74158e-05	0.000469991	6.91348e-08	0.0886942	1.28283	2.97985e-06	2.4625e-06	2.01301e-08	0.000169035	0.00894037
2020-04-08	Altamira	114594	Xingu	2	0	Train	2.48996e-05	0.000444569	1.2451e-07	0.0768915	1.2389	6.42286e-07	2.55909e-08	2.02661e-09	4.66246e-06	0.00821666
2020-04-08	Ananindeua	530598	Metropolitana I	16	0	Test	1.90698	7.40552	36.8254	0.534226	4.9049	0.0183237	0.000993669	2.15749	0.000354946	0.0228978
2020-04-08	Barcarena	124680	Tocantins	2	0	Test	2.98491e-05	0.0371862	3.33014e-08	0.0715092	1.26376	2.18918e-06	0.000962474	3.73479e-08	0.00358109	0.00973031
2020-04-08	Belém	1492745	Metropolitana I	111	4	Train	102.015	113.236	98.4929	116.511	91.33	4.65955	0.223653	3.51468	3.3725	3.72006
2020-04-08	Benevides	62737	Metropolitana I	1	0	Validation	0.000192357	4.31333	1.2279	0.00522008	1.40615	5.17341e-06	0.00494953	0.0234583	1.56597e-05	0.0105251
2020-04-08	Cametá	137890	Tocantins	1	1	Train	0.00017807	0.000531759	1.11365e-05	0.0528519	1.24498	4.32258e-05	0.000223794	4.13023e-05	0.00117495	0.00910376
2020-04-08	Castanhal	200793	Metropolitana III	2	0	Train	0.02298	2.36593	0.982753	1.87967	4.03177	7.1589e-05	0.00466488	0.0115778	0.00264956	0.0437768
2020-04-08	Goianésia do Pará	40475	Lago de Tucuruí	1	0	Train	9.40028e-07	1.37466e-05	1.52889e-08	0.0245082	1.23558	1.18849e-07	1.61777e-13	7.42742e-10	2.68488e-05	0.00913857
2020-04-08	Itaituba	101247	Tapajós	3	0	Train	7.74094e-07	0.0010387	7.69472e-09	0.0279277	1.2342	9.98241e-08	1.09515e-06	8.70473e-10	0.000433376	0.0090709
2020-04-08	Marabá	279349	Carajás	2	0	Train	0.000668311	0.554872	0.118866	0.818875	0.944039	0.000504207	0.00429773	0.00333231	0.0143687	0.0130166
2020-04-08	Marituba	131521	Metropolitana I	3	0	Validation	0.000117738	1.67881	3.28666	0.00559397	1.50949	1.48624e-06	0.000205731	0.436305	1.84665e-06	0.01044
2020-04-08	Novo Progresso	25762	Tapajós	1	0	Validation	2.28273e-07	3.81826e-07	1.34949e-09	0.00284156	1.23255	2.58435e-08	2.59375e-12	2.35891e-10	1.22662e-05	0.00905502
2020-04-08	Oeiras do Pará	32512	Tocantins	1	0	Train	1.8816e-05	2.37965e-05	1.9001e-08	0.0150632	1.23551	1.21299e-05	2.8808e-06	3.83442e-08	0.000426883	0.00946942
2020-04-08	Parauapebas	208273	Carajás	3	0	Train	0.370842	2.80897	1.91532	4.67872	1.86774	0.14619	0.00736684	0.0315853	0.0952478	0.0333429
2020-04-08	Santarém	304589	Baixo Amazonas	10	1	Test	4.52241	2.83881	6.75806	4.25972	6.34807	0.126479	0.0384546	0.03431	0.444767	0.241883
2020-04-08	Santo Antônio do Tauá	31482	Metropolitana II	1	0	Train	0.000866392	1.22878	2.75653e-05	0.556097	1.75523	0.000364174	0.094842	3.02802e-07	0.0029501	0.0196707
2020-04-08	São Geraldo do Araguaia	24847	Carajás	1	0	Train	2.50653e-06	7.87052e-08	3.24485e-06	0.00912104	1.34756	5.70963e-07	1.0969e-13	2.18489e-07	3.97492e-05	0.0133901
2020-04-08	Tucuruí	113659	Lago de Tucuruí	1	0	Train	8.87645e-06	0.000210044	1.05775e-06	0.0710324	1.33569	5.89044e-06	2.91736e-06	5.06147e-07	0.0043513	0.0110552
2020-04-09	Abaetetuba	157698	Tocantins	2	0	Train	8.79976e-05	0.00102735	1.6675e-07	0.132041	1.29546	7.94026e-06	5.92946e-06	4.48435e-08	0.000277351	0.00896594
2020-04-09	Altamira	114594	Xingu	2	0	Validation	5.05944e-05	0.000940945	2.15153e-07	0.111144	1.25414	1.45637e-06	7.16531e-08	2.70362e-09	7.37806e-06	0.0082193
2020-04-09	Ananindeua	530598	Metropolitana I	16	0	Test	3.93629	9.5377	39.1534	1.20361	6.37303	0.0352144	0.0019764	2.15501	0.0010704	0.0276547
2020-04-09	Barcarena	124680	Tocantins	2	0	Train	7.80156e-05	0.0574087	9.59607e-08	0.107989	1.27866	7.14559e-06	0.00165652	1.09724e-07	0.005667	0.0101643
2020-04-09	Belém	1492745	Metropolitana I	114	5	Train	121.607	132.566	121.315	134.82	112.776	5.54715	0.346778	3.97689	4.07912	4.84634
2020-04-09	Benevides	62737	Metropolitana I	1	0	Train	0.000271039	4.66779	1.74241	0.00757977	1.46218	7.06669e-06	0.00807961	0.0293313	2.91301e-05	0.0110575
2020-04-09	Cametá	137890	Tocantins	1	1	Train	0.000349229	0.00116248	4.09029e-05	0.0788852	1.24757	0.000106319	0.00044559	0.000153148	0.00199298	0.00926724
2020-04-09	Castanhal	200793	Metropolitana III	2	0	Train	0.0486093	3.00625	1.79948	2.4402	4.58086	0.000174684	0.00790036	0.022408	0.00379223	0.0501207
2020-04-09	Goianésia do Pará	40475	Lago de Tucuruí	1	0	Train	2.2011e-06	3.07514e-05	2.92241e-08	0.0366496	1.23863	3.01686e-07	7.18477e-13	1.10047e-09	4.40883e-05	0.00922345
2020-04-09	Itaituba	101247	Tapajós	3	0	Train	2.31769e-06	0.00178733	1.33317e-08	0.0432609	1.23522	2.90209e-07	2.48565e-06	1.20137e-09	0.000724135	0.00909067
2020-04-09	Marabá	279349	Carajás	2	0	Train	0.00111587	0.736438	0.299436	1.16993	1.03551	0.00116278	0.00713786	0.0072373	0.0222085	0.0177656
2020-04-09	Marituba	131521	Metropolitana I	3	0	Validation	0.000188355	2.0168	4.22619	0.00872461	1.59909	2.1952e-06	0.000400496	0.479286	3.74235e-06	0.0108984
2020-04-09	Novo Progresso	25762	Tapajós	1	0	Test	5.78043e-07	9.47191e-07	2.15103e-09	0.00417751	1.23306	6.46907e-08	9.86593e-12	3.03909e-10	2.09324e-05	0.00906885
2020-04-09	Oeiras do Pará	32512	Tocantins	1	0	Train	3.83488e-05	5.48254e-05	5.08509e-08	0.0215492	1.24384	3.02954e-05	6.82687e-06	9.8027e-08	0.000684062	0.00983615
2020-04-09	Parauapebas	208273	Carajás	3	0	Train	0.636963	3.44094	2.829	6.06886	2.08831	0.276106	0.0118844	0.0465727	0.14555	0.0414414
2020-04-09	Santarém	304589	Baixo Amazonas	10	1	Train	6.18918	3.46391	8.6338	5.838	7.69963	0.255792	0.0548328	0.0582462	0.659421	0.382143
2020-04-09	Santo Antônio do Tauá	31482	Metropolitana II	1	0	Test	0.00156832	1.53259	5.31689e-05	0.756737	1.93211	0.000813377	0.126757	5.56076e-07	0.00429616	0.0244592
2020-04-09	São Geraldo do Araguaia	24847	Carajás	1	0	Train	3.54762e-06	2.23215e-07	1.3864e-05	0.012636	1.38886	1.03197e-06	5.05887e-13	7.32536e-07	6.00552e-05	0.0152579
2020-04-09	Tucuruí	113659	Lago de Tucuruí	1	0	Train	1.69317e-05	0.000420005	2.29426e-06	0.106622	1.38563	1.53029e-05	6.89439e-06	9.42424e-07	0.00692153	0.0122375
2020-04-10	Abaetetuba	157698	Tocantins	2	0	Test	0.000174794	0.002156	4.82331e-07	0.18563	1.31148	1.95918e-05	1.36775e-05	1.15842e-07	0.000420968	0.00900882
2020-04-10	Altamira	114594	Xingu	2	0	Train	8.81469e-05	0.00191443	3.72813e-07	0.1534	1.27637	3.10997e-06	1.9092e-07	3.67795e-09	1.11503e-05	0.00826643
2020-04-10	Ananindeua	530598	Metropolitana I	21	0	Validation	7.04889	12.1422	41.7304	2.57741	8.47497	0.0598374	0.00379991	2.15769	0.00303164	0.0341952
2020-04-10	Barcarena	124680	Tocantins	2	0	Train	0.000176252	0.086835	3.35124e-07	0.153896	1.30048	2.20685e-05	0.00277632	3.73924e-07	0.00829364	0.0108405
2020-04-10	Belém	1492745	Metropolitana I	147	7	Train	144.033	154.515	146.543	155.363	137.368	6.54252	0.527386	4.50068	4.90999	6.2042
2020-04-10	Benevides	62737	Metropolitana I	1	0	Train	0.000376871	5.0519	2.3891	0.0117322	1.53693	9.58939e-06	0.0128657	0.0364351	5.82647e-05	0.0117991
2020-04-10	Cametá	137890	Tocantins	1	1	Train	0.000585118	0.00244173	0.000152801	0.11086	1.25255	0.000237439	0.000856702	0.000551952	0.00312288	0.00955576
2020-04-10	Castanhal	200793	Metropolitana III	3	0	Train	0.0989325	3.77991	2.90426	3.08329	5.15307	0.000433149	0.0130498	0.0388136	0.00531862	0.0581232
2020-04-10	Goianésia do Pará	40475	Lago de Tucuruí	1	0	Train	4.39882e-06	6.59879e-05	5.95153e-08	0.0518631	1.24362	7.18307e-07	2.98375e-12	1.73659e-09	6.74516e-05	0.00936405
2020-04-10	Itaituba	101247	Tapajós	3	0	Train	6.14548e-06	0.0029997	2.41767e-08	0.0627245	1.23673	7.97127e-07	5.43099e-06	1.73341e-09	0.00110696	0.00912171
2020-04-10	Marabá	279349	Carajás	2	0	Train	0.00191358	0.965916	0.630948	1.58935	1.14548	0.00253128	0.0115823	0.0137664	0.0326262	0.0244406
2020-04-10	Marituba	131521	Metropolitana I	3	0	Train	0.000304129	2.40857	5.26145	0.0147079	1.71899	3.30064e-06	0.000755067	0.519059	8.30286e-06	0.0115153
2020-04-10	Novo Progresso	25762	Tapajós	1	0	Train	1.24371e-06	2.24662e-06	3.63283e-09	0.00581103	1.23389	1.47856e-07	3.53012e-11	4.09314e-10	3.31019e-05	0.00909141
2020-04-10	Oeiras do Pará	32512	Tocantins	1	0	Test	6.61047e-05	0.000121171	1.62226e-07	0.0293301	1.25717	6.96678e-05	1.55144e-05	2.8567e-07	0.00102218	0.0104129
2020-04-10	Parauapebas	208273	Carajás	8	0	Test	1.03786	4.18074	3.84656	7.57013	2.38781	0.456948	0.0187538	0.0644453	0.212716	0.0528706
2020-04-10	Santarém	304589	Baixo Amazonas	13	1	Train	7.95632	4.19673	10.5685	7.5361	9.1941	0.457369	0.0769215	0.0934424	0.905545	0.579975
2020-04-10	Santo Antônio do Tauá	31482	Metropolitana II	1	0	Train	0.00287259	1.89567	0.000119308	0.99997	2.14603	0.00167602	0.167008	1.14212e-06	0.00610561	0.0306928
2020-04-10	São Geraldo do Araguaia	24847	Carajás	1	0	Train	4.56258e-06	6.00062e-07	6.18054e-05	0.0168585	1.431	1.84557e-06	2.17485e-12	2.53444e-06	8.61683e-05	0.0174162
2020-04-10	Tucuruí	113659	Lago de Tucuruí	1	0	Train	2.81433e-05	0.000812636	5.46599e-06	0.151092	1.45435	3.74242e-05	1.56526e-05	1.94466e-06	0.0102365	0.013983
2020-04-11	Abaetetuba	157698	Tocantins	2	0	Train	0.000297832	0.00435367	1.64135e-06	0.249739	1.33184	4.4261e-05	3.02874e-05	3.40824e-07	0.00060074	0.00907721
2020-04-11	Acará	55591	Metropolitana II	1	0	Validation	1.87187e-05	0.00182984	7.45399e-06	0.0341632	1.29964	2.40903e-05	0.000206216	6.16969e-08	0.000318152	0.0117617
2020-04-11	Altamira	114594	Xingu	2	0	Train	0.000136136	0.00375252	6.46509e-07	0.20442	1.30827	6.30357e-06	4.85245e-07	5.12405e-09	1.63345e-05	0.00838294
2020-04-11	Ananindeua	530598	Metropolitana I	25	0	Train	11.2826	15.2907	44.5889	5.10066	11.4544	0.0926141	0.00707347	2.1666	0.00780097	0.0432276
2020-04-11	Barcarena	124680	Tocantins	2	0	Train	0.000352716	0.128825	1.37519e-06	0.209835	1.33123	6.34874e-05	0.00453675	1.43202e-06	0.0114185	0.0118654
2020-04-11	Belém	1492745	Metropolitana I	161	8	Train	169.589	179.342	174.197	178.423	165.123	7.64923	0.787327	5.10549	5.88569	7.79072
2020-04-11	Benevides	62737	Metropolitana I	1	0	Train	0.000519247	5.46817	3.16466	0.0195736	1.63688	1.29772e-05	0.0200062	0.044994	0.000126843	0.0128445
2020-04-11	Bujaru	29132	Metropolitana II	1	0	Train	0.000238575	0.283969	6.62508e-05	0.293422	1.53891	0.000269999	0.0180269	2.37811e-07	0.00249757	0.018577
2020-04-11	Cametá	137890	Tocantins	1	1	Test	0.000869434	0.00493833	0.000535542	0.148774	1.26079	0.000471423	0.00159327	0.00182523	0.00459605	0.0100231
2020-04-11	Castanhal	200793	Metropolitana III	4	0	Train	0.19469	4.70579	4.24818	3.81885	5.73188	0.00103745	0.021048	0.0612464	0.00738213	0.068512
2020-04-11	Goianésia do Pará	40475	Lago de Tucuruí	1	0	Validation	7.6679e-06	0.000136148	1.30641e-07	0.0703077	1.25159	1.64356e-06	1.16223e-11	2.95904e-09	9.76589e-05	0.00959302
2020-04-11	Itaituba	101247	Tapajós	3	0	Train	1.40848e-05	0.00491673	4.59623e-08	0.0863101	1.23896	2.06167e-06	1.1443e-05	2.6333e-09	0.00157484	0.00917053
2020-04-11	Marabá	279349	Carajás	2	0	Train	0.0034056	1.25278	1.13689	2.07728	1.27664	0.00519	0.018381	0.0233623	0.0462629	0.0334873
2020-04-11	Marituba	131521	Metropolitana I	3	0	Train	0.000504891	2.86049	6.36182	0.0269282	1.8798	5.13573e-06	0.00138066	0.555009	2.0271e-05	0.0123497
2020-04-11	Novo Progresso	25762	Tapajós	1	0	Validation	2.25315e-06	5.10728e-06	6.52618e-09	0.007746	1.23521	3.11797e-07	1.1915e-10	5.80551e-10	4.92326e-05	0.00912805
2020-04-11	Oeiras do Pará	32512	Tocantins	1	0	Train	9.95595e-05	0.000257472	5.9542e-07	0.0384497	1.27644	0.000145566	3.38791e-05	9.17367e-07	0.00144497	0.0112715
2020-04-11	Parauapebas	208273	Carajás	8	0	Train	1.61124	5.04048	4.92409	9.15612	2.7892	0.678272	0.0289764	0.0852433	0.299313	0.0685216
2020-04-11	Quatipuru	13608	Rio Caetés	1	0	Validation	8.58023e-06	0.00127463	2.65743e-06	0.0330378	1.24823	2.03979e-06	1.08258e-09	2.86222e-08	1.97838e-05	0.00951891
2020-04-11	Santarém	304589	Baixo Amazonas	13	1	Train	9.81797	5.05038	12.5354	9.28033	10.8044	0.721319	0.106239	0.142988	1.16806	0.83709
2020-04-11	Santo Antônio do Tauá	31482	Metropolitana II	2	0	Test	0.00539662	2.32627	0.000315622	1.29291	2.39862	0.00320073	0.217056	2.64994e-06	0.00855978	0.0386171
2020-04-11	São Geraldo do Araguaia	24847	Carajás	1	0	Train	5.51701e-06	1.53357e-06	0.000265637	0.0218664	1.46746	3.22903e-06	8.74405e-12	8.50587e-06	0.000118904	0.0195819
2020-04-11	São Miguel do Guamá	58986	Metropolitana III	1	0	Train	0.0366916	2.85885	0.00294547	0.982704	1.56178	0.0076353	0.000373437	6.26454e-05	0.00177704	0.015439
2020-04-11	Tucuruí	113659	Lago de Tucuruí	1	0	Train	4.24834e-05	0.00152403	1.46727e-05	0.20475	1.54451	8.50682e-05	3.42044e-05	4.516e-06	0.0143186	0.0164364
2020-04-12	Abaetetuba	157698	Tocantins	2	0	Test	0.000451805	0.00847716	6.25002e-06	0.32521	1.35785	8.98037e-05	6.45123e-05	1.09691e-06	0.000817641	0.0091834
2020-04-12	Acará	55591	Metropolitana II	1	0	Train	2.37207e-05	0.00294141	2.13792e-05	0.0437891	1.3324	4.14196e-05	0.000360778	1.30607e-07	0.000438739	0.013135
2020-04-12	Altamira	114594	Xingu	2	0	Train	0.000194191	0.00710095	1.12496e-06	0.265405	1.35358	1.19601e-05	1.17909e-06	7.36465e-09	2.34842e-05	0.00860676
2020-04-12	Ananindeua	530598	Metropolitana I	26	0	Train	16.5917	19.0595	47.7663	9.19966	15.599	0.134286	0.0127677	2.183	0.0179367	0.0557529
2020-04-12	Barcarena	124680	Tocantins	2	0	Test	0.000651897	0.187646	6.23981e-06	0.277	1.37221	0.000166691	0.00723655	5.85253e-06	0.0150149	0.0133568
2020-04-12	Belém	1492745	Metropolitana I	180	11	Train	198.595	207.319	204.4	204.329	196.103	8.87076	1.1547	5.81655	7.03061	9.5841
2020-04-12	Benevides	62737	Metropolitana I	1	0	Train	0.000713978	5.91928	4.05569	0.0354037	1.77082	1.76346e-05	0.0304114	0.0553114	0.000302348	0.0143405
2020-04-12	Bujaru	29132	Metropolitana II	1	0	Test	0.000376116	0.372363	0.000203681	0.374748	1.6235	0.000485404	0.0257023	5.87199e-07	0.00336021	0.0217066
2020-04-12	Cametá	137890	Tocantins	1	1	Train	0.00119463	0.00963634	0.00165033	0.193034	1.27247	0.000817696	0.00287101	0.00530095	0.00644728	0.0107177
2020-04-12	Castanhal	200793	Metropolitana III	4	0	Validation	0.37126	5.80395	5.76917	4.66195	6.31651	0.00229902	0.0331847	0.0896432	0.0102197	0.0822448
2020-04-12	Goianésia do Pará	40475	Lago de Tucuruí	1	0	Train	1.21034e-05	0.000270687	3.14386e-07	0.0922381	1.26402	3.65483e-06	4.25864e-11	5.53595e-09	0.000135625	0.0099594
2020-04-12	Itaituba	101247	Tapajós	3	0	Train	2.8215e-05	0.0078803	9.2086e-08	0.114095	1.2423	5.12786e-06	2.32882e-05	4.25407e-09	0.00211788	0.00924748
2020-04-12	Marabá	279349	Carajás	2	0	Train	0.0062969	1.60766	1.80385	2.63697	1.43202	0.0101428	0.0285574	0.0361892	0.0640863	0.0453322
2020-04-12	Marituba	131521	Metropolitana I	3	0	Train	0.000883911	3.37944	7.49745	0.0532272	2.09571	8.45743e-06	0.00245184	0.586921	5.40566e-05	0.013485
2020-04-12	Novo Progresso	25762	Tapajós	1	0	Train	3.5032e-06	1.11534e-05	1.25469e-08	0.0100002	1.2373	6.23122e-07	3.80367e-10	8.75511e-10	6.97495e-05	0.00918727
2020-04-12	Oeiras do Pará	32512	Tocantins	1	0	Train	0.000136568	0.000527088	2.35787e-06	0.049042	1.3012	0.000270328	7.12277e-05	3.07851e-06	0.00195596	0.0124612
2020-04-12	Parauapebas	208273	Carajás	10	0	Train	2.39311	6.03283	6.03963	10.8074	3.32308	0.922634	0.0438785	0.109388	0.407443	0.0893985
2020-04-12	Quatipuru	13608	Rio Caetés	1	0	Train	1.14174e-05	0.00219945	7.73838e-06	0.0422725	1.2583	3.84944e-06	3.11039e-09	7.52706e-08	2.61581e-05	0.00982451
2020-04-12	Santarém	304589	Baixo Amazonas	13	1	Validation	11.7766	6.03874	14.5263	11.0204	12.5109	1.02026	0.144559	0.210248	1.43276	1.14345
2020-04-12	Santo Antônio do Tauá	31482	Metropolitana II	2	0	Train	0.01043	2.8332	0.000975404	1.64512	2.69201	0.00576005	0.278442	6.92614e-06	0.0119374	0.0486811
2020-04-12	São Geraldo do Araguaia	24847	Carajás	1	0	Train	6.46631e-06	3.73638e-06	0.0010188	0.0277762	1.49254	5.35502e-06	3.298e-11	2.61036e-05	0.000159453	0.0214078
2020-04-12	São Miguel do Guamá	58986	Metropolitana III	1	0	Test	0.0744193	3.3777	0.0118307	1.22612	1.68597	0.0203082	0.000647835	0.000251104	0.00233328	0.0185154
2020-04-12	Tucuruí	113659	Lago de Tucuruí	1	0	Train	6.07389e-05	0.002775	4.51697e-05	0.268221	1.65697	0.000176039	7.20705e-05	1.18853e-05	0.0192284	0.0196781
2020-04-13	Abaetetuba	157698	Tocantins	3	0	Train	0.000636188	0.0159477	2.47287e-05	0.413675	1.39126	0.000160411	0.000132424	3.64534e-06	0.00107432	0.00934611
2020-04-13	Acará	55591	Metropolitana II	1	0	Test	2.9779e-05	0.00463119	7.01918e-05	0.0552352	1.36906	6.4352e-05	0.000614524	3.11455e-07	0.000594631	0.0148284
2020-04-13	Altamira	114594	Xingu	2	0	Train	0.000265864	0.0129978	1.9804e-06	0.338121	1.4175	2.07459e-05	2.74494e-06	1.10385e-08	3.34696e-05	0.00899661
2020-04-13	Ananindeua	530598	Metropolitana I	28	0	Train	22.9094	23.53	51.3057	15.1111	21.2052	0.186699	0.0223791	2.2084	0.0368075	0.0732056
2020-04-13	Barcarena	124680	Tocantins	3	0	Validation	0.00115992	0.268611	2.89364e-05	0.357434	1.4229	0.000394431	0.0112801	2.39753e-05	0.0191006	0.0154045
2020-04-13	Belém	1492745	Metropolitana I	218	11	Train	231.393	238.733	237.388	233.464	230.453	10.2111	1.66489	6.66611	8.37368	11.5418
2020-04-13	Benevides	62737	Metropolitana I	1	0	Train	0.000990592	6.4081	5.04184	0.0691422	1.95057	2.43259e-05	0.0452357	0.0678057	0.000784688	0.0165201
2020-04-13	Bujaru	29132	Metropolitana II	1	0	Train	0.000612734	0.483045	0.000707402	0.471782	1.71503	0.000819586	0.0360169	1.62955e-06	0.0044844	0.0250993
2020-04-13	Cametá	137890	Tocantins	1	1	Train	0.00157121	0.0181771	0.00431537	0.244652	1.2862	0.00124097	0.00502048	0.0132229	0.00872744	0.0116509
2020-04-13	Capanema	69027	Rio Caetés	1	0	Train	0.00820796	1.09699	0.0022348	1.4581	1.9689	0.00290878	0.0418479	7.25894e-05	0.0216977	0.0244208
2020-04-13	Castanhal	200793	Metropolitana III	7	0	Train	0.684659	7.09551	7.41679	5.63306	6.9304	0.00463304	0.0511956	0.123752	0.0141965	0.10055
2020-04-13	Conceição do Araguaia	47864	Araguaia	1	0	Train	0.00034142	0.190578	9.94388e-07	0.255866	1.24815	2.67997e-05	8.47957e-08	4.18463e-09	0.000434701	0.00934078
2020-04-13	Goianésia do Pará	40475	Lago de Tucuruí	1	0	Test	1.80418e-05	0.000519673	8.46661e-07	0.118045	1.28281	7.79341e-06	1.47198e-10	1.15769e-08	0.000182713	0.0105331
2020-04-13	Itaituba	101247	Tapajós	3	0	Validation	5.10615e-05	0.0123647	1.9652e-07	0.146354	1.24733	1.24939e-05	4.58504e-05	7.40808e-09	0.00272869	0.00936887
2020-04-13	Marabá	279349	Carajás	2	0	Train	0.0120343	2.04241	2.59491	3.27489	1.61494	0.0191646	0.0434762	0.0523311	0.0874914	0.060422
2020-04-13	Marituba	131521	Metropolitana I	5	0	Train	0.00168336	3.97282	8.64333	0.111367	2.38509	1.51508e-05	0.00423422	0.614925	0.000153781	0.0150404
2020-04-13	Novo Progresso	25762	Tapajós	1	0	Train	4.83415e-06	2.34485e-05	2.60677e-08	0.0126102	1.24063	1.19907e-06	1.15137e-09	1.42148e-09	9.51243e-05	0.00928258
2020-04-13	Oeiras do Pará	32512	Tocantins	1	0	Train	0.000177099	0.00104165	9.30504e-06	0.0613531	1.32868	0.00044014	0.000144437	1.01451e-05	0.00256079	0.0139565
2020-04-13	Parauapebas	208273	Carajás	11	0	Validation	3.41542	7.17091	7.19157	12.5108	4.02994	1.17027	0.0651779	0.137748	0.53848	0.116687
2020-04-13	Quatipuru	13608	Rio Caetés	1	0	Train	1.47404e-05	0.00369146	2.59206e-05	0.0532134	1.27365	6.75461e-06	8.51473e-09	2.22561e-07	3.42097e-05	0.0103048
2020-04-13	Salinópolis	40675	Rio Caetés	1	0	Train	0.000682686	0.485327	0.000265687	0.413034	1.44402	0.00038394	0.00634354	4.3371e-06	0.00432843	0.014397
2020-04-13	Santarém	304589	Baixo Amazonas	13	1	Train	13.8264	7.17652	16.545	12.7304	14.2997	1.32646	0.193916	0.298746	1.68871	1.4779
2020-04-13	Santo Antônio do Tauá	31482	Metropolitana II	2	0	Test	0.0206523	3.42585	0.00338709	2.06889	3.02802	0.00993989	0.352756	1.99872e-05	0.0166624	0.0616261
2020-04-13	São Geraldo do Araguaia	24847	Carajás	1	0	Train	7.51715e-06	8.70122e-06	0.00329756	0.0347459	1.50294	8.20086e-06	1.17037e-10	7.01831e-05	0.000209603	0.0226227
2020-04-13	São Miguel do Guamá	58986	Metropolitana III	1	1	Validation	0.140782	3.96184	0.043258	1.50966	1.84531	0.0496684	0.00109461	0.000947405	0.00305425	0.0226711
2020-04-13	Tucuruí	113659	Lago de Tucuruí	1	0	Test	8.50685e-05	0.00491342	0.000159302	0.342593	1.79115	0.000328947	0.000146675	3.51539e-05	0.0251016	0.0236896
2020-04-14	Abaetetuba	157698	Tocantins	3	0	Train	0.000860888	0.0290414	9.38881e-05	0.517681	1.43449	0.000251396	0.000262432	1.17549e-05	0.00137643	0.00959401
2020-04-14	Acará	55591	Metropolitana II	1	0	Test	3.7546e-05	0.00714956	0.00025087	0.0688776	1.40452	9.15204e-05	0.00102034	8.16674e-07	0.000798102	0.0166646
2020-04-14	Altamira	114594	Xingu	2	0	Test	0.000359706	0.023056	3.57883e-06	0.425022	1.50718	3.25426e-05	6.13488e-06	1.75037e-08	4.76605e-05	0.00964455
2020-04-14	Ananindeua	530598	Metropolitana I	33	0	Train	30.1747	28.7877	55.2569	22.7961	28.5165	0.253453	0.0381436	2.2446	0.0680573	0.0976822
2020-04-14	Barcarena	124680	Tocantins	3	0	Train	0.00204988	0.378226	0.00012713	0.454212	1.48029	0.000847114	0.0172008	9.28019e-05	0.0237566	0.018011
2020-04-14	Belém	1492745	Metropolitana I	272	16	Train	268.348	273.886	273.496	266.265	268.426	11.676	2.36166	7.69503	9.94896	13.6024
2020-04-14	Benevides	62737	Metropolitana I	4	0	Train	0.0014088	6.93767	6.10014	0.143274	2.19193	3.46241e-05	0.0659037	0.0830516	0.00217083	0.019765
2020-04-14	Bragança	127686	Rio Caetés	2	0	Test	0.0127493	1.2841	0.0697514	2.64981	2.71218	0.015497	0.0592055	0.0024828	0.0401476	0.048975
2020-04-14	Bujaru	29132	Metropolitana II	1	0	Train	0.00103837	0.620244	0.00260739	0.587757	1.8149	0.00133102	0.0496428	4.9176e-06	0.00597616	0.0287237
2020-04-14	Cametá	137890	Tocantins	1	1	Test	0.00202632	0.033205	0.00952317	0.305366	1.29834	0.00168463	0.00853237	0.028293	0.0115155	0.0127557
2020-04-14	Canaã dos Carajás	37085	Carajás	1	1	Train	0.000156784	0.0016486	0.143141	0.607944	1.48386	9.57439e-05	6.41522e-06	0.00142379	0.00446779	0.0224244
2020-04-14	Capanema	69027	Rio Caetés	1	0	Train	0.0160881	1.42328	0.00854878	1.8095	2.22854	0.00597817	0.0589333	0.00027629	0.0287791	0.0317636
2020-04-14	Castanhal	200793	Metropolitana III	7	0	Test	1.21534	8.60256	9.16332	6.75841	7.62265	0.00854505	0.0773612	0.163517	0.0198757	0.124949
2020-04-14	Conceição do Araguaia	47864	Araguaia	1	0	Train	0.000771626	0.254283	2.4762e-06	0.31906	1.25586	7.48542e-05	2.01921e-07	8.93264e-09	0.000550894	0.00951472
2020-04-14	Goianésia do Pará	40475	Lago de Tucuruí	1	0	Train	2.63844e-05	0.000965282	2.60038e-06	0.148273	1.31001	1.5552e-05	4.81205e-10	2.74712e-08	0.000241013	0.0114054
2020-04-14	Itaituba	101247	Tapajós	3	0	Train	8.7055e-05	0.0190144	4.543e-07	0.183613	1.25492	2.96927e-05	8.74604e-05	1.41467e-08	0.00340622	0.00956015
2020-04-14	Marabá	279349	Carajás	2	0	Test	0.0235605	2.57006	3.47143	4.00027	1.82953	0.0353384	0.0649171	0.072038	0.118387	0.0793504
2020-04-14	Marituba	131521	Metropolitana I	6	0	Train	0.00359962	4.64859	9.78157	0.238747	2.77082	3.03603e-05	0.00711979	0.639413	0.000449021	0.0171879
2020-04-14	Nova Ipixuna	16678	Carajás	1	0	Validation	1.23762e-05	8.15075e-05	0.0109604	0.057618	1.49665	1.5057e-05	7.32458e-10	0.000167796	0.000328405	0.0231742
2020-04-14	Novo Progresso	25762	Tapajós	1	0	Validation	6.14968e-06	4.75551e-05	5.93737e-08	0.015634	1.24587	2.19817e-06	3.31264e-09	2.52368e-09	0.000125964	0.00943521
2020-04-14	Óbidos	52137	Baixo Amazonas	1	0	Train	0.000128312	0.000427119	0.0258063	0.106287	1.36831	0.000151317	2.28724e-06	0.000424843	0.0185517	0.0136668
2020-04-14	Oeiras do Pará	32512	Tocantins	1	0	Train	0.000223042	0.00199095	3.40173e-05	0.0757556	1.35366	0.000632796	0.000282994	3.10313e-05	0.0032693	0.0156076
2020-04-14	Parauapebas	208273	Carajás	11	0	Test	4.70528	8.46829	8.39288	14.2584	4.96236	1.40292	0.0950513	0.171686	0.692916	0.151901
2020-04-14	Quatipuru	13608	Rio Caetés	1	0	Validation	1.89509e-05	0.00603556	9.70231e-05	0.0661751	1.29623	1.08457e-05	2.22575e-08	7.17927e-07	4.45626e-05	0.0110426
2020-04-14	Rondon do Pará	52357	Carajás	1	1	Train	0.000137152	0.0014914	0.0263412	0.121132	1.4677	0.000301343	1.91673e-05	0.00103836	0.0145825	0.0225572
2020-04-14	Salinópolis	40675	Rio Caetés	1	0	Train	0.00122215	0.625886	0.00101519	0.507482	1.52147	0.000694042	0.00971076	1.46681e-05	0.00549813	0.016859
2020-04-14	Santa Bárbara do Pará	21079	Metropolitana I	1	0	Train	0.000392374	0.645431	4.5522	0.0602058	1.28124	1.96315e-06	1.77237e-09	0.0514683	6.51297e-05	0.00928443
2020-04-14	Santarém	304589	Baixo Amazonas	13	1	Train	15.9548	8.47915	18.6014	14.4049	16.1563	1.62229	0.256603	0.412013	1.92917	1.81382
2020-04-14	Santo Antônio do Tauá	31482	Metropolitana II	2	0	Train	0.0415374	4.11412	0.0123698	2.57948	3.40735	0.016646	0.441597	6.14105e-05	0.0233749	0.0784653
2020-04-14	São Geraldo do Araguaia	24847	Carajás	1	0	Train	8.7901e-06	1.94162e-05	0.00878846	0.0429771	1.4979	1.15491e-05	3.91883e-10	0.00016201	0.000271998	0.023111
2020-04-14	São Miguel do Guamá	58986	Metropolitana III	2	1	Train	0.251932	4.6154	0.136056	1.84091	2.04502	0.107688	0.00180347	0.0031983	0.004009	0.0280002
2020-04-14	Tucumã	39602	Araguaia	1	0	Train	0.000502065	0.137327	2.2293e-06	0.257378	1.25727	8.85157e-05	1.98041e-06	2.03701e-08	0.00110365	0.00953876
2020-04-14	Tucuruí	113659	Lago de Tucuruí	2	0	Test	0.00011944	0.00847215	0.000624997	0.429472	1.94642	0.000562221	0.000288787	0.000113494	0.0321786	0.0284008
2020-04-15	Abaetetuba	157698	Tocantins	3	0	Train	0.00114694	0.0512833	0.000321055	0.64079	1.49089	0.000351838	0.000502952	3.49226e-05	0.00173401	0.00997137
2020-04-15	Acará	55591	Metropolitana II	1	0	Train	4.79234e-05	0.0108329	0.00090798	0.0851927	1.43337	0.000121954	0.00165336	2.26734e-06	0.00106743	0.0183675
2020-04-15	Altamira	114594	Xingu	3	0	Validation	0.0004901	0.0397023	6.77998e-06	0.529373	1.63235	4.66562e-05	1.31888e-05	2.9884e-08	6.8222e-05	0.0106962
2020-04-15	Ananindeua	530598	Metropolitana I	45	0	Validation	38.331	34.9221	59.6773	31.9987	37.6405	0.340596	0.063302	2.2938	0.115098	0.132316
2020-04-15	Barcarena	124680	Tocantins	3	0	Train	0.00366702	0.524316	0.000501291	0.571611	1.53978	0.00168965	0.025685	0.000325193	0.0291416	0.0210572
2020-04-15	Belém	1492745	Metropolitana I	328	16	Test	309.844	313.093	313.161	303.222	310.388	13.2742	3.29806	8.95468	11.7964	15.6919
2020-04-15	Benevides	62737	Metropolitana I	6	0	Train	0.00209821	7.51124	7.2091	0.305461	2.51584	5.20551e-05	0.0941269	0.101831	0.00617115	0.0247179
2020-04-15	Bragança	127686	Rio Caetés	3	0	Train	0.0244732	1.69584	0.215209	3.27007	3.10332	0.0273437	0.0841352	0.00688978	0.0567169	0.062074
2020-04-15	Bujaru	29132	Metropolitana II	1	0	Train	0.00183412	0.78869	0.00944022	0.726698	1.92705	0.00212292	0.0673498	1.54589e-05	0.00799309	0.032744
2020-04-15	Cachoeira do Arari	23767	Marajó I	1	0	Train	0.000490855	0.247007	0.000641573	0.275132	1.47392	0.0013195	0.0967378	0.000160174	0.0607248	0.0171658
2020-04-15	Cametá	137890	Tocantins	1	1	Train	0.00260353	0.0588423	0.0180278	0.377774	1.30384	0.00211216	0.014113	0.0526421	0.0149311	0.0138728
2020-04-15	Canaã dos Carajás	37085	Carajás	1	1	Train	0.000192805	0.00313321	0.301708	0.736357	1.45109	0.000122962	1.41258e-05	0.00277999	0.00556196	0.0214205
2020-04-15	Capanema	69027	Rio Caetés	1	0	Validation	0.0318339	1.82642	0.0317112	2.22983	2.56081	0.0117354	0.0815809	0.00101506	0.0384642	0.0420042
2020-04-15	Capitão Poço	54303	Metropolitana III	1	0	Train	0.00012922	0.218182	0.0671263	0.520487	1.72762	5.61035e-05	0.000897368	0.000360353	0.0012328	0.0239133
2020-04-15	Castanhal	200793	Metropolitana III	8	0	Test	2.0668	10.348	11.004	8.07035	8.46344	0.0146847	0.114608	0.209379	0.0281271	0.157275
2020-04-15	Conceição do Araguaia	47864	Araguaia	1	0	Train	0.0016824	0.334616	7.00085e-06	0.391323	1.26738	0.00019726	4.62353e-07	2.17845e-08	0.000687647	0.00978782
2020-04-15	Curralinho	34448	Marajó II	1	0	Train	0.000253504	0.00866686	3.24745e-06	0.163476	1.52658	0.000169192	3.92284e-05	1.30018e-06	0.00648782	0.0226185
2020-04-15	Goianésia do Pará	40475	Lago de Tucuruí	1	0	Test	3.89501e-05	0.00173796	9.18287e-06	0.183619	1.34717	2.86953e-05	1.4916e-09	7.4394e-08	0.000313669	0.0126761
2020-04-15	Itaituba	101247	Tapajós	5	0	Train	0.000145603	0.0286874	1.16271e-06	0.22666	1.26632	6.72741e-05	0.000161865	3.0206e-08	0.00415835	0.00986065
2020-04-15	Juruti	57943	Baixo Amazonas	3	0	Train	0.028512	0.0253836	0.221592	0.496656	1.47266	0.0328055	0.000589632	0.0219904	0.101845	0.0176753
2020-04-15	Marabá	279349	Carajás	5	0	Train	0.0467215	3.20487	4.40762	4.8242	2.08194	0.0637605	0.0951503	0.0959134	0.159269	0.103064
2020-04-15	Marapanim	28336	Metropolitana III	1	0	Train	0.00278224	0.33517	0.0588755	0.407154	1.73337	0.00183817	0.00332803	0.000857034	0.00351969	0.0250804
2020-04-15	Marituba	131521	Metropolitana I	8	0	Train	0.00882805	5.41529	10.902	0.504173	3.27942	6.93045e-05	0.0116705	0.660971	0.0012844	0.020179
2020-04-15	Monte Alegre	58032	Baixo Amazonas	1	0	Train	6.35145e-05	0.0134298	0.0555458	0.202793	1.39451	4.20982e-05	2.68366e-07	0.000216213	0.00406707	0.014705
2020-04-15	Muaná	40349	Marajó I	1	0	Train	4.93034e-05	0.271574	9.71497e-05	0.174646	1.35163	4.62231e-05	0.000136084	7.09626e-07	0.00188867	0.0126448
2020-04-15	Nova Ipixuna	16678	Carajás	1	0	Validation	1.52096e-05	0.000164697	0.0240938	0.0706651	1.47445	2.00991e-05	2.26107e-09	0.000333138	0.000423887	0.0228398
2020-04-15	Novo Progresso	25762	Tapajós	2	0	Train	7.46842e-06	9.32143e-05	1.51003e-07	0.0191515	1.25405	3.73306e-06	9.07977e-09	4.98665e-09	0.000163111	0.00967801
2020-04-15	Óbidos	52137	Baixo Amazonas	1	0	Test	0.000231873	0.000724456	0.0487811	0.130681	1.41927	0.000332182	4.80903e-06	0.000977043	0.0239859	0.0157686
2020-04-15	Oeiras do Pará	32512	Tocantins	1	0	Train	0.000277567	0.00368693	0.000109777	0.0927661	1.37012	0.000822565	0.000536608	8.48001e-05	0.00409777	0.0171539
2020-04-15	Parauapebas	208273	Carajás	15	0	Train	6.28557	9.9389	9.66553	16.0472	6.18648	1.60659	0.1362	0.213111	0.870394	0.197078
2020-04-15	Quatipuru	13608	Rio Caetés	1	0	Test	2.46617e-05	0.00962735	0.000382587	0.0815515	1.3278	1.60303e-05	5.56718e-08	2.40331e-06	5.81493e-05	0.0121385
2020-04-15	Rondon do Pará	52357	Carajás	1	1	Train	0.000232239	0.00260402	0.0559817	0.147366	1.43406	0.000542047	3.94814e-05	0.00212741	0.0179919	0.0217804
2020-04-15	Salinópolis	40675	Rio Caetés	1	0	Train	0.00227147	0.798771	0.00397218	0.617475	1.61444	0.00119008	0.0145668	5.06528e-05	0.0069948	0.0200028
2020-04-15	Santa Bárbara do Pará	21079	Metropolitana I	2	0	Validation	0.000615543	0.821282	5.25321	0.130883	1.29677	2.94759e-06	5.21473e-09	0.054562	0.000195912	0.00936786
2020-04-15	Santarém	304589	Baixo Amazonas	20	1	Train	18.1486	9.96282	20.7082	16.053	18.0627	1.90021	0.335154	0.553385	2.15142	2.12742
2020-04-15	Santo Antônio do Tauá	31482	Metropolitana II	2	0	Validation	0.0839092	4.90841	0.0439247	3.19535	3.83073	0.0272022	0.546529	0.000192182	0.0330319	0.100377
2020-04-15	São Geraldo do Araguaia	24847	Carajás	1	0	Train	1.04134e-05	4.16122e-05	0.0193588	0.0527164	1.47811	1.51752e-05	1.24138e-09	0.000321266	0.000350494	0.022895
2020-04-15	São Miguel do Guamá	58986	Metropolitana III	2	1	Train	0.429738	5.34237	0.358511	2.22943	2.29371	0.204279	0.00290063	0.00937479	0.00530036	0.0345961
2020-04-15	Tucumã	39602	Araguaia	1	0	Test	0.00105016	0.185397	6.29267e-06	0.315765	1.26931	0.000231641	4.19532e-06	5.13354e-08	0.00135479	0.00982318
2020-04-15	Tucuruí	113659	Lago de Tucuruí	2	0	Train	0.000170617	0.0142461	0.00257103	0.530975	2.12294	0.000902217	0.000550928	0.000380564	0.0408311	0.0338055
2020-04-15	Vigia	53686	Metropolitana II	1	0	Validation	0.526029	2.91527	0.0637763	2.3994	2.41133	0.129281	0.0172528	4.28525e-05	0.00574887	0.0392558
2020-04-16	Abaetetuba	157698	Tocantins	3	0	Test	0.00152833	0.0879634	0.000955856	0.787722	1.56516	0.000452829	0.000933682	9.26191e-05	0.0021631	0.0105464
2020-04-16	Acará	55591	Metropolitana II	1	0	Train	6.22605e-05	0.0161249	0.00308672	0.104771	1.45233	0.000155912	0.00261744	6.39773e-06	0.00142978	0.0196844
2020-04-16	Altamira	114594	Xingu	3	0	Train	0.000680108	0.0664782	1.38295e-05	0.655424	1.80564	6.26493e-05	2.73228e-05	5.60196e-08	9.85941e-05	0.0123811
2020-04-16	Ananindeua	530598	Metropolitana I	50	0	Test	47.3155	42.0261	64.6336	42.3872	48.4749	0.457542	0.102418	2.35866	0.180968	0.181876
2020-04-16	Barcarena	124680	Tocantins	3	0	Train	0.00670019	0.71614	0.00173059	0.715316	1.59745	0.00321414	0.0375938	0.00100988	0.0355089	0.0243594
2020-04-16	Belém	1492745	Metropolitana I	389	20	Train	356.273	356.684	356.896	344.874	356.808	15.0196	4.53721	10.5091	13.9626	17.7374
2020-04-16	Benevides	62737	Metropolitana I	6	0	Train	0.00336239	8.13228	8.35166	0.644503	2.94993	8.53195e-05	0.131907	0.125195	0.0172147	0.0324904
2020-04-16	Bragança	127686	Rio Caetés	3	0	Train	0.0477303	2.21308	0.564845	4.01349	3.5803	0.0478089	0.117543	0.0168439	0.0804952	0.079859
2020-04-16	Bujaru	29132	Metropolitana II	1	0	Train	0.00337154	0.993623	0.0312685	0.893521	2.05648	0.00337207	0.0900013	4.85719e-05	0.0107679	0.0375167
2020-04-16	Cachoeira do Arari	23767	Marajó I	1	0	Train	0.000879357	0.316259	0.0025581	0.336454	1.55859	0.00255564	0.128391	0.000631184	0.0729012	0.0209614
2020-04-16	Cametá	137890	Tocantins	1	1	Train	0.00336928	0.101318	0.030086	0.465524	1.2984	0.00252437	0.0227499	0.0869988	0.01915	0.0148112
2020-04-16	Canaã dos Carajás	37085	Carajás	1	1	Train	0.000241924	0.00576865	0.544456	0.88629	1.41195	0.000153091	2.99633e-05	0.00479293	0.00694859	0.0201872
2020-04-16	Capanema	69027	Rio Caetés	1	0	Train	0.0629535	2.31939	0.105897	2.73417	2.98248	0.0221731	0.111095	0.00340584	0.0518886	0.0562204
2020-04-16	Capitão Poço	54303	Metropolitana III	1	0	Train	0.000171947	0.296468	0.162001	0.626966	1.84459	8.22105e-05	0.00150266	0.000908597	0.00155985	0.0276605
2020-04-16	Castanhal	200793	Metropolitana III	8	0	Validation	3.35718	12.3555	12.9526	9.60763	9.53739	0.0239828	0.16661	0.262473	0.0402928	0.19972
2020-04-16	Conceição do Araguaia	47864	Araguaia	1	0	Train	0.00360686	0.434625	2.28153e-05	0.473855	1.28446	0.000474692	1.01975e-06	6.13602e-08	0.000851341	0.0102145
2020-04-16	Curralinho	34448	Marajó II	1	0	Validation	0.000427481	0.0138878	1.43169e-05	0.191921	1.53899	0.000306888	7.57915e-05	5.03968e-06	0.00731403	0.0237077
2020-04-16	Goianésia do Pará	40475	Lago de Tucuruí	1	0	Train	5.91053e-05	0.00303838	3.67794e-05	0.224937	1.39427	4.93994e-05	4.3945e-09	2.27391e-07	0.000405317	0.0144161
2020-04-16	Itaituba	101247	Tapajós	5	0	Validation	0.000246529	0.0425047	3.36954e-06	0.27655	1.2833	0.000142543	0.000291043	7.34466e-08	0.00500378	0.0103296
2020-04-16	Juruti	57943	Baixo Amazonas	3	0	Test	0.0524438	0.0368359	0.358122	0.601887	1.53905	0.0648798	0.000996696	0.0437103	0.126706	0.0207769
2020-04-16	Marabá	279349	Carajás	5	0	Validation	0.0926872	3.96228	5.39443	5.75892	2.38185	0.112256	0.137012	0.125037	0.213254	0.133124
2020-04-16	Marapanim	28336	Metropolitana III	1	0	Test	0.00546341	0.435521	0.138308	0.492366	1.84489	0.00375222	0.00521544	0.0022892	0.00442722	0.0288837
2020-04-16	Marituba	131521	Metropolitana I	10	1	Test	0.0247016	6.28206	12.0018	1.01063	3.93838	0.000179137	0.0186695	0.680304	0.00344455	0.024385
2020-04-16	Monte Alegre	58032	Baixo Amazonas	1	0	Test	0.000103576	0.0199244	0.0948526	0.248063	1.44887	7.58495e-05	6.02255e-07	0.000432472	0.00533795	0.0170646
2020-04-16	Muaná	40349	Marajó I	1	0	Train	7.16907e-05	0.341429	0.000391817	0.213765	1.4023	7.78005e-05	0.000229462	2.59364e-06	0.00237485	0.0144744
2020-04-16	Nova Ipixuna	16678	Carajás	1	0	Train	1.91493e-05	0.000321211	0.0448291	0.0861434	1.43912	2.57948e-05	6.6287e-09	0.000577232	0.000546549	0.0219263
2020-04-16	Novo Progresso	25762	Tapajós	2	0	Test	8.88943e-06	0.000176912	4.36983e-07	0.0232662	1.26658	5.75133e-06	2.3761e-08	1.1153e-08	0.000207773	0.0100607
2020-04-16	Óbidos	52137	Baixo Amazonas	1	0	Validation	0.000434534	0.00119978	0.0806582	0.159253	1.47612	0.000695477	9.76699e-06	0.0020095	0.0308389	0.0183696
2020-04-16	Oeiras do Pará	32512	Tocantins	1	0	Test	0.000345106	0.00662619	0.000307454	0.113072	1.37366	0.000994735	0.00098628	0.000203868	0.00507173	0.0183319
2020-04-16	Parauapebas	208273	Carajás	15	0	Train	8.17616	11.597	11.0365	17.8791	7.78133	1.7731	0.19191	0.264584	1.06995	0.254991
2020-04-16	Primavera	10825	Rio Caetés	1	0	Train	7.75118e-05	0.0564933	0.00260673	0.215394	1.3758	3.42474e-05	2.24463e-07	8.20275e-06	0.000121915	0.0137728
2020-04-16	Quatipuru	13608	Rio Caetés	1	0	Train	3.27946e-05	0.0150026	0.00147048	0.0998308	1.36901	2.22652e-05	1.33508e-07	7.85449e-06	7.63629e-05	0.0136854
2020-04-16	Rondon do Pará	52357	Carajás	1	1	Train	0.000412222	0.00442945	0.101775	0.178251	1.38854	0.000959769	7.86025e-05	0.00385798	0.022186	0.020543
2020-04-16	Salinópolis	40675	Rio Caetés	1	0	Train	0.00437991	1.00936	0.0146806	0.746129	1.721	0.00197555	0.0214314	0.000167849	0.00895511	0.0237137
2020-04-16	Santa Bárbara do Pará	21079	Metropolitana I	2	0	Train	0.00105292	1.03303	5.93347	0.277408	1.31733	4.80248e-06	1.46003e-08	0.0573409	0.000569372	0.00948037
2020-04-16	Santarém	304589	Baixo Amazonas	20	1	Train	20.3987	11.6443	22.8793	17.6936	19.9994	2.15876	0.432323	0.725797	2.35598	2.40456
2020-04-16	Santo Antônio do Tauá	31482	Metropolitana II	2	0	Train	0.168137	5.81952	0.141475	3.93819	4.30267	0.0434092	0.669036	0.000588186	0.0470468	0.128581
2020-04-16	São Geraldo do Araguaia	24847	Carajás	1	0	Train	1.25433e-05	8.58429e-05	0.0360341	0.0642581	1.44483	1.9009e-05	3.72974e-09	0.000555333	0.000450637	0.0220732
2020-04-16	São Miguel do Guamá	58986	Metropolitana III	2	1	Train	0.700732	6.14661	0.792333	2.68695	2.60632	0.342009	0.00455894	0.0236308	0.00708142	0.0427378
2020-04-16	Tucumã	39602	Araguaia	1	0	Test	0.002186	0.246889	2.04829e-05	0.382755	1.28711	0.000559291	8.58803e-06	1.49419e-07	0.00165004	0.0102668
2020-04-16	Tucuruí	113659	Lago de Tucuruí	2	0	Test	0.000250399	0.0233919	0.0102599	0.649717	2.32052	0.00139804	0.00101987	0.00124621	0.0515924	0.0400509
2020-04-16	Vigia	53686	Metropolitana II	1	0	Train	0.910304	3.48947	0.180568	2.9022	2.73103	0.186805	0.0244774	0.000124846	0.00801336	0.0486991
2020-04-17	Abaetetuba	157698	Tocantins	6	0	Train	0.00205877	0.146785	0.00246805	0.964582	1.66377	0.000552339	0.00168152	0.000217128	0.00268815	0.0114226
2020-04-17	Acará	55591	Metropolitana II	1	0	Train	8.27144e-05	0.0236003	0.00930217	0.128337	1.46133	0.000195007	0.00405257	1.77503e-05	0.00192555	0.020506
2020-04-17	Afuá	39218	Marajó I	1	0	Test	1.50353e-05	0.0305294	0.000636009	0.0992273	1.44317	1.91038e-05	4.88783e-05	5.84076e-06	0.000618718	0.0163813
2020-04-17	Altamira	114594	Xingu	3	0	Train	0.000968171	0.108404	3.12905e-05	0.808624	2.04222	8.09582e-05	5.4642e-05	1.17531e-07	0.000144268	0.0150515
2020-04-17	Ananindeua	530598	Metropolitana I	67	1	Train	57.0567	50.1958	70.2027	53.6804	60.6831	0.618239	0.161737	2.4425	0.268567	0.253683
2020-04-17	Barcarena	124680	Tocantins	3	0	Train	0.0125261	0.96449	0.00523115	0.892701	1.6524	0.00595407	0.0539831	0.00277218	0.0432322	0.0278083
2020-04-17	Belém	1492745	Metropolitana I	435	22	Train	408.031	405.001	405.277	391.807	408.227	16.9349	6.15291	12.4374	16.5008	19.6858
2020-04-17	Benevides	62737	Metropolitana I	6	0	Train	0.00597495	8.80445	9.51658	1.29537	3.53055	0.000158467	0.181522	0.154537	0.0450395	0.0450492
2020-04-17	Bragança	127686	Rio Caetés	3	0	Train	0.0935732	2.8556	1.24942	4.90384	4.15388	0.0824926	0.161569	0.0362075	0.114559	0.104561
2020-04-17	Bujaru	29132	Metropolitana II	1	0	Validation	0.00641981	1.24079	0.0903528	1.09414	2.20746	0.00537024	0.118544	0.000147962	0.0146418	0.0435409
2020-04-17	Cachoeira do Arari	23767	Marajó I	1	0	Test	0.00162996	0.401242	0.00975407	0.409234	1.65778	0.00474371	0.167854	0.00237624	0.0879463	0.0260202
2020-04-17	Cametá	137890	Tocantins	1	1	Train	0.00442798	0.169766	0.0456067	0.573613	1.28093	0.00295353	0.0357847	0.130689	0.0244264	0.0154627
2020-04-17	Canaã dos Carajás	37085	Carajás	1	1	Train	0.000310655	0.0103065	0.866871	1.06138	1.36948	0.000187958	6.13352e-05	0.00746384	0.00873486	0.018878
2020-04-17	Capanema	69027	Rio Caetés	1	0	Train	0.123015	2.91635	0.302855	3.34023	3.51539	0.0403902	0.148935	0.0100576	0.0706475	0.0762663
2020-04-17	Capitão Poço	54303	Metropolitana III	1	0	Train	0.000238139	0.397294	0.330892	0.751542	1.97737	0.000114882	0.0024534	0.00201619	0.0019891	0.0314996
2020-04-17	Castanhal	200793	Metropolitana III	8	0	Train	5.20398	14.6493	15.0359	11.4155	10.9379	0.0378763	0.237872	0.324748	0.0584333	0.254948
2020-04-17	Conceição do Araguaia	47864	Araguaia	1	0	Validation	0.00765468	0.557632	8.51765e-05	0.568118	1.30943	0.00102802	2.16996e-06	1.98576e-07	0.00105145	0.0108743
2020-04-17	Curralinho	34448	Marajó II	1	0	Test	0.000757932	0.0217872	5.83892e-05	0.224577	1.53998	0.00054294	0.000142036	1.84059e-05	0.00815656	0.0241779
2020-04-17	Goianésia do Pará	40475	Lago de Tucuruí	1	0	Train	9.31417e-05	0.00516622	0.000160064	0.273236	1.44886	8.11125e-05	1.23336e-08	7.59233e-07	0.000522694	0.0166032
2020-04-17	Itaituba	101247	Tapajós	5	0	Test	0.000430735	0.0619048	1.12238e-05	0.334618	1.30807	0.000282368	0.000509073	2.05691e-07	0.0059741	0.0110522
2020-04-17	Juruti	57943	Baixo Amazonas	3	0	Train	0.0923774	0.0526157	0.524595	0.722481	1.60642	0.116546	0.00164355	0.0780312	0.156195	0.0241883
2020-04-17	Marabá	279349	Carajás	5	0	Train	0.181669	4.85887	6.43721	6.81713	2.74416	0.191698	0.193973	0.161059	0.28407	0.17201
2020-04-17	Marapanim	28336	Metropolitana III	1	0	Validation	0.0108933	0.559679	0.276393	0.593097	1.97119	0.00718199	0.00799328	0.00538643	0.00562313	0.0327938
2020-04-17	Marituba	131521	Metropolitana I	11	1	Train	0.0754457	7.25863	13.0838	1.87239	4.77135	0.000502894	0.0291786	0.698191	0.00838958	0.0303568
2020-04-17	Monte Alegre	58032	Baixo Amazonas	1	0	Train	0.000177045	0.0290181	0.145086	0.300817	1.50616	0.000133288	1.30269e-06	0.000785498	0.00698822	0.0198155
2020-04-17	Muaná	40349	Marajó I	1	0	Train	0.000107482	0.425127	0.00158638	0.259845	1.46532	0.000123788	0.000377271	9.64173e-06	0.00299148	0.0169835
2020-04-17	Nova Ipixuna	16678	Carajás	1	0	Train	2.47805e-05	0.000605838	0.0727471	0.104512	1.39201	3.24802e-05	1.8499e-08	0.000891803	0.000706468	0.020561
2020-04-17	Novo Progresso	25762	Tapajós	2	0	Train	1.05386e-05	0.00032566	1.45615e-06	0.0281078	1.28532	8.04081e-06	5.949e-08	2.8537e-08	0.000261686	0.010655
2020-04-17	Óbidos	52137	Baixo Amazonas	1	0	Validation	0.000839349	0.0019425	0.120014	0.192621	1.53369	0.00140662	1.91911e-05	0.00375564	0.0394624	0.0212788
2020-04-17	Oeiras do Pará	32512	Tocantins	1	0	Train	0.000432036	0.0115756	0.000754136	0.137572	1.36323	0.00114798	0.00175975	0.000432917	0.00622969	0.019006
2020-04-17	Parauapebas	208273	Carajás	15	2	Train	10.395	13.4571	12.5356	19.7608	9.83427	1.90048	0.266094	0.329455	1.29039	0.329319
2020-04-17	Primavera	10825	Rio Caetés	1	0	Train	0.000112128	0.0824844	0.00925054	0.261832	1.42733	4.68571e-05	5.09371e-07	2.52152e-05	0.000162121	0.0158429
2020-04-17	Quatipuru	13608	Rio Caetés	1	0	Test	4.48307e-05	0.0228698	0.00510768	0.121614	1.41827	2.97703e-05	3.07544e-07	2.36569e-05	0.000101291	0.0157139
2020-04-17	Rondon do Pará	52357	Carajás	1	1	Train	0.000763676	0.00735034	0.163114	0.214678	1.33291	0.00169491	0.000151486	0.00633307	0.0274354	0.0189887
2020-04-17	Salinópolis	40675	Rio Caetés	1	0	Train	0.00871348	1.26353	0.0478773	0.897344	1.84068	0.00322414	0.0309517	0.000506575	0.0115792	0.0278117
2020-04-17	Santa Bárbara do Pará	21079	Metropolitana I	2	0	Test	0.00202893	1.28536	6.58187	0.553284	1.3446	8.73762e-06	3.89842e-08	0.0598389	0.00153271	0.00963265
2020-04-17	Santarém	304589	Baixo Amazonas	20	2	Train	22.7015	13.5411	25.1283	19.3522	21.952	2.39903	0.551043	0.931596	2.54579	2.6433
2020-04-17	Santo Antônio do Tauá	31482	Metropolitana II	3	0	Train	0.330071	6.85863	0.395367	4.83283	4.83643	0.0675333	0.81047	0.00171134	0.0674696	0.164311
2020-04-17	São Geraldo do Araguaia	24847	Carajás	1	0	Train	1.54005e-05	0.000170812	0.0584052	0.0779464	1.39938	2.31591e-05	1.06543e-08	0.000854885	0.000580323	0.0207716
2020-04-17	São Miguel do Guamá	58986	Metropolitana III	2	1	Train	1.09344	7.03182	1.49683	3.22756	3.00576	0.51495	0.00700908	0.0515049	0.00957976	0.0531068
2020-04-17	Tucumã	39602	Araguaia	1	0	Train	0.00456401	0.324557	7.63814e-05	0.459638	1.31305	0.00122917	1.70134e-05	4.99383e-07	0.00200527	0.010952
2020-04-17	Tucuruí	113659	Lago de Tucuruí	2	0	Train	0.000380205	0.0375523	0.0368309	0.788771	2.53588	0.00214124	0.00183455	0.00375715	0.0651917	0.0474312
2020-04-17	Vigia	53686	Metropolitana II	1	0	Validation	1.49835	4.14754	0.437096	3.49376	3.12723	0.25063	0.0341422	0.000345695	0.0112783	0.0609001
2020-04-18	Abaetetuba	157698	Tocantins	6	0	Test	0.00282617	0.238651	0.00562387	1.1792	1.79536	0.000654894	0.00294215	0.000453102	0.00334559	0.0127521
2020-04-18	Acará	55591	Metropolitana II	1	0	Test	0.000112887	0.0339915	0.0241273	0.156768	1.46321	0.000242191	0.00614272	4.74736e-05	0.00261479	0.0208961
2020-04-18	Afuá	39218	Marajó I	1	0	Validation	1.95229e-05	0.0410514	0.00234421	0.120221	1.50958	2.6231e-05	8.33068e-05	1.97726e-05	0.000793621	0.0193517
2020-04-18	Altamira	114594	Xingu	3	0	Train	0.00142134	0.172405	8.07219e-05	0.995885	2.35785	0.000103085	0.000105665	2.80034e-07	0.000214034	0.0192199
2020-04-18	Ananindeua	530598	Metropolitana I	68	1	Train	67.4858	59.5301	76.4741	65.71	73.7573	0.842264	0.249582	2.5494	0.381082	0.358864
2020-04-18	Barcarena	124680	Tocantins	4	0	Train	0.0238776	1.28176	0.0140482	1.11318	1.70767	0.0108707	0.0761166	0.00678902	0.0528451	0.0314929
2020-04-18	Belém	1492745	Metropolitana I	446	22	Train	465.49	458.399	458.925	444.635	465.202	19.0555	8.22984	14.835	19.472	21.526
2020-04-18	Benevides	62737	Metropolitana I	6	0	Train	0.0120812	9.53162	10.6985	2.40945	4.3059	0.000346998	0.245493	0.191686	0.106793	0.0659295
2020-04-18	Bragança	127686	Rio Caetés	3	0	Train	0.182258	3.64533	2.36022	5.96714	4.8302	0.139453	0.218666	0.0692625	0.163	0.139092
2020-04-18	Bujaru	29132	Metropolitana II	1	0	Validation	0.0125658	1.53645	0.223612	1.33554	2.38238	0.00858179	0.153993	0.00042957	0.0201103	0.051402
2020-04-18	Cachoeira do Arari	23767	Marajó I	1	0	Train	0.00311371	0.504637	0.033076	0.495833	1.77004	0.00856987	0.216304	0.00806535	0.106906	0.0325089
2020-04-18	Cametá	137890	Tocantins	1	1	Train	0.00594962	0.277215	0.0645575	0.70884	1.25428	0.00345558	0.0549918	0.182334	0.0311252	0.0158816
2020-04-18	Canaã dos Carajás	37085	Carajás	1	1	Train	0.000409605	0.0178978	1.25357	1.26564	1.32746	0.000230469	0.000121365	0.0107397	0.0110636	0.0176436
2020-04-18	Capanema	69027	Rio Caetés	1	0	Validation	0.234895	3.63256	0.72781	4.06816	4.18416	0.070768	0.196699	0.0257511	0.0969267	0.105266
2020-04-18	Capitão Poço	54303	Metropolitana III	1	0	Train	0.000344744	0.52546	0.586459	0.89778	2.13396	0.000156679	0.00391009	0.00398552	0.00256424	0.0355103
2020-04-18	Castanhal	200793	Metropolitana III	8	0	Train	7.70519	17.2539	17.2896	13.5454	12.7629	0.0586643	0.333809	0.399081	0.0856775	0.326275
2020-04-18	Conceição do Araguaia	47864	Araguaia	1	0	Train	0.0160313	0.70722	0.00035139	0.675849	1.34502	0.00201087	4.46189e-06	7.18595e-07	0.00130162	0.0118765
2020-04-18	Curralinho	34448	Marajó II	1	0	Train	0.00140773	0.033499	0.000211319	0.26244	1.53185	0.000950926	0.000258537	6.1004e-05	0.00903266	0.0241277
2020-04-18	Goianésia do Pará	40475	Lago de Tucuruí	1	0	Train	0.000153249	0.00855663	0.000706378	0.329685	1.5064	0.000130059	3.30477e-08	2.62793e-06	0.000675485	0.0190716
2020-04-18	Itaituba	101247	Tapajós	5	0	Validation	0.000783062	0.0887019	4.28175e-05	0.402496	1.34305	0.000530932	0.000867267	6.61347e-07	0.00711679	0.0121423
2020-04-18	Juruti	57943	Baixo Amazonas	3	0	Train	0.155244	0.0740348	0.713304	0.859692	1.67221	0.192849	0.00264683	0.127214	0.190584	0.0276908
2020-04-18	Marabá	279349	Carajás	5	0	Test	0.3478	5.91233	7.55145	8.01169	3.19063	0.315275	0.270197	0.206315	0.37597	0.22349
2020-04-18	Marapanim	28336	Metropolitana III	1	0	Train	0.0217644	0.711711	0.482066	0.712558	2.12058	0.0129895	0.0119927	0.0112858	0.00723123	0.0369623
2020-04-18	Marituba	131521	Metropolitana I	11	1	Validation	0.23248	8.35539	14.156	3.16587	5.79198	0.00142503	0.0445997	0.715458	0.0182725	0.0389108
2020-04-18	Monte Alegre	58032	Baixo Amazonas	1	0	Test	0.000316929	0.0415299	0.204062	0.361953	1.56114	0.000232455	2.72031e-06	0.00131851	0.00912239	0.0226964
2020-04-18	Muaná	40349	Marajó I	1	0	Test	0.000167364	0.524521	0.00595622	0.314184	1.53815	0.000190917	0.000605491	3.42503e-05	0.00378675	0.020191
2020-04-18	Nova Ipixuna	16678	Carajás	1	0	Train	3.30721e-05	0.00110709	0.106115	0.126294	1.33453	4.07613e-05	4.9255e-08	0.0012568	0.000917809	0.0188745
2020-04-18	Novo Progresso	25762	Tapajós	2	0	Test	1.25473e-05	0.000582375	5.55661e-06	0.033835	1.3123	1.03758e-05	1.42782e-07	8.32983e-08	0.000327345	0.0115575
2020-04-18	Óbidos	52137	Baixo Amazonas	1	0	Train	0.00165398	0.00307821	0.16481	0.231406	1.58735	0.00277358	3.65361e-05	0.00648305	0.0502306	0.0242183
2020-04-18	Oeiras do Pará	32512	Tocantins	1	0	Train	0.000548032	0.0196857	0.00165986	0.167435	1.34107	0.00128972	0.0030523	0.000825362	0.00762859	0.0192202
2020-04-18	Parauapebas	208273	Carajás	15	3	Validation	12.9585	15.5339	14.1941	21.7038	12.4314	1.99245	0.363325	0.412044	1.53076	0.424814
2020-04-18	Primavera	10825	Rio Caetés	1	0	Test	0.000168584	0.118171	0.0281974	0.317183	1.48347	6.33808e-05	1.11317e-06	6.87865e-05	0.000218438	0.0183136
2020-04-18	Quatipuru	13608	Rio Caetés	1	0	Validation	6.32942e-05	0.0341448	0.0151942	0.147638	1.47139	3.91258e-05	6.81738e-07	6.30222e-05	0.000136079	0.0181238
2020-04-18	Rondon do Pará	52357	Carajás	1	1	Train	0.00146582	0.0119146	0.237295	0.257659	1.2693	0.00300212	0.00028304	0.00962505	0.0340962	0.01726
2020-04-18	Salinópolis	40675	Rio Caetés	1	0	Train	0.0177245	1.56765	0.132356	1.07594	1.97683	0.00521491	0.0439156	0.00134867	0.0151603	0.0321984
2020-04-18	Santa Bárbara do Pará	21079	Metropolitana I	2	0	Train	0.0045154	1.5832	7.19276	1.01399	1.38086	1.81412e-05	9.94757e-08	0.0621049	0.00371386	0.00983955
2020-04-18	Santarém	304589	Baixo Amazonas	20	2	Train	25.0596	15.6712	27.4689	21.0583	23.9192	2.62273	0.694383	1.1724	2.72529	2.85218
2020-04-18	Santo Antônio do Tauá	31482	Metropolitana II	4	0	Train	0.627683	8.03721	0.94418	5.9068	5.45806	0.102226	0.972007	0.00466501	0.0971979	0.209001
2020-04-18	São Geraldo do Araguaia	24847	Carajás	1	0	Train	1.93214e-05	0.000328485	0.0849697	0.0941763	1.34314	2.78713e-05	2.90031e-08	0.00119902	0.000750685	0.0191208
2020-04-18	São Miguel do Guamá	58986	Metropolitana III	2	1	Train	1.63499	8.00153	2.48259	3.86784	3.52268	0.710943	0.0105511	0.0984541	0.0131322	0.0669878
2020-04-18	Tucumã	39602	Araguaia	1	0	Train	0.00953049	0.421483	0.00031462	0.54794	1.34992	0.00246776	3.26649e-05	1.86388e-06	0.00244314	0.0119915
2020-04-18	Tucuruí	113659	Lago de Tucuruí	2	0	Test	0.000600327	0.0590094	0.112741	0.951628	2.76032	0.00329655	0.00321091	0.00999131	0.0825924	0.0562992
2020-04-18	Vigia	53686	Metropolitana II	1	0	Train	2.34813	4.89697	0.9117	4.1906	3.61775	0.315576	0.0468553	0.000907831	0.0160251	0.0771428
2020-04-19	Abaetetuba	157698	Tocantins	6	0	Train	0.00397979	0.378582	0.0116288	1.4416	1.97075	0.000769817	0.00500831	0.000856029	0.00418941	0.0147432
2020-04-19	Acará	55591	Metropolitana II	1	0	Train	0.000159007	0.0482169	0.0537139	0.19112	1.46258	0.000302041	0.00912389	0.000121405	0.00358653	0.0210412
2020-04-19	Afuá	39218	Marajó I	1	0	Validation	2.59286e-05	0.0545007	0.00752495	0.145026	1.58041	3.51282e-05	0.000138312	6.06778e-05	0.0010236	0.0228429
2020-04-19	Altamira	114594	Xingu	5	0	Train	0.0021611	0.267787	0.000241374	1.2259	2.76515	0.000131756	0.000197887	7.60842e-07	0.000321943	0.025569
2020-04-19	Ananindeua	530598	Metropolitana I	74	1	Train	78.5617	70.1299	83.5507	78.4262	87.1716	1.15501	0.376752	2.68449	0.5224	0.513859
2020-04-19	Barcarena	124680	Tocantins	4	0	Train	0.0460718	1.68196	0.0341616	1.38866	1.76987	0.0196351	0.105473	0.0150441	0.0650993	0.0357458
2020-04-19	Belém	1492745	Metropolitana I	467	22	Train	528.984	517.245	518.475	503.984	528.199	21.4364	10.8635	17.8153	22.9441	23.3101
2020-04-19	Benevides	62737	Metropolitana I	6	0	Train	0.0280261	10.3179	11.8973	4.08537	5.33975	0.000919613	0.326529	0.239003	0.225345	0.101512
2020-04-19	Bragança	127686	Rio Caetés	3	0	Test	0.348654	4.60629	3.90445	7.23104	5.61302	0.229022	0.291593	0.120162	0.231012	0.186953
2020-04-19	Bujaru	29132	Metropolitana II	2	0	Train	0.0250269	1.88735	0.476467	1.62587	2.58164	0.0137132	0.197412	0.0011798	0.0278833	0.0617113
2020-04-19	Cachoeira do Arari	23767	Marajó I	1	0	Train	0.00608261	0.629405	0.0951791	0.599007	1.89658	0.0151944	0.274922	0.0237377	0.13111	0.0407401
2020-04-19	Cametá	137890	Tocantins	1	1	Train	0.00822007	0.441746	0.0873624	0.880462	1.22433	0.00411276	0.0826567	0.240691	0.0397718	0.0162726
2020-04-19	Canaã dos Carajás	37085	Carajás	1	1	Train	0.000556628	0.0302551	1.68771	1.50335	1.29048	0.000284876	0.000232507	0.014571	0.0141207	0.0166319
2020-04-19	Capanema	69027	Rio Caetés	1	0	Train	0.434052	4.48431	1.47979	4.94014	5.01113	0.118785	0.256093	0.0573548	0.133621	0.148125
2020-04-19	Capitão Poço	54303	Metropolitana III	1	0	Train	0.000523131	0.686382	0.927858	1.07008	2.32581	0.00021302	0.00608952	0.00714196	0.00334995	0.0399741
2020-04-19	Castanhal	200793	Metropolitana III	8	0	Train	10.9217	20.1945	19.7557	16.0541	15.109	0.0900759	0.460785	0.48942	0.126695	0.41792
2020-04-19	Conceição do Araguaia	47864	Araguaia	1	0	Validation	0.0328598	0.887206	0.00150166	0.799078	1.3938	0.00359475	8.8785e-06	2.76995e-06	0.00162123	0.0133539
2020-04-19	Curralinho	34448	Marajó II	1	0	Train	0.00272087	0.0505322	0.000670284	0.306749	1.5174	0.00166228	0.000457668	0.000180466	0.00996908	0.023705
2020-04-19	Goianésia do Pará	40475	Lago de Tucuruí	1	0	Train	0.000263859	0.0138249	0.00291898	0.395611	1.56217	0.000207433	8.47153e-08	8.86692e-06	0.000877517	0.0215418
2020-04-19	Igarapé-Açu	38807	Metropolitana III	1	0	Train	0.0814028	2.90519	1.42635	1.93068	3.26202	0.0540399	0.162917	0.103773	0.040942	0.0770101
2020-04-19	Itaituba	101247	Tapajós	6	0	Test	0.00148209	0.125148	0.000181245	0.482153	1.39013	0.000965591	0.00144073	2.38305e-06	0.0084995	0.0137299
2020-04-19	Juruti	57943	Baixo Amazonas	3	0	Train	0.248525	0.102698	0.917677	1.01455	1.73705	0.297292	0.00416724	0.192268	0.229828	0.0311965
2020-04-19	Marabá	279349	Carajás	5	0	Test	0.644208	7.14141	8.75912	9.3556	3.75134	0.496132	0.370578	0.263977	0.493584	0.293056
2020-04-19	Marapanim	28336	Metropolitana III	1	0	Train	0.042987	0.896064	0.754448	0.854672	2.30431	0.0223128	0.0176307	0.021379	0.00943255	0.0417423
2020-04-19	Marituba	131521	Metropolitana I	11	1	Train	0.662176	9.58337	15.2294	4.88575	6.99919	0.00375815	0.0667362	0.732964	0.0355684	0.0512422
2020-04-19	Monte Alegre	58032	Baixo Amazonas	1	0	Train	0.000591744	0.0584622	0.269716	0.432302	1.61034	0.000406542	5.4927e-06	0.00207906	0.0118563	0.0254302
2020-04-19	Muaná	40349	Marajó I	1	0	Train	0.000271826	0.641566	0.0194644	0.378263	1.61701	0.00029148	0.000949561	0.00011046	0.00482552	0.0239924
2020-04-19	Nova Ipixuna	16678	Carajás	1	0	Train	4.5688e-05	0.00196343	0.142873	0.152074	1.26842	5.15652e-05	1.25389e-07	0.00164997	0.00120023	0.0169974
2020-04-19	Novo Progresso	25762	Tapajós	2	0	Train	1.50634e-05	0.00101329	2.35061e-05	0.0406406	1.34912	1.26338e-05	3.29129e-07	2.71123e-07	0.000408313	0.0128796
2020-04-19	Óbidos	52137	Baixo Amazonas	1	0	Train	0.00328353	0.00477961	0.213254	0.276195	1.63497	0.00534696	6.74906e-05	0.0104899	0.0635003	0.0269591
2020-04-19	Oeiras do Pará	32512	Tocantins	3	0	Train	0.000708373	0.0326362	0.00337549	0.204181	1.31173	0.00143176	0.00515355	0.00144347	0.00935159	0.0191576
2020-04-19	Parauapebas	208273	Carajás	15	4	Train	15.8805	17.8424	16.0442	23.7246	15.6429	2.05731	0.488844	0.517842	1.79075	0.547447
2020-04-19	Primavera	10825	Rio Caetés	1	0	Train	0.000264403	0.166296	0.0720012	0.383328	1.53878	8.60675e-05	2.34669e-06	0.000163247	0.000298698	0.0209399
2020-04-19	Quatipuru	13608	Rio Caetés	1	0	Test	9.26806e-05	0.0499866	0.0378271	0.178802	1.52273	5.13479e-05	1.45673e-06	0.00014576	0.000185478	0.0206638
2020-04-19	Rondon do Pará	52357	Carajás	1	1	Train	0.00288638	0.0188888	0.321301	0.308309	1.20039	0.0053277	0.000513425	0.0138174	0.042624	0.0154952
2020-04-19	Salinópolis	40675	Rio Caetés	1	0	Test	0.0364454	1.92854	0.307125	1.28779	2.13746	0.00837247	0.0612614	0.00313647	0.0201273	0.0369823
2020-04-19	Salvaterra	23752	Marajó I	1	0	Train	0.0132084	1.46948	0.0481754	0.744141	1.694	0.0126787	0.00243474	0.000701974	0.0138349	0.0270242
2020-04-19	Santa Bárbara do Pará	21079	Metropolitana I	2	0	Train	0.011629	1.93158	7.76508	1.69115	1.42916	4.30208e-05	2.43056e-07	0.0641977	0.00800273	0.010122
2020-04-19	Santa Cruz do Arari	10128	Marajó I	1	0	Train	0.033807	0.418869	0.0527739	0.406454	1.72482	0.069504	0.0689121	0.00930896	0.0662119	0.029536
2020-04-19	Santarém	304589	Baixo Amazonas	27	2	Train	27.4811	18.053	29.915	22.8443	25.9162	2.83147	0.865487	1.44904	2.89977	3.04563
2020-04-19	Santo Antônio do Tauá	31482	Metropolitana II	5	0	Train	1.1456	9.36698	1.94109	7.18954	6.2079	0.150446	1.1546	0.011855	0.140192	0.264725
2020-04-19	São Geraldo do Araguaia	24847	Carajás	1	0	Test	2.48422e-05	0.000611643	0.113958	0.113393	1.27775	3.35048e-05	7.54033e-08	0.00156478	0.000977245	0.0172523
2020-04-19	São Miguel do Guamá	58986	Metropolitana III	2	1	Train	2.34814	9.05907	3.71515	4.62679	4.19371	0.91457	0.0155659	0.168014	0.0182324	0.0864988
2020-04-19	Tucumã	39602	Araguaia	1	0	Train	0.0197275	0.541081	0.00134144	0.649436	1.40031	0.00457383	6.08632e-05	7.39573e-06	0.00299537	0.0135217
2020-04-19	Tucuruí	113659	Lago de Tucuruí	2	0	Train	0.000988904	0.0908655	0.287634	1.14214	2.98001	0.00515682	0.00547509	0.0229596	0.105026	0.0669437
2020-04-19	Vigia	53686	Metropolitana II	1	0	Train	3.51196	5.74533	1.67212	5.01112	4.21839	0.376483	0.0633095	0.00226395	0.0229521	0.0990559
2020-04-20	Abaetetuba	157698	Tocantins	6	0	Train	0.00578163	0.586742	0.0224738	1.76465	2.20223	0.000910757	0.00830522	0.00149487	0.00529977	0.0176487
2020-04-20	Acará	55591	Metropolitana II	1	0	Train	0.000232198	0.0674102	0.104187	0.232651	1.46488	0.000381542	0.0132916	0.000296327	0.00497195	0.0211853
2020-04-20	Afuá	39218	Marajó I	1	0	Test	3.53938e-05	0.0714862	0.020316	0.174284	1.6521	4.66753e-05	0.000223944	0.000163856	0.00132828	0.026659
2020-04-20	Altamira	114594	Xingu	6	0	Train	0.00341467	0.40675	0.000832059	1.50952	3.26922	0.000171445	0.000359454	2.32697e-06	0.000490329	0.0349189
2020-04-20	Ananindeua	530598	Metropolitana I	88	1	Train	90.3044	82.0983	91.5517	91.8729	100.578	1.58555	0.556905	2.85424	0.697451	0.74174
2020-04-20	Augusto Corrêa	45998	Rio Caetés	1	0	Train	1.0423	1.8127	0.497695	1.79046	1.88725	0.368932	0.00724836	0.0159847	0.027651	0.0308875
2020-04-20	Barcarena	124680	Tocantins	5	0	Train	0.0890945	2.18075	0.0765205	1.73397	1.84857	0.0350051	0.14374	0.0305988	0.0810487	0.0411427
2020-04-20	Belém	1492745	Metropolitana I	610	23	Validation	598.768	581.917	584.553	570.472	597.466	24.1604	14.1598	21.508	26.992	25.1687
2020-04-20	Benevides	62737	Metropolitana I	8	0	Train	0.0728272	11.1676	13.1164	6.30306	6.71406	0.00292467	0.427451	0.299491	0.422058	0.163136
2020-04-20	Bragança	127686	Rio Caetés	5	0	Train	0.648366	5.7645	5.81744	8.72385	6.50984	0.362463	0.383386	0.192904	0.324828	0.252068
2020-04-20	Breves	102701	Marajó II	3	0	Train	0.125059	6.01285	0.166487	3.36053	3.46596	0.0773829	0.792492	0.176933	0.537153	0.223619
2020-04-20	Bujaru	29132	Metropolitana II	2	0	Train	0.0501128	2.30069	0.890468	1.97442	2.80491	0.0217789	0.249885	0.00305501	0.0389573	0.0750335
2020-04-20	Cachoeira do Arari	23767	Marajó I	1	0	Train	0.0120256	0.778791	0.228741	0.721919	2.04288	0.0264748	0.344844	0.0596118	0.162215	0.0514283
2020-04-20	Cametá	137890	Tocantins	2	1	Test	0.0117349	0.687827	0.115206	1.10113	1.19852	0.00505079	0.121649	0.305271	0.051126	0.016938
2020-04-20	Canaã dos Carajás	37085	Carajás	1	1	Test	0.000782726	0.0498577	2.1576	1.77899	1.264	0.000357511	0.000431903	0.0189585	0.0181415	0.0159893
2020-04-20	Capanema	69027	Rio Caetés	4	0	Train	0.770369	5.4888	2.60274	5.97968	6.01039	0.190259	0.3289	0.11274	0.184395	0.211892
2020-04-20	Capitão Poço	54303	Metropolitana III	1	0	Train	0.000833665	0.886085	1.34555	1.27382	2.56664	0.000293466	0.00927698	0.0118198	0.00444234	0.0453476
2020-04-20	Castanhal	200793	Metropolitana III	17	0	Test	14.8665	23.4962	22.4802	19.0018	18.0645	0.138149	0.626126	0.600987	0.188283	0.535301
2020-04-20	Colares	12085	Metropolitana II	1	0	Validation	0.000151201	0.0246568	0.0724039	0.143681	1.43169	0.000307146	0.00446887	0.000227794	0.0031081	0.0206765
2020-04-20	Conceição do Araguaia	47864	Araguaia	1	0	Train	0.0652983	1.10161	0.00614224	0.940158	1.45721	0.00594245	1.71209e-05	1.07011e-05	0.00203757	0.0154323
2020-04-20	Curralinho	34448	Marajó II	1	0	Train	0.00542268	0.0748568	0.00188019	0.359052	1.49968	0.00290387	0.000788889	0.00047662	0.0110039	0.0230712
2020-04-20	Goianésia do Pará	40475	Lago de Tucuruí	1	0	Train	0.000475247	0.0218197	0.0105448	0.472495	1.61357	0.000332872	2.08166e-07	2.75761e-05	0.00114835	0.0237425
2020-04-20	Igarapé-Açu	38807	Metropolitana III	2	0	Train	0.153303	3.40136	2.0293	2.35549	3.76566	0.0898002	0.211996	0.174391	0.0557562	0.0993519
2020-04-20	Itaituba	101247	Tapajós	6	0	Train	0.00290688	0.173994	0.000801084	0.575933	1.44958	0.00172263	0.00233643	9.19203e-06	0.0102164	0.0159228
2020-04-20	Juruti	57943	Baixo Amazonas	3	0	Train	0.379229	0.140541	1.13361	1.18786	1.80444	0.430699	0.00642079	0.272875	0.273518	0.0348155
2020-04-20	Mãe do Rio	30077	Metropolitana III	1	0	Validation	0.0139137	1.26339	0.656051	0.832038	1.94855	0.000942286	3.15285e-05	0.000826957	0.000274027	0.0326029
2020-04-20	Marabá	279349	Carajás	5	0	Train	1.14632	8.56581	10.0862	10.8622	4.46624	0.743454	0.500762	0.338257	0.641734	0.388437
2020-04-20	Marapanim	28336	Metropolitana III	1	0	Train	0.0829182	1.11755	1.08654	1.02419	2.53543	0.0364705	0.0254201	0.037204	0.0124912	0.0476694
2020-04-20	Marituba	131521	Metropolitana I	17	1	Train	1.6347	10.9543	16.3178	6.94286	8.37685	0.00868761	0.0978497	0.751605	0.0624793	0.0690593
2020-04-20	Monte Alegre	58032	Baixo Amazonas	1	0	Train	0.0011445	0.0810218	0.340778	0.512577	1.65323	0.000715216	1.07395e-05	0.00312296	0.0153079	0.0278555
2020-04-20	Muaná	40349	Marajó I	1	0	Train	0.000461414	0.778306	0.0534951	0.453738	1.69922	0.000446926	0.00145656	0.000313657	0.00619309	0.0282308
2020-04-20	Nova Ipixuna	16678	Carajás	1	0	Train	6.55839e-05	0.0033851	0.181412	0.182489	1.19598	6.62929e-05	3.05814e-07	0.00205454	0.00158058	0.0150598
2020-04-20	Novo Progresso	25762	Tapajós	2	0	Train	1.82767e-05	0.00171782	0.000103716	0.0487568	1.39587	1.48033e-05	7.2997e-07	9.41567e-07	0.00050965	0.0147142
2020-04-20	Óbidos	52137	Baixo Amazonas	1	0	Train	0.00648051	0.00727946	0.264217	0.327517	1.67739	0.0100522	0.000121129	0.0161075	0.0795569	0.0294267
2020-04-20	Oeiras do Pará	32512	Tocantins	3	0	Train	0.000938022	0.0528165	0.0065166	0.249789	1.2811	0.00158859	0.00848097	0.00236643	0.0115195	0.0190708
2020-04-20	Ourém	17842	Rio Caetés	2	0	Train	0.000353985	0.215754	0.137681	0.396599	1.57656	0.000112158	3.29053e-06	0.000304501	0.000351414	0.0230068
2020-04-20	Parauapebas	208273	Carajás	19	4	Train	19.17	20.3977	18.1188	25.8445	19.5054	2.10659	0.64854	0.653719	2.071	0.704594
2020-04-20	Primavera	10825	Rio Caetés	1	0	Validation	0.000433728	0.230102	0.154428	0.462553	1.58881	0.00011856	4.77982e-06	0.000337237	0.000414765	0.0234082
2020-04-20	Quatipuru	13608	Rio Caetés	1	0	Train	0.000141292	0.0718326	0.0791451	0.216196	1.56753	6.80536e-05	3.0054e-06	0.000293135	0.000256673	0.0230138
2020-04-20	Rondon do Pará	52357	Carajás	1	1	Validation	0.00576227	0.0293211	0.41309	0.36783	1.12951	0.00941552	0.000905414	0.0190486	0.0535822	0.013824
2020-04-20	Salinópolis	40675	Rio Caetés	2	0	Train	0.0747824	2.35344	0.606026	1.53997	2.33499	0.013302	0.0840833	0.00641907	0.0271042	0.0425256
2020-04-20	Salvaterra	23752	Marajó I	2	0	Train	0.0262927	1.72491	0.127905	0.892567	1.79437	0.0221294	0.00360664	0.00200372	0.0177571	0.032206
2020-04-20	Santa Bárbara do Pará	21079	Metropolitana I	2	0	Train	0.0334536	2.33572	8.30132	2.57292	1.49362	0.00011276	5.69741e-07	0.0661822	0.0153659	0.0105099
2020-04-20	Santa Cruz do Arari	10128	Marajó I	3	0	Validation	0.0623156	0.518489	0.12957	0.491692	1.82752	0.1165	0.0905948	0.0241228	0.0832216	0.0354308
2020-04-20	Santa Izabel do Pará	70801	Metropolitana II	2	0	Train	3.78556	20.638	10.5026	12.4973	10.7605	0.0743198	0.328486	0.00852095	0.0314486	0.302211
2020-04-20	Santarém	304589	Baixo Amazonas	28	2	Train	29.979	20.7054	32.4805	24.7449	27.9732	3.02655	1.06751	1.76154	3.07492	3.23904
2020-04-20	Santo Antônio do Tauá	31482	Metropolitana II	7	0	Test	1.99314	10.8598	3.50348	8.71122	7.13973	0.215531	1.35892	0.0280552	0.201637	0.334776
2020-04-20	São Geraldo do Araguaia	24847	Carajás	1	0	Validation	3.28432e-05	0.00110466	0.143984	0.136085	1.20539	4.05542e-05	1.87616e-07	0.0019347	0.00128132	0.0152971
2020-04-20	São Miguel do Guamá	58986	Metropolitana III	2	1	Train	3.24952	10.2076	5.13886	5.52548	5.05779	1.10976	0.0225248	0.26062	0.0255921	0.114917
2020-04-20	Terra Alta	11720	Metropolitana III	1	0	Train	0.0171022	0.756312	0.722602	0.709816	2.20365	0.00609	0.0106864	0.0170869	0.00591792	0.0389379
2020-04-20	Tucumã	39602	Araguaia	1	0	Test	0.0400344	0.687089	0.00546972	0.766179	1.46564	0.00790122	0.000110199	2.93349e-05	0.00370595	0.0156712
2020-04-20	Tucuruí	113659	Lago de Tucuruí	4	0	Train	0.00170138	0.137254	0.614317	1.36441	3.1802	0.00824309	0.00910621	0.0455828	0.134012	0.0794745
2020-04-20	Vigia	53686	Metropolitana II	8	0	Train	5.02944	6.70023	2.76117	5.97524	4.94053	0.42941	0.0842774	0.00536067	0.0330479	0.128364
2020-04-20	Xinguara	44751	Araguaia	1	0	Train	0.019938	0.558945	0.00828853	0.873991	1.4737	0.0122592	0.000204191	6.54851e-05	0.0175981	0.0162764
2020-04-21	Abaetetuba	157698	Tocantins	6	0	Train	0.00870654	0.889554	0.0416586	2.16491	2.50242	0.00109725	0.0134334	0.00246274	0.00679645	0.0217205
2020-04-21	Acará	55591	Metropolitana II	1	0	Test	0.000352961	0.0929517	0.180092	0.282838	1.47573	0.000491597	0.0190077	0.000689968	0.00696233	0.0215905
2020-04-21	Afuá	39218	Marajó I	1	0	Train	4.98914e-05	0.0926946	0.0458909	0.20869	1.72384	6.23023e-05	0.000353988	0.000386207	0.00173306	0.0306706
2020-04-21	Altamira	114594	Xingu	6	0	Train	0.00561948	0.604917	0.0031911	1.86013	3.8655	0.000229564	0.000634196	7.74273e-06	0.000754318	0.0481638
2020-04-21	Ananindeua	530598	Metropolitana I	111	1	Validation	102.821	95.5397	100.614	106.156	113.962	2.16057	0.806892	3.06683	0.912495	1.07257
2020-04-21	Augusto Corrêa	45998	Rio Caetés	2	0	Train	1.51317	2.21149	0.850043	2.16881	2.01364	0.449265	0.0107488	0.0308733	0.0382702	0.0348812
2020-04-21	Barcarena	124680	Tocantins	5	0	Test	0.170759	2.79538	0.159875	2.16739	1.95616	0.0612235	0.192804	0.0578181	0.102162	0.0485233
2020-04-21	Belém	1492745	Metropolitana I	674	24	Train	674.992	652.806	657.745	644.671	672.917	27.3502	18.2337	26.0551	31.6963	27.3202
2020-04-21	Benevides	62737	Metropolitana I	8	0	Validation	0.199487	12.0852	14.3619	8.91739	8.5247	0.0104956	0.551097	0.376893	0.707693	0.269965
2020-04-21	Bragança	127686	Rio Caetés	6	0	Train	1.16254	7.14788	8.01065	10.4737	7.53989	0.549226	0.497317	0.291752	0.45144	0.338681
2020-04-21	Breves	102701	Marajó II	4	1	Train	0.247422	7.69533	0.248909	4.16119	3.96994	0.126459	1.05106	0.253817	0.63423	0.283522
2020-04-21	Bujaru	29132	Metropolitana II	3	0	Train	0.0995943	2.78414	1.49339	2.3916	3.05371	0.0341359	0.312493	0.00743405	0.0546943	0.0918298
2020-04-21	Cachoeira do Arari	23767	Marajó I	1	0	Train	0.0237784	0.956321	0.463257	0.868134	2.21854	0.0451674	0.427117	0.128117	0.202208	0.0659706
2020-04-21	Cametá	137890	Tocantins	2	1	Validation	0.0173781	1.04777	0.150333	1.38819	1.18484	0.00647734	0.175483	0.376656	0.0662937	0.0182553
2020-04-21	Canaã dos Carajás	37085	Carajás	1	1	Train	0.00114346	0.0802026	2.65881	2.09708	1.25429	0.000458157	0.000779059	0.0239779	0.0234129	0.0158695
2020-04-21	Capanema	69027	Rio Caetés	8	0	Validation	1.30681	6.66406	4.07166	7.2107	7.18416	0.290004	0.416926	0.1993	0.253621	0.305597
2020-04-21	Capitão Poço	54303	Metropolitana III	1	0	Train	0.00139626	1.13119	1.82861	1.51558	2.87103	0.000414286	0.0138383	0.0183812	0.00598442	0.0522558
2020-04-21	Castanhal	200793	Metropolitana III	19	0	Train	19.5048	27.1843	25.5126	22.4503	21.6985	0.212484	0.838095	0.740537	0.280018	0.6854
2020-04-21	Colares	12085	Metropolitana II	1	0	Train	0.000235951	0.0350221	0.125598	0.174538	1.41922	0.000414273	0.00662486	0.00054171	0.00435445	0.0203871
2020-04-21	Conceição do Araguaia	47864	Araguaia	1	0	Test	0.124761	1.35462	0.0223769	1.10178	1.53465	0.00916578	3.20381e-05	3.90584e-05	0.00258883	0.0181703
2020-04-21	Curralinho	34448	Marajó II	1	0	Train	0.0110188	0.108997	0.00475553	0.421284	1.48217	0.00504861	0.00132564	0.00113532	0.0121894	0.0223898
2020-04-21	Goianésia do Pará	40475	Lago de Tucuruí	1	0	Train	0.000892783	0.0336838	0.031937	0.561958	1.66114	0.000540114	4.91247e-07	7.60388e-05	0.00151537	0.0255341
2020-04-21	Igarapé-Açu	38807	Metropolitana III	2	0	Train	0.278023	3.95993	2.71141	2.86883	4.37352	0.142098	0.27197	0.27004	0.0768121	0.131959
2020-04-21	Inhangapi	11711	Metropolitana III	1	0	Train	0.00244765	0.389911	0.488023	0.433071	1.95402	0.000481179	0.000256507	0.00219683	0.000512291	0.0334549
2020-04-21	Itaituba	101247	Tapajós	6	0	Train	0.00585928	0.238553	0.00341936	0.686616	1.51928	0.00303456	0.00370271	3.57492e-05	0.0123971	0.0187393
2020-04-21	Juruti	57943	Baixo Amazonas	3	0	Train	0.552862	0.18987	1.35951	1.38023	1.87976	0.590439	0.00969082	0.367572	0.320887	0.0388461
2020-04-21	Mãe do Rio	30077	Metropolitana III	1	0	Train	0.0286016	1.53145	0.915046	0.983996	2.06954	0.00152342	5.7583e-05	0.00127997	0.000378996	0.0352049
2020-04-21	Marabá	279349	Carajás	6	0	Train	1.95102	10.2061	11.5612	12.546	5.38629	1.05824	0.667136	0.434651	0.82528	0.52009
2020-04-21	Marapanim	28336	Metropolitana III	1	0	Train	0.154679	1.38131	1.47026	1.22679	2.82731	0.0567248	0.0359751	0.0603525	0.0167905	0.055474
2020-04-21	Marituba	131521	Metropolitana I	18	1	Validation	3.41089	12.4805	17.4367	9.20427	9.89971	0.0171878	0.140707	0.772329	0.100511	0.0947221
2020-04-21	Monte Alegre	58032	Baixo Amazonas	1	0	Train	0.00227151	0.110639	0.416922	0.603328	1.69185	0.00126202	2.03622e-05	0.0045195	0.0195836	0.0299788
2020-04-21	Muaná	40349	Marajó I	1	0	Validation	0.000818328	0.936856	0.123045	0.542416	1.78514	0.000693737	0.00218741	0.000776856	0.00799866	0.0328459
2020-04-21	Nova Ipixuna	16678	Carajás	1	0	Train	9.8186e-05	0.00568217	0.220875	0.218209	1.12019	8.7115e-05	7.15956e-07	0.00246258	0.0020946	0.0131865
2020-04-21	Novo Progresso	25762	Tapajós	2	0	Train	2.24531e-05	0.00284138	0.000441327	0.0584611	1.45014	1.69389e-05	1.56038e-06	3.29115e-06	0.000638493	0.0170714
2020-04-21	Óbidos	52137	Baixo Amazonas	1	0	Test	0.0125539	0.0108855	0.317268	0.385814	1.71757	0.0183223	0.000211493	0.0237029	0.0985558	0.0317115
2020-04-21	Oeiras do Pará	32512	Tocantins	3	0	Train	0.00127907	0.0835426	0.0122014	0.30684	1.25575	0.00177795	0.0136198	0.00370611	0.0143078	0.0192369
2020-04-21	Ourém	17842	Rio Caetés	2	0	Train	0.000616536	0.292083	0.250435	0.477566	1.61833	0.000161302	6.55795e-06	0.000548599	0.000494022	0.025087
2020-04-21	Pacajá	47706	Xingu	1	0	Train	0.000181101	0.0102566	0.000932433	0.155952	1.59461	0.000253992	0.00309621	2.64498e-05	0.00429341	0.0220433
2020-04-21	Parauapebas	208273	Carajás	25	4	Train	22.8277	23.2147	20.451	28.0893	24.007	2.15403	0.848904	0.828073	2.37334	0.905223
2020-04-21	Primavera	10825	Rio Caetés	1	0	Train	0.000745095	0.313355	0.284005	0.557594	1.63175	0.000166733	9.4208e-06	0.000615211	0.000584538	0.0254754
2020-04-21	Quatipuru	13608	Rio Caetés	1	0	Train	0.000224979	0.101431	0.142187	0.26113	1.60367	9.17951e-05	5.99592e-06	0.000520333	0.000360482	0.0249232
2020-04-21	Rondon do Pará	52357	Carajás	1	1	Train	0.0115134	0.0446152	0.512026	0.437474	1.0605	0.0164205	0.00155423	0.0255463	0.0676397	0.0123605
2020-04-21	Salinópolis	40675	Rio Caetés	2	0	Train	0.151118	2.85003	1.04269	1.84082	2.58547	0.0207986	0.11363	0.0117636	0.036989	0.0494506
2020-04-21	Salvaterra	23752	Marajó I	2	0	Train	0.0511128	2.01228	0.284395	1.0668	1.9053	0.0368948	0.00523886	0.00492559	0.0229039	0.0381866
2020-04-21	Santa Bárbara do Pará	21079	Metropolitana I	4	0	Train	0.09991	2.8009	8.80644	3.60712	1.57977	0.00030556	1.28355e-06	0.0681277	0.026582	0.0110464
2020-04-21	Santa Cruz do Arari	10128	Marajó I	3	0	Train	0.109978	0.636848	0.267552	0.593119	1.9425	0.183942	0.117357	0.0534473	0.104881	0.0424775
2020-04-21	Santa Izabel do Pará	70801	Metropolitana II	6	0	Train	6.10996	22.802	14.1077	14.6383	12.7845	0.0995276	0.404945	0.0171973	0.0477567	0.374158
2020-04-21	Santa Maria do Pará	24861	Metropolitana III	1	0	Train	0.000642279	0.963585	1.28221	1.11126	2.20454	3.56928e-05	0.00010291	0.00115527	0.000302392	0.0375172
2020-04-21	Santarém	304589	Baixo Amazonas	28	3	Train	32.5705	23.6477	35.1805	26.7967	30.1274	3.20905	1.30355	2.10924	3.25648	3.44488
2020-04-21	Santo Antônio do Tauá	31482	Metropolitana II	7	0	Train	3.29185	12.5276	5.6815	10.5012	8.31844	0.301575	1.58536	0.0617674	0.287975	0.424197
2020-04-21	São Geraldo do Araguaia	24847	Carajás	1	0	Validation	4.48138e-05	0.00193828	0.174292	0.162775	1.12887	4.97184e-05	4.47655e-07	0.00229992	0.0016916	0.0133819
2020-04-21	São Miguel do Guamá	58986	Metropolitana III	6	1	Train	4.34956	11.4501	6.70046	6.58636	6.15068	1.28199	0.0319978	0.373597	0.0362119	0.157081
2020-04-21	São Sebastião da Boa Vista	26640	Marajó I	3	0	Train	0.0423033	1.54017	0.342283	1.43917	1.98441	0.0207243	0.0102148	0.00411192	0.0202264	0.0411462
2020-04-21	Tailândia	106339	Lago de Tucuruí	1	0	Train	0.657224	1.42211	0.302034	4.47759	2.80212	0.0612646	1.19224e-06	6.4268e-05	0.00318011	0.0459267
2020-04-21	Terra Alta	11720	Metropolitana III	1	0	Train	0.0346455	0.946506	0.985646	0.849509	2.39406	0.00998648	0.0158134	0.0278737	0.00798286	0.0432194
2020-04-21	Tracuateua	30959	Rio Caetés	1	0	Validation	0.000233988	0.0901995	0.141103	0.270265	1.6039	9.80424e-05	1.016e-05	0.000544209	0.00036402	0.0248951
2020-04-21	Tucumã	39602	Araguaia	1	0	Train	0.0788212	0.863556	0.0198515	0.900512	1.54527	0.0128004	0.000194126	0.000109586	0.00463533	0.0184994
2020-04-21	Tucuruí	113659	Lago de Tucuruí	4	0	Train	0.0030529	0.203577	1.1223	1.62272	3.35187	0.0134818	0.0147899	0.0792561	0.171337	0.0937642
2020-04-21	Vigia	53686	Metropolitana II	9	0	Train	6.92217	7.76924	4.19482	7.10366	5.79142	0.472405	0.110601	0.012012	0.0476667	0.166408
2020-04-21	Xinguara	44751	Araguaia	1	0	Validation	0.0402787	0.714665	0.0293518	1.03716	1.55223	0.0211647	0.00035332	0.000240572	0.0219028	0.0192302
2020-04-22	Abaetetuba	157698	Tocantins	6	0	Train	0.013641	1.32084	0.0755496	2.66369	2.88376	0.00135867	0.0212184	0.00389669	0.00885957	0.0271486
2020-04-22	Acará	55591	Metropolitana II	1	0	Train	0.000560252	0.126498	0.283893	0.343397	1.50048	0.000649693	0.0267046	0.00152986	0.00983201	0.0225271
2020-04-22	Afuá	39218	Marajó I	1	0	Train	7.29501e-05	0.118891	0.0881274	0.248974	1.79807	8.42848e-05	0.000546822	0.000800979	0.0022697	0.0349378
2020-04-22	Altamira	114594	Xingu	6	0	Validation	0.00963823	0.88185	0.0127638	2.29419	4.5413	0.000318847	0.0010883	2.6581e-05	0.00116828	0.0661916
2020-04-22	Ananindeua	530598	Metropolitana I	120	1	Train	116.316	110.56	110.895	121.417	127.695	2.8944	1.147	3.33266	1.17539	1.54188
2020-04-22	Augusto Corrêa	45998	Rio Caetés	2	0	Validation	2.11464	2.6764	1.30463	2.62017	2.1662	0.520364	0.0156404	0.0539245	0.0532098	0.0392972
2020-04-22	Barcarena	124680	Tocantins	6	0	Test	0.320764	3.54461	0.314028	2.71102	2.10813	0.104244	0.254721	0.102437	0.130466	0.0590648
2020-04-22	Belém	1492745	Metropolitana I	776	26	Train	757.662	730.308	738.564	727.076	754.156	31.1829	23.2085	31.6038	37.1418	30.075
2020-04-22	Benevides	62737	Metropolitana I	8	0	Train	0.530801	13.0755	15.6412	11.7169	10.8606	0.038034	0.700213	0.475751	1.07786	0.450912
2020-04-22	Bragança	127686	Rio Caetés	7	0	Validation	1.99846	8.78613	10.4134	12.5073	8.73976	0.793375	0.636845	0.421721	0.618081	0.451563
2020-04-22	Breves	102701	Marajó II	4	1	Train	0.487773	9.74761	0.384236	5.18502	4.63815	0.204851	1.3745	0.366792	0.759043	0.367263
2020-04-22	Bujaru	29132	Metropolitana II	3	0	Test	0.194001	3.34573	2.29642	2.88878	3.33418	0.0524576	0.386275	0.0169247	0.0768952	0.112477
2020-04-22	Cachoeira do Arari	23767	Marajó I	2	0	Validation	0.0464542	1.16579	0.809319	1.0416	2.4363	0.0749675	0.522656	0.239227	0.25338	0.0867678
2020-04-22	Cametá	137890	Tocantins	2	1	Train	0.0267691	1.56325	0.196513	1.7655	1.19177	0.00875831	0.248361	0.456641	0.086894	0.0207284
2020-04-22	Canaã dos Carajás	37085	Carajás	1	1	Train	0.00174158	0.126102	3.19357	2.46208	1.26838	0.000602446	0.00136641	0.0297908	0.0302694	0.0164514
2020-04-22	Capanema	69027	Rio Caetés	8	0	Validation	2.1139	8.02879	5.81976	8.65633	8.52457	0.420277	0.521955	0.322845	0.346144	0.438962
2020-04-22	Capitão Poço	54303	Metropolitana III	1	0	Train	0.00245548	1.42891	2.3699	1.8032	3.25218	0.00060349	0.0202309	0.0272598	0.00818817	0.0615177
2020-04-22	Castanhal	200793	Metropolitana III	27	0	Train	24.7674	31.284	28.9047	26.4594	26.0503	0.327762	1.10581	0.916678	0.414853	0.877184
2020-04-22	Colares	12085	Metropolitana II	1	0	Train	0.000385074	0.0490218	0.198371	0.211819	1.41297	0.000573132	0.00963121	0.00122818	0.00615649	0.0202913
2020-04-22	Conceição do Araguaia	47864	Araguaia	1	0	Train	0.227808	1.65057	0.069255	1.28699	1.62367	0.0132775	5.82528e-05	0.000128815	0.00332792	0.021498
2020-04-22	Curionópolis	17929	Carajás	1	1	Test	0.0563763	0.0951019	0.764024	0.605581	0.983825	0.0703178	0.00303137	0.0563365	0.0942919	0.0108958
2020-04-22	Curralinho	34448	Marajó II	1	0	Validation	0.0225393	0.156134	0.0110733	0.495865	1.46886	0.00866878	0.00217402	0.00247328	0.0135961	0.0218275
2020-04-22	Curuçá	40066	Metropolitana III	1	0	Validation	0.0168648	4.57866	2.43466	1.77224	5.17235	0.01059	0.612174	0.0695937	0.0420369	0.345068
2020-04-22	Garrafão do Norte	26066	Metropolitana III	1	0	Validation	0.00958173	1.60274	1.5623	1.33096	2.52087	0.000808876	0.00233959	0.00547222	0.00149244	0.043847
2020-04-22	Goianésia do Pará	40475	Lago de Tucuruí	1	0	Validation	0.00173915	0.0509222	0.0801789	0.665725	1.70805	0.000885773	1.11535e-06	0.000182635	0.00201625	0.0269425
2020-04-22	Igarapé-Açu	38807	Metropolitana III	2	0	Train	0.482655	4.58559	3.45693	3.48633	5.07867	0.21422	0.344198	0.390603	0.106722	0.179382
2020-04-22	Inhangapi	11711	Metropolitana III	1	0	Train	0.00499791	0.495417	0.631653	0.515513	2.06384	0.000780365	0.000433683	0.00314928	0.000710555	0.0355575
2020-04-22	Itaituba	101247	Tapajós	6	0	Train	0.0120051	0.322761	0.0130829	0.817461	1.59531	0.00527795	0.00574017	0.000132032	0.0152183	0.0220587
2020-04-22	Juruti	57943	Baixo Amazonas	4	1	Train	0.772735	0.253394	1.59581	1.59218	1.96929	0.770318	0.0143404	0.474068	0.370911	0.0437469
2020-04-22	Mãe do Rio	30077	Metropolitana III	1	0	Validation	0.0578647	1.83952	1.20898	1.16309	2.22062	0.00239274	0.000102193	0.00187763	0.00053243	0.0381146
2020-04-22	Marabá	279349	Carajás	9	1	Validation	3.17021	12.0837	13.2146	14.423	6.57375	1.43083	0.876787	0.560211	1.04904	0.701477
2020-04-22	Marapanim	28336	Metropolitana III	4	0	Test	0.27709	1.69282	1.89985	1.46913	3.19124	0.0839473	0.0500147	0.0924061	0.0228795	0.0661271
2020-04-22	Marituba	131521	Metropolitana I	19	1	Train	6.06892	14.175	18.6034	11.5432	11.5431	0.0293166	0.198608	0.796164	0.150447	0.131351
2020-04-22	Monte Alegre	58032	Baixo Amazonas	1	0	Train	0.00457368	0.148984	0.498638	0.704936	1.72972	0.0022174	3.74877e-05	0.00635622	0.0247635	0.0319422
2020-04-22	Muaná	40349	Marajó I	1	0	Train	0.00151201	1.11939	0.240682	0.646238	1.87857	0.0010929	0.00321898	0.00168947	0.0103774	0.0380002
2020-04-22	Nova Ipixuna	16678	Carajás	1	0	Train	0.000153787	0.00929986	0.261103	0.259913	1.04459	0.000117488	1.61193e-06	0.00287487	0.00278852	0.0114879
2020-04-22	Novo Progresso	25762	Tapajós	2	0	Train	2.79832e-05	0.00459136	0.00167956	0.0700825	1.50716	1.9126e-05	3.21994e-06	1.09141e-05	0.000804831	0.0198168
2020-04-22	Óbidos	52137	Baixo Amazonas	2	0	Train	0.0236027	0.0159971	0.372516	0.451444	1.75952	0.0321569	0.000359681	0.0336759	0.120474	0.0340224
2020-04-22	Oeiras do Pará	32512	Tocantins	4	0	Test	0.00180472	0.12931	0.0224773	0.378708	1.24269	0.00202316	0.0213688	0.00562842	0.0179713	0.0199511
2020-04-22	Ourém	17842	Rio Caetés	2	0	Train	0.00112359	0.389643	0.402491	0.574651	1.65314	0.000237309	1.26605e-05	0.000891633	0.000703977	0.0266612
2020-04-22	Pacajá	47706	Xingu	1	0	Train	0.000257148	0.0169153	0.00361944	0.190981	1.67008	0.000317161	0.00503792	8.99957e-05	0.00575919	0.0253557
2020-04-22	Parauapebas	208273	Carajás	31	4	Train	26.8421	26.3087	23.0739	30.489	29.0786	2.21499	1.09695	1.0509	2.70086	1.16005
2020-04-22	Primavera	10825	Rio Caetés	1	0	Test	0.00133954	0.420359	0.460668	0.671699	1.66865	0.000240104	1.79935e-05	0.0010121	0.000834775	0.0270525
2020-04-22	Quatipuru	13608	Rio Caetés	1	0	Train	0.000374965	0.140871	0.225678	0.315157	1.63177	0.000126655	1.15846e-05	0.000832721	0.000513053	0.0262948
2020-04-22	Redenção	84787	Araguaia	1	0	Test	0.0558235	0.908674	0.0601158	1.30281	1.65453	0.0102698	0.000578878	0.000327164	0.00670288	0.0220803
2020-04-22	Rondon do Pará	52357	Carajás	1	1	Train	0.022729	0.0666133	0.618761	0.518507	0.997493	0.0279701	0.00260023	0.0336536	0.0855484	0.0111983
2020-04-22	Salinópolis	40675	Rio Caetés	2	0	Test	0.297053	3.42631	1.60908	2.2	2.90783	0.0318066	0.151295	0.0197126	0.0510519	0.0586682
2020-04-22	Salvaterra	23752	Marajó I	2	0	Train	0.0960991	2.33382	0.5398	1.27052	2.03346	0.0585173	0.00746814	0.0105177	0.0296176	0.0454159
2020-04-22	Santa Bárbara do Pará	21079	Metropolitana I	7	0	Train	0.283254	3.33247	9.28693	4.72333	1.69499	0.00078984	2.78396e-06	0.0701066	0.0420618	0.0117951
2020-04-22	Santa Cruz do Arari	10128	Marajó I	3	0	Train	0.185121	0.776458	0.475395	0.713318	2.0775	0.273728	0.149894	0.102687	0.132192	0.0513812
2020-04-22	Santa Izabel do Pará	70801	Metropolitana II	12	0	Validation	9.3506	25.1165	18.2128	17.0971	15.2164	0.128744	0.493812	0.0339661	0.0721286	0.452401
2020-04-22	Santa Maria do Pará	24861	Metropolitana III	1	0	Train	0.00105846	1.22466	1.68496	1.31075	2.39703	4.69034e-05	0.000182122	0.00165192	0.000425882	0.0411911
2020-04-22	Santarém	304589	Baixo Amazonas	35	3	Train	35.2767	26.8995	38.031	29.0382	32.4144	3.38005	1.57655	2.4909	3.45004	3.67068
2020-04-22	Santo Antônio do Tauá	31482	Metropolitana II	11	0	Train	5.15249	14.3823	8.4579	12.5863	9.81669	0.41416	1.83396	0.126265	0.40671	0.54014
2020-04-22	São Caetano de Odivelas	18050	Metropolitana II	1	0	Train	0.190069	1.12813	1.55206	1.46967	2.56603	0.0564445	0.473786	0.0125898	0.0755675	0.0873572
2020-04-22	São Geraldo do Araguaia	24847	Carajás	1	0	Validation	6.33543e-05	0.00330934	0.2047	0.194002	1.05165	6.2029e-05	1.0262e-06	0.00265988	0.00224558	0.0116205
2020-04-22	São João do Araguaia	13996	Carajás	1	0	Train	7.91555e-05	0.000855144	0.178976	0.169454	1.06023	0.00016732	1.64272e-05	0.00519708	0.00764638	0.0120128
2020-04-22	São Miguel do Guamá	58986	Metropolitana III	10	1	Train	5.65364	12.7894	8.36151	7.83216	7.49856	1.42	0.0446574	0.502068	0.0514509	0.219664
2020-04-22	São Sebastião da Boa Vista	26640	Marajó I	5	0	Train	0.0822422	1.8095	0.649143	1.70926	2.13553	0.033165	0.0141984	0.0088437	0.0263241	0.0494893
2020-04-22	Tailândia	106339	Lago de Tucuruí	1	0	Test	1.06218	1.8576	0.69931	5.04715	3.22736	0.0825619	2.59923e-06	0.000152647	0.00429123	0.0551541
2020-04-22	Terra Alta	11720	Metropolitana III	1	0	Test	0.068876	1.17362	1.28163	1.01649	2.63341	0.0158936	0.0229434	0.0430649	0.0109227	0.0487592
2020-04-22	Tracuateua	30959	Rio Caetés	1	0	Train	0.00038902	0.125873	0.223595	0.325409	1.63183	0.000135943	1.92731e-05	0.000863296	0.00051833	0.026239
2020-04-22	Tucumã	39602	Araguaia	1	0	Train	0.149271	1.07482	0.0611878	1.05507	1.63681	0.0195163	0.000333114	0.000368539	0.0058656	0.021938
2020-04-22	Tucuruí	113659	Lago de Tucuruí	5	0	Train	0.00568933	0.296767	1.80469	1.92146	3.49714	0.0225052	0.0234826	0.123166	0.218997	0.109502
2020-04-22	Vigia	53686	Metropolitana II	12	0	Test	9.19085	8.95988	5.96646	8.41699	6.77848	0.505671	0.143179	0.0253254	0.0685899	0.213527
2020-04-22	Xinguara	44751	Araguaia	2	0	Train	0.0793186	0.904211	0.0877104	1.22787	1.64015	0.0347901	0.000595936	0.000789451	0.027583	0.0227241
2020-04-23	Abaetetuba	157698	Tocantins	6	0	Train	0.0222857	1.92293	0.135812	3.28847	3.36029	0.00174162	0.0327655	0.00600652	0.0117617	0.0340593
2020-04-23	Acará	55591	Metropolitana II	2	0	Validation	0.000930164	0.170011	0.416378	0.416287	1.54375	0.000884554	0.0368882	0.0032208	0.0139659	0.0242818
2020-04-23	Afuá	39218	Marajó I	1	0	Train	0.000111087	0.150917	0.147745	0.295886	1.87977	0.00011628	0.000826298	0.00148693	0.00297626	0.0397503
2020-04-23	Alenquer	56789	Baixo Amazonas	1	0	Validation	0.00634699	0.166161	0.455517	0.663148	1.80334	0.00248083	3.78075e-05	0.00691586	0.0190489	0.0354129
2020-04-23	Altamira	114594	Xingu	8	0	Test	0.0172039	1.26153	0.0491587	2.83171	5.28041	0.000461956	0.00181875	8.85212e-05	0.00181466	0.0897182
2020-04-23	Ananindeua	530598	Metropolitana I	125	1	Train	131.081	127.266	122.574	137.81	142.467	3.77839	1.60106	3.665	1.49596	2.18689
2020-04-23	Augusto Corrêa	45998	Rio Caetés	2	0	Train	2.85662	3.21439	1.84583	3.155	2.35864	0.57699	0.0223492	0.0867213	0.0739961	0.0446105
2020-04-23	Barcarena	124680	Tocantins	6	0	Train	0.584682	4.44858	0.582456	3.39099	2.3238	0.17148	0.331677	0.171326	0.168721	0.0744086
2020-04-23	Belém	1492745	Metropolitana I	804	33	Train	846.635	814.833	827.415	818.067	840.744	35.9072	29.2133	38.2938	43.4151	33.8395
2020-04-23	Benevides	62737	Metropolitana I	9	0	Train	1.27567	14.1434	16.9618	14.5005	13.7601	0.122884	0.877325	0.601403	1.51544	0.740565
2020-04-23	Bragança	127686	Rio Caetés	7	0	Train	3.28364	10.7104	12.9904	14.8496	10.1642	1.09064	0.80554	0.58885	0.831517	0.596605
2020-04-23	Breves	102701	Marajó II	4	1	Train	0.94611	12.2268	0.610767	6.4974	5.53206	0.326346	1.77343	0.532571	0.921585	0.486179
2020-04-23	Bujaru	29132	Metropolitana II	3	0	Train	0.366242	3.99387	3.29655	3.47819	3.65885	0.0786512	0.472193	0.0358796	0.107848	0.137421
2020-04-23	Cachoeira do Arari	23767	Marajó I	3	0	Train	0.0886497	1.41127	1.25454	1.24663	2.71072	0.1202	0.632195	0.396113	0.318236	0.117643
2020-04-23	Cametá	137890	Tocantins	2	1	Train	0.0429457	2.28688	0.259861	2.26584	1.22917	0.0125682	0.345186	0.548343	0.115306	0.0251308
2020-04-23	Canaã dos Carajás	37085	Carajás	2	1	Test	0.00277289	0.194026	3.76909	2.87836	1.31432	0.000816066	0.00233334	0.036651	0.0390813	0.0179701
2020-04-23	Capanema	69027	Rio Caetés	9	0	Train	3.2609	9.6022	7.77658	10.3378	10.0215	0.579621	0.64569	0.487148	0.466826	0.619742
2020-04-23	Capitão Poço	54303	Metropolitana III	1	0	Train	0.00451987	1.78695	2.96783	2.14597	3.71847	0.000910271	0.0290129	0.0390149	0.011365	0.0741832
2020-04-23	Castanhal	200793	Metropolitana III	30	0	Train	30.5726	35.8204	32.7102	31.0842	31.121	0.505085	1.43913	1.1402	0.609482	1.12207
2020-04-23	Colares	12085	Metropolitana II	1	0	Test	0.00065764	0.0676686	0.291088	0.256753	1.41808	0.000815274	0.013743	0.00264464	0.00876237	0.020617
2020-04-23	Conceição do Araguaia	47864	Araguaia	1	0	Train	0.396122	1.99387	0.179013	1.49915	1.72181	0.0181595	0.000103041	0.000374479	0.00432719	0.0252274
2020-04-23	Concórdia do Pará	33318	Metropolitana II	1	0	Train	0.0295358	1.89126	1.3472	2.63031	2.23765	0.000358605	0.000616751	4.39483e-05	0.000659814	0.034791
2020-04-23	Curionópolis	17929	Carajás	1	1	Validation	0.102317	0.137752	0.910289	0.716188	0.935144	0.110109	0.00491649	0.0753574	0.119239	0.0102247
2020-04-23	Curralinho	34448	Marajó II	1	0	Train	0.0458019	0.220206	0.0241419	0.58583	1.46435	0.0145643	0.0034833	0.00499467	0.0153191	0.0215585
2020-04-23	Curuçá	40066	Metropolitana III	1	0	Train	0.0346849	5.33075	2.94278	2.11156	5.25343	0.0173845	0.759187	0.0941576	0.0578448	0.420957
2020-04-23	Garrafão do Norte	26066	Metropolitana III	1	0	Train	0.0197868	1.95009	1.97268	1.57742	2.80278	0.00129532	0.00363642	0.00782584	0.00210851	0.0494765
2020-04-23	Goianésia do Pará	40475	Lago de Tucuruí	1	0	Test	0.00348328	0.0754753	0.168906	0.785577	1.75896	0.00146149	2.44055e-06	0.000382252	0.00270176	0.0281163
2020-04-23	Igarapé-Açu	38807	Metropolitana III	3	0	Train	0.799501	5.28301	4.25651	4.22419	5.85944	0.30822	0.429972	0.533962	0.148943	0.246848
2020-04-23	Inhangapi	11711	Metropolitana III	1	0	Train	0.0103416	0.622741	0.788688	0.613426	2.20186	0.00126653	0.000714689	0.0043507	0.000999804	0.0380715
2020-04-23	Itaituba	101247	Tapajós	6	0	Train	0.02469	0.431225	0.0425994	0.972255	1.67402	0.00902091	0.0087133	0.000441981	0.0189189	0.0256585
2020-04-23	Juruti	57943	Baixo Amazonas	5	1	Train	1.0398	0.33426	1.84436	1.82428	2.07961	0.961216	0.0208242	0.589582	0.422463	0.0501341
2020-04-23	Mãe do Rio	30077	Metropolitana III	1	0	Train	0.113848	2.19065	1.5358	1.37462	2.41263	0.00363595	0.000176448	0.00264704	0.000759202	0.0416707
2020-04-23	Marabá	279349	Carajás	9	1	Test	4.91929	14.2206	15.0781	16.5118	8.10088	1.84206	1.13742	0.723802	1.31781	0.948844
2020-04-23	Marapanim	28336	Metropolitana III	4	0	Train	0.474624	2.05783	2.37299	1.75889	3.6327	0.118323	0.0683594	0.134883	0.0315309	0.0808899
2020-04-23	Marituba	131521	Metropolitana I	19	1	Train	9.46164	16.0517	19.8363	13.8708	13.2906	0.0441707	0.275395	0.824256	0.212641	0.182807
2020-04-23	Monte Alegre	58032	Baixo Amazonas	3	0	Train	0.00922518	0.19798	0.587006	0.817629	1.77099	0.00384156	6.71019e-05	0.00874222	0.0308874	0.0339699
2020-04-23	Muaná	40349	Marajó I	1	0	Train	0.00289414	1.32812	0.411014	0.767239	1.98593	0.00174404	0.00464583	0.0032767	0.0134897	0.0441277
2020-04-23	Nova Ipixuna	16678	Carajás	1	0	Validation	0.000252536	0.0148611	0.302453	0.30826	0.97308	0.000163028	3.49621e-06	0.00329937	0.00371967	0.0100508
2020-04-23	Novo Progresso	25762	Tapajós	2	0	Train	3.54578e-05	0.00725669	0.00542104	0.0840067	1.56147	2.14685e-05	6.42436e-06	3.27794e-05	0.00102251	0.0226818
2020-04-23	Óbidos	52137	Baixo Amazonas	2	1	Train	0.042687	0.0231239	0.43043	0.524693	1.80761	0.0539992	0.000596508	0.0464449	0.145092	0.0366417
2020-04-23	Oeiras do Pará	32512	Tocantins	4	0	Train	0.00264643	0.196078	0.0410513	0.469791	1.24915	0.00235728	0.0327906	0.00837949	0.0228804	0.0215528
2020-04-23	Ourém	17842	Rio Caetés	2	0	Train	0.00213431	0.512621	0.587979	0.691061	1.68358	0.000356903	2.3709e-05	0.00133663	0.00101436	0.0277614
2020-04-23	Pacajá	47706	Xingu	1	0	Train	0.000378305	0.0272564	0.0123415	0.234083	1.74737	0.00040508	0.00799834	0.00028011	0.00782221	0.0287442
2020-04-23	Parauapebas	208273	Carajás	31	4	Test	31.1859	29.6948	26.0201	33.0773	34.5983	2.30649	1.40012	1.33369	3.05792	1.48148
2020-04-23	Primavera	10825	Rio Caetés	1	0	Train	0.00251245	0.555947	0.678067	0.80866	1.70249	0.000354067	3.33497e-05	0.00153526	0.00120488	0.0281923
2020-04-23	Quatipuru	13608	Rio Caetés	1	0	Train	0.000654477	0.192603	0.32558	0.380097	1.65429	0.000179239	2.17067e-05	0.00122859	0.000738144	0.0271713
2020-04-23	Redenção	84787	Araguaia	1	0	Train	0.109695	1.13975	0.155614	1.51585	1.76395	0.016302	0.000955629	0.00095782	0.00858544	0.0261268
2020-04-23	Rondon do Pará	52357	Carajás	1	1	Train	0.0438125	0.0976873	0.734934	0.612166	0.944548	0.0460741	0.00424463	0.0438517	0.108097	0.0104119
2020-04-23	Salinópolis	40675	Rio Caetés	2	0	Train	0.562058	4.0906	2.28616	2.62848	3.32255	0.0473135	0.198601	0.0308262	0.0710448	0.071454
2020-04-23	Salvaterra	23752	Marajó I	2	0	Train	0.173473	2.69173	0.898726	1.50763	2.18815	0.087964	0.0104561	0.0198323	0.0382858	0.0547352
2020-04-23	Santa Bárbara do Pará	21079	Metropolitana I	7	0	Test	0.708482	3.93584	9.75019	5.85715	1.84903	0.0018272	5.82288e-06	0.0721952	0.0618339	0.0128525
2020-04-23	Santa Cruz do Arari	10128	Marajó I	4	0	Validation	0.29681	0.939998	0.747688	0.855071	2.24256	0.384352	0.18888	0.174521	0.166162	0.063348
2020-04-23	Santa Izabel do Pará	70801	Metropolitana II	19	0	Train	13.5936	27.5857	22.7778	19.9002	18.1523	0.16128	0.595945	0.0649955	0.10788	0.536112
2020-04-23	Santa Maria do Pará	24861	Metropolitana III	1	0	Train	0.00183116	1.53866	2.13027	1.54614	2.64262	6.38524e-05	0.000313566	0.00227096	0.000608886	0.0458682
2020-04-23	Santarém	304589	Baixo Amazonas	39	5	Train	38.122	30.4803	41.0498	31.5097	34.8614	3.54086	1.88926	2.90487	3.66099	3.9185
2020-04-23	Santo Antônio do Tauá	31482	Metropolitana II	14	0	Validation	7.64701	16.4357	11.7664	14.9886	11.71	0.561301	2.10441	0.239152	0.56594	0.691954
2020-04-23	São Caetano de Odivelas	18050	Metropolitana II	1	0	Train	0.352137	1.39727	2.21032	1.79001	2.77275	0.0823406	0.581614	0.0271601	0.106613	0.108506
2020-04-23	São Geraldo do Araguaia	24847	Carajás	1	0	Train	9.31533e-05	0.00550604	0.235444	0.230295	0.977524	7.90642e-05	2.26424e-06	0.00302056	0.00299054	0.0101038
2020-04-23	São João de Pirabas	23045	Rio Caetés	1	0	Test	0.000498496	0.0989369	0.354464	0.361152	1.68312	0.000795472	0.0105307	0.0167511	0.0118204	0.0285047
2020-04-23	São João do Araguaia	13996	Carajás	1	0	Train	0.000121483	0.0014952	0.205526	0.201379	0.984821	0.000232469	3.30022e-05	0.00613996	0.010073	0.0104776
2020-04-23	São Miguel do Guamá	58986	Metropolitana III	10	1	Train	7.16396	14.2279	10.1006	9.28436	9.11395	1.51702	0.0612784	0.640192	0.0730739	0.310795
2020-04-23	São Sebastião da Boa Vista	26640	Marajó I	6	0	Train	0.154513	2.11329	1.08084	2.02308	2.3211	0.0505973	0.0194045	0.0168064	0.0342876	0.0605523
2020-04-23	Tailândia	106339	Lago de Tucuruí	1	0	Train	1.639	2.39462	1.37467	5.66618	3.77252	0.104983	5.47342e-06	0.000319733	0.00579522	0.0673315
2020-04-23	Terra Alta	11720	Metropolitana III	1	0	Train	0.132865	1.44252	1.60927	1.21624	2.92969	0.0244384	0.0326664	0.0636913	0.0151344	0.0561809
2020-04-23	Tracuateua	30959	Rio Caetés	1	0	Train	0.000677248	0.172904	0.322001	0.3915	1.65437	0.000193185	3.54833e-05	0.00126164	0.000745751	0.0270932
2020-04-23	Tucumã	39602	Araguaia	1	0	Train	0.270268	1.3255	0.157512	1.23275	1.73805	0.0280731	0.000557429	0.00108783	0.00750658	0.0258073
2020-04-23	Tucuruí	113659	Lago de Tucuruí	5	0	Test	0.010934	0.425567	2.6282	2.265	3.63012	0.0381231	0.0364865	0.174853	0.279066	0.12638
2020-04-23	Vigia	53686	Metropolitana II	16	0	Test	11.8146	10.2795	8.05141	9.93461	7.91668	0.531269	0.182943	0.0499355	0.0980472	0.268665
2020-04-23	Xinguara	44751	Araguaia	2	0	Train	0.150799	1.1327	0.218717	1.45065	1.73518	0.0543407	0.00098087	0.00226594	0.0351247	0.0265552
2020-04-24	Abaetetuba	157698	Tocantins	9	0	Train	0.0379773	2.74774	0.243623	4.07446	3.95161	0.00232321	0.0495182	0.00911428	0.0159163	0.0426459
2020-04-24	Acará	55591	Metropolitana II	2	0	Train	0.00161476	0.225785	0.577367	0.503721	1.60896	0.00124431	0.0501364	0.00641999	0.0198888	0.0271713
2020-04-24	Afuá	39218	Marajó I	1	0	Train	0.000176713	0.18969	0.22253	0.350184	1.97526	0.000164256	0.00122253	0.00252074	0.00389612	0.0456175
2020-04-24	Alenquer	56789	Baixo Amazonas	1	0	Train	0.0127092	0.219848	0.525684	0.762385	1.8614	0.00423777	6.70077e-05	0.00931191	0.023405	0.0382638
2020-04-24	Altamira	114594	Xingu	9	0	Train	0.0318321	1.77275	0.169411	3.49686	6.06921	0.000700446	0.00296369	0.000270562	0.00281546	0.118958
2020-04-24	Ananindeua	530598	Metropolitana I	164	7	Test	147.47	145.764	135.852	155.496	159.134	4.77545	2.19643	4.08079	1.88642	3.0408
2020-04-24	Anapu	27890	Xingu	5	0	Test	0.00493195	0.124856	0.0810065	0.536367	1.91358	0.00022569	6.5553e-05	0.000119135	0.00058751	0.0305876
2020-04-24	Augusto Corrêa	45998	Rio Caetés	4	0	Train	3.74542	3.83263	2.45845	3.78328	2.60807	0.616334	0.0313861	0.130402	0.102445	0.0515137
2020-04-24	Aurora do Pará	31338	Metropolitana III	3	0	Train	0.044932	0.929273	1.25346	1.10194	2.30637	0.00187464	0.000183252	0.00261354	0.000818707	0.0393972
2020-04-24	Barcarena	124680	Tocantins	6	1	Test	1.02599	5.52868	1.02274	4.23737	2.62712	0.270792	0.425937	0.271859	0.22059	0.0968202
2020-04-24	Belém	1492745	Metropolitana I	981	51	Test	941.638	906.794	924.574	917.871	932.676	41.8578	36.3811	46.242	50.602	39.1146
2020-04-24	Benevides	62737	Metropolitana I	10	1	Train	2.658	15.2942	18.3309	17.126	17.1564	0.323858	1.08462	0.759859	1.99697	1.16265
2020-04-24	Bragança	127686	Rio Caetés	13	1	Test	5.15316	12.9534	15.7395	17.5228	11.8822	1.42784	1.00701	0.800165	1.09727	0.781529
2020-04-24	Breves	102701	Marajó II	11	1	Train	1.78482	15.1941	0.994595	8.181	6.73458	0.50821	2.25891	0.77431	1.13548	0.65652
2020-04-24	Bujaru	29132	Metropolitana II	3	0	Train	0.663975	4.73728	4.48058	4.17258	4.04706	0.114777	0.571102	0.0705838	0.150327	0.167443
2020-04-24	Cachoeira do Arari	23767	Marajó I	5	0	Validation	0.163654	1.69706	1.77273	1.48785	3.0564	0.185036	0.756247	0.59405	0.399323	0.164329
2020-04-24	Cametá	137890	Tocantins	4	1	Train	0.0717177	3.28366	0.350324	2.93418	1.31011	0.0191858	0.471549	0.656353	0.155028	0.032781
2020-04-24	Canaã dos Carajás	37085	Carajás	2	1	Train	0.00462091	0.292479	4.39612	3.3502	1.40161	0.00114221	0.0038842	0.044915	0.0502345	0.0207546
2020-04-24	Capanema	69027	Rio Caetés	13	0	Train	4.80613	11.4039	9.8922	12.2731	11.6729	0.762749	0.78969	0.693894	0.619914	0.850582
2020-04-24	Capitão Poço	54303	Metropolitana III	1	0	Train	0.00865761	2.21355	3.62605	2.55464	4.26924	0.00142244	0.0408485	0.0543811	0.0159656	0.0915358
2020-04-24	Castanhal	200793	Metropolitana III	31	0	Train	36.8513	40.8182	36.9838	36.3711	36.8713	0.772119	1.84848	1.42436	0.884235	1.43434
2020-04-24	Colares	12085	Metropolitana II	1	0	Train	0.00117331	0.0921777	0.40331	0.310734	1.43926	0.00119317	0.0192634	0.00538609	0.0125144	0.0215989
2020-04-24	Conceição do Araguaia	47864	Araguaia	1	0	Train	0.655132	2.38901	0.389464	1.74191	1.82917	0.0235679	0.000177522	0.00095321	0.0056837	0.0291668
2020-04-24	Concórdia do Pará	33318	Metropolitana II	1	0	Train	0.0591323	2.34218	1.95853	3.10068	2.42865	0.000563253	0.000968171	9.2301e-05	0.000990292	0.0387348
2020-04-24	Curionópolis	17929	Carajás	1	1	Validation	0.177752	0.196254	1.07181	0.842961	0.901241	0.163981	0.00779124	0.099629	0.149693	0.0100126
2020-04-24	Curralinho	34448	Marajó II	3	0	Test	0.0912987	0.306018	0.0498368	0.694979	1.47382	0.0237206	0.00545817	0.00945441	0.0174876	0.0217728
2020-04-24	Curuçá	40066	Metropolitana III	3	0	Test	0.0709005	6.17422	3.5039	2.51587	5.33881	0.0283577	0.930441	0.125689	0.0804394	0.505712
2020-04-24	Garrafão do Norte	26066	Metropolitana III	1	0	Train	0.0410212	2.35254	2.42678	1.86975	3.15654	0.00207749	0.00553006	0.0108872	0.00301579	0.057047
2020-04-24	Goianésia do Pará	40475	Lago de Tucuruí	4	0	Train	0.00709543	0.109795	0.30621	0.923293	1.81908	0.00240783	5.15505e-06	0.000705809	0.00363824	0.0292687
2020-04-24	Igarapé-Açu	38807	Metropolitana III	4	0	Train	1.26258	6.05685	5.10665	5.09827	6.684	0.424746	0.530462	0.696585	0.207825	0.338978
2020-04-24	Inhangapi	11711	Metropolitana III	2	0	Test	0.021383	0.774871	0.959987	0.7298	2.3751	0.00204086	0.00114926	0.00585614	0.00142472	0.0412899
2020-04-24	Itaituba	101247	Tapajós	6	0	Train	0.0503054	0.569278	0.115529	1.15534	1.75441	0.0150449	0.0129626	0.00130582	0.0238175	0.0293466
2020-04-24	Juruti	57943	Baixo Amazonas	5	2	Train	1.35304	0.43608	2.10791	2.07733	2.21689	1.15228	0.029699	0.711151	0.47449	0.0588048
2020-04-24	Limoeiro do Ajuru	28935	Tocantins	2	0	Validation	0.839914	0.109438	0.073633	0.36895	1.48285	0.42904	0.0184666	0.0421041	0.0462122	0.0242217
2020-04-24	Mãe do Rio	30077	Metropolitana III	1	0	Train	0.215755	2.58777	1.89681	1.62475	2.6565	0.00532632	0.000296757	0.00362709	0.0010969	0.0462816
2020-04-24	Marabá	279349	Carajás	13	2	Train	7.30322	16.6396	17.1846	18.8342	10.0462	2.26801	1.45727	0.936291	1.63658	1.28015
2020-04-24	Marapanim	28336	Metropolitana III	4	0	Train	0.775885	2.48234	2.89052	2.10467	4.14684	0.159271	0.0919224	0.189175	0.0438035	0.101301
2020-04-24	Marituba	131521	Metropolitana I	23	1	Test	13.3381	18.1249	21.1554	16.1435	15.1332	0.0604923	0.375434	0.857914	0.287393	0.253229
2020-04-24	Monte Alegre	58032	Baixo Amazonas	3	0	Train	0.018403	0.259811	0.683511	0.941534	1.81992	0.00649194	0.00011692	0.0118092	0.0379482	0.0363346
2020-04-24	Muaná	40349	Marajó I	1	0	Train	0.00569077	1.56527	0.630333	0.907537	2.11508	0.00280388	0.00658141	0.00577366	0.0175173	0.0519469
2020-04-24	Nova Ipixuna	16678	Carajás	1	0	Train	0.000434992	0.0232168	0.34562	0.363852	0.909461	0.000232973	7.31755e-06	0.00374969	0.00495564	0.00893509
2020-04-24	Nova Timboteua	15363	Rio Caetés	2	0	Train	0.00263705	0.316942	0.449644	0.493958	1.6805	0.000539057	4.59272e-05	0.00173718	0.00110456	0.0278499
2020-04-24	Novo Progresso	25762	Tapajós	2	0	Test	4.57937e-05	0.011231	0.0145089	0.10068	1.60929	2.40947e-05	1.24113e-05	8.68187e-05	0.00131048	0.0253746
2020-04-24	Óbidos	52137	Baixo Amazonas	2	1	Train	0.0738099	0.0329056	0.49169	0.605815	1.86616	0.086345	0.000965774	0.0624207	0.172009	0.0399076
2020-04-24	Oeiras do Pará	32512	Tocantins	5	0	Train	0.00404738	0.291585	0.0744606	0.58582	1.28263	0.00283019	0.0492641	0.0123174	0.0295737	0.0244795
2020-04-24	Ourém	17842	Rio Caetés	2	0	Train	0.00419783	0.665626	0.800207	0.830489	1.7133	0.000546785	4.31255e-05	0.00188604	0.00147305	0.0285091
2020-04-24	Pacajá	47706	Xingu	2	0	Train	0.000578515	0.0429624	0.0354871	0.287152	1.82908	0.000533547	0.0124044	0.000770001	0.0107429	0.0322996
2020-04-24	Paragominas	113145	Metropolitana III	2	0	Train	4.41794	12.0915	14.7039	10.6531	13.741	0.414464	0.0699306	0.743513	0.0461486	0.592938
2020-04-24	Parauapebas	208273	Carajás	45	4	Test	35.8141	33.3879	29.321	35.8915	40.4071	2.44789	1.7661	1.68911	3.45008	1.88325
2020-04-24	Ponta de Pedras	31082	Marajó I	3	1	Test	4.17516	8.62826	5.78152	6.67745	5.4834	1.61747	0.820221	1.31444	0.980785	0.413161
2020-04-24	Porto de Moz	41135	Xingu	1	0	Validation	0.00176327	0.110866	0.108023	0.659832	2.3611	0.000524381	0.00706763	0.000903253	0.00735301	0.0467039
2020-04-24	Primavera	10825	Rio Caetés	1	0	Train	0.00488774	0.725467	0.928526	0.972845	1.73724	0.00053322	6.00608e-05	0.00219159	0.00175171	0.029031
2020-04-24	Quatipuru	13608	Rio Caetés	2	0	Train	0.0011944	0.259459	0.437627	0.458054	1.67452	0.000260291	3.94977e-05	0.00170559	0.00107001	0.0276755
2020-04-24	Redenção	84787	Araguaia	1	0	Train	0.207388	1.41612	0.339054	1.75943	1.88665	0.024596	0.00154098	0.00245091	0.0111055	0.0305366
2020-04-24	Rondon do Pará	52357	Carajás	1	1	Test	0.0816552	0.140836	0.86287	0.719639	0.905379	0.0727881	0.00676833	0.0567837	0.136039	0.0100672
2020-04-24	Salinópolis	40675	Rio Caetés	4	0	Train	1.01549	4.8515	3.05607	3.13834	3.8492	0.0682003	0.257174	0.0457875	0.0993061	0.08955
2020-04-24	Salvaterra	23752	Marajó I	2	0	Train	0.299261	3.08813	1.34958	1.78217	2.38011	0.125036	0.0143892	0.0336537	0.0493241	0.0674558
2020-04-24	Santa Bárbara do Pará	21079	Metropolitana I	7	0	Train	1.50791	4.6164	10.2041	6.96401	2.05462	0.0036827	1.1763e-05	0.0744754	0.0856479	0.0143685
2020-04-24	Santa Cruz do Arari	10128	Marajó I	4	0	Validation	0.453704	1.13031	1.06974	1.02135	2.4489	0.510285	0.234941	0.267917	0.207711	0.0802281
2020-04-24	Santa Izabel do Pará	70801	Metropolitana II	22	1	Test	18.8329	30.2134	27.7322	23.0678	21.6828	0.196388	0.712053	0.119151	0.159154	0.625657
2020-04-24	Santa Maria do Pará	24861	Metropolitana III	1	0	Train	0.00331969	1.9123	2.61979	1.82431	2.95363	9.0338e-05	0.000525873	0.00303677	0.000882127	0.0520846
2020-04-24	Santarém	304589	Baixo Amazonas	39	5	Train	41.1341	34.4101	44.2561	34.2531	37.484	3.69327	2.2441	3.34924	3.89441	4.18587
2020-04-24	Santo Antônio do Tauá	31482	Metropolitana II	19	0	Train	10.7864	18.6994	15.5132	17.7242	14.0701	0.754231	2.39603	0.419378	0.773587	0.890879
2020-04-24	São Caetano de Odivelas	18050	Metropolitana II	1	0	Train	0.62304	1.71698	2.98788	2.1735	3.01101	0.116974	0.706154	0.0547182	0.149975	0.134885
2020-04-24	São Geraldo do Araguaia	24847	Carajás	1	0	Train	0.000142946	0.00893948	0.267024	0.272153	0.910303	0.000103305	4.81675e-06	0.00339274	0.0039833	0.00889493
2020-04-24	São João de Pirabas	23045	Rio Caetés	1	0	Train	0.000840675	0.137483	0.471902	0.434104	1.70916	0.00113816	0.01555	0.025048	0.0165757	0.0292301
2020-04-24	São João do Araguaia	13996	Carajás	1	0	Validation	0.000195201	0.00254704	0.232858	0.238306	0.915706	0.00033298	6.41546e-05	0.00719626	0.0132434	0.00924703
2020-04-24	São Miguel do Guamá	58986	Metropolitana III	11	1	Train	8.88135	15.768	11.9103	10.9614	10.9969	1.57111	0.0827318	0.78224	0.103244	0.438311
2020-04-24	São Sebastião da Boa Vista	26640	Marajó I	6	0	Train	0.278541	2.45413	1.62428	2.38594	2.55326	0.0732909	0.0260929	0.0287495	0.0445549	0.0759703
2020-04-24	Tailândia	106339	Lago de Tucuruí	2	0	Train	2.42225	3.04873	2.35538	6.33646	4.4623	0.126648	1.11496e-05	0.00059775	0.00780712	0.0837699
2020-04-24	Terra Alta	11720	Metropolitana III	1	0	Train	0.246498	1.7583	1.96978	1.45502	3.28552	0.0361953	0.0456783	0.0909105	0.0211799	0.0662529
2020-04-24	Tomé-Açu	63447	Metropolitana II	1	0	Train	0.0456886	1.07106	1.86951	1.74671	2.3733	0.010093	0.329975	0.00790228	0.0593197	0.0723615
2020-04-24	Tracuateua	30959	Rio Caetés	1	0	Train	0.00123273	0.233991	0.431991	0.470614	1.67488	0.000281505	6.3486e-05	0.00173376	0.00108058	0.0275845
2020-04-24	Tucumã	39602	Araguaia	1	0	Train	0.466221	1.62044	0.341332	1.43673	1.84955	0.0382002	0.000910633	0.00279789	0.00970196	0.0299368
2020-04-24	Tucuruí	113659	Lago de Tucuruí	5	0	Train	0.0214642	0.600827	3.55358	2.65779	3.77337	0.0649853	0.0555329	0.231437	0.353529	0.144354
2020-04-24	Vigia	53686	Metropolitana II	17	1	Test	14.7516	11.7354	10.411	11.6735	9.23566	0.552591	0.230839	0.091685	0.13867	0.329647
2020-04-24	Viseu	61403	Rio Caetés	1	1	Train	0.00553558	0.56315	0.82613	1.08782	1.77629	0.00197832	0.000409615	0.00560108	0.00745048	0.0299428
2020-04-24	Xinguara	44751	Araguaia	2	0	Validation	0.274813	1.40561	0.460476	1.7105	1.83812	0.0805261	0.0015771	0.00566749	0.0451523	0.0305703
2020-04-25	Abaetetuba	157698	Tocantins	9	0	Train	0.0673695	3.8576	0.436581	5.06664	4.68696	0.00323491	0.0733161	0.0137077	0.0219505	0.053398
2020-04-25	Acará	55591	Metropolitana II	2	0	Train	0.0029227	0.296472	0.766328	0.60816	1.69806	0.00181084	0.0670947	0.0120988	0.0282932	0.0315454
2020-04-25	Afuá	39218	Marajó I	1	0	Train	0.000294132	0.236198	0.309043	0.412624	2.0913	0.000238054	0.00177257	0.00397782	0.00507592	0.053265
2020-04-25	Alenquer	56789	Baixo Amazonas	1	0	Train	0.025003	0.287291	0.602432	0.870389	1.93367	0.00702291	0.000115646	0.0123733	0.0283003	0.0420035
2020-04-25	Almeirim	34109	Baixo Amazonas	1	0	Validation	0.13787	0.207405	0.951079	1.05835	1.96591	0.115648	0.00176091	0.0922402	0.193302	0.0459161
2020-04-25	Altamira	114594	Xingu	9	0	Train	0.060647	2.44944	0.497575	4.31861	6.90351	0.00111236	0.00471445	0.000731409	0.00434632	0.153243
2020-04-25	Ananindeua	530598	Metropolitana I	172	8	Train	165.878	166.163	150.955	174.63	178.534	5.82481	2.96375	4.60157	2.36213	4.12588
2020-04-25	Anapu	27890	Xingu	5	0	Train	0.00982472	0.185415	0.202832	0.653577	2.03289	0.000346541	0.000118934	0.000285299	0.000849484	0.0341238
2020-04-25	Augusto Corrêa	45998	Rio Caetés	4	0	Train	4.78407	4.53841	3.13282	4.51388	2.93504	0.638209	0.0433508	0.185632	0.140556	0.0609807
2020-04-25	Aurora do Pará	31338	Metropolitana III	3	0	Test	0.0886433	1.13887	1.51073	1.30292	2.50842	0.00287095	0.000307496	0.00339813	0.00118617	0.0429894
2020-04-25	Barcarena	124680	Tocantins	8	1	Train	1.72388	6.80735	1.70336	5.28361	3.0478	0.408704	0.539786	0.410924	0.290779	0.129366
2020-04-25	Belém	1492745	Metropolitana I	1095	59	Train	1042.36	1006.61	1030.16	1026.53	1030.81	49.4588	44.8463	55.5258	58.7843	46.4744
2020-04-25	Benevides	62737	Metropolitana I	11	1	Validation	4.77215	16.5332	19.7551	19.5208	20.8508	0.676833	1.32379	0.957529	2.4987	1.70473
2020-04-25	Bragança	127686	Rio Caetés	13	1	Test	7.73313	15.5487	18.6828	20.5465	13.9709	1.78554	1.24479	1.06333	1.41891	1.01624
2020-04-25	Breves	102701	Marajó II	11	1	Train	3.24346	18.7149	1.64694	10.3389	8.35546	0.770955	2.84216	1.12264	1.41907	0.900902
2020-04-25	Bujaru	29132	Metropolitana II	3	0	Train	1.14837	5.58489	5.82924	4.98506	4.52397	0.163087	0.683708	0.12873	0.20753	0.203962
2020-04-25	Cachoeira do Arari	23767	Marajó I	5	0	Train	0.290119	2.0277	2.33644	1.7702	3.48534	0.272375	0.895064	0.822661	0.499026	0.234735
2020-04-25	Cametá	137890	Tocantins	6	1	Train	0.124341	4.63226	0.484294	3.83182	1.45385	0.031064	0.633674	0.786991	0.211178	0.0460353
2020-04-25	Canaã dos Carajás	37085	Carajás	2	1	Train	0.00805361	0.43241	5.08785	3.88202	1.54205	0.00165493	0.00631043	0.0550585	0.0641075	0.0252644
2020-04-25	Capanema	69027	Rio Caetés	13	0	Test	6.78967	13.4535	12.1438	14.4768	13.492	0.961663	0.955312	0.942766	0.808331	1.12739
2020-04-25	Capitão Poço	54303	Metropolitana III	2	0	Validation	0.0171078	2.71734	4.35212	3.0414	4.89168	0.00229841	0.0565092	0.0743089	0.0226281	0.114983
2020-04-25	Castanhal	200793	Metropolitana III	48	0	Train	43.5638	46.3019	41.7797	42.3546	43.2276	1.16084	2.34462	1.78505	1.26233	1.83133
2020-04-25	Colares	12085	Metropolitana II	1	0	Train	0.00217712	0.123988	0.534214	0.375319	1.48031	0.0017943	0.0265444	0.0103448	0.0178699	0.0234915
2020-04-25	Conceição do Araguaia	47864	Araguaia	1	0	Train	1.03125	2.84046	0.729238	2.01916	1.95002	0.0291784	0.000298216	0.00213709	0.00752436	0.0332669
2020-04-25	Concórdia do Pará	33318	Metropolitana II	1	0	Train	0.117893	2.87301	2.70424	3.64787	2.66534	0.000890081	0.00148767	0.000185046	0.00148702	0.0442521
2020-04-25	Curionópolis	17929	Carajás	1	1	Train	0.294711	0.275249	1.25167	0.987178	0.885194	0.231682	0.0120766	0.130437	0.186097	0.0103404
2020-04-25	Curralinho	34448	Marajó II	3	0	Train	0.176547	0.419338	0.0979858	0.828066	1.50272	0.0371561	0.0083724	0.0169123	0.020278	0.0226859
2020-04-25	Curuçá	40066	Metropolitana III	3	0	Train	0.142121	7.11572	4.12804	2.99704	5.47114	0.0456501	1.12748	0.166367	0.112665	0.601748
2020-04-25	Garrafão do Norte	26066	Metropolitana III	1	0	Train	0.084167	2.81524	2.9301	2.21629	3.58869	0.00331051	0.00823603	0.0148446	0.00435392	0.0673521
2020-04-25	Goianésia do Pará	40475	Lago de Tucuruí	4	0	Train	0.0145179	0.156922	0.491898	1.08058	1.8934	0.00392435	1.05274e-05	0.00117094	0.00490925	0.0306421
2020-04-25	Igarapé-Açu	38807	Metropolitana III	4	0	Train	1.90275	6.91171	6.00821	6.12279	7.5209	0.563591	0.646659	0.874182	0.288488	0.45765
2020-04-25	Inhangapi	11711	Metropolitana III	2	0	Validation	0.0435749	0.954934	1.14779	0.868083	2.58857	0.00323811	0.00180526	0.0077459	0.00205068	0.045551
2020-04-25	Itaituba	101247	Tapajós	6	0	Train	0.10028	0.743014	0.262244	1.37164	1.83904	0.0243041	0.018916	0.00337931	0.0303308	0.0330932
2020-04-25	Juruti	57943	Baixo Amazonas	5	2	Train	1.71017	0.562959	2.38985	2.35254	2.38587	1.33238	0.0416313	0.83587	0.526178	0.0707511
2020-04-25	Limoeiro do Ajuru	28935	Tocantins	2	0	Test	1.22293	0.163694	0.135101	0.458445	1.45816	0.538817	0.0275146	0.0685969	0.0597545	0.0241542
2020-04-25	Mãe do Rio	30077	Metropolitana III	1	0	Train	0.391145	3.03365	2.29611	1.9205	2.96155	0.00750632	0.000486698	0.00487304	0.00160149	0.0524487
2020-04-25	Marabá	279349	Carajás	13	2	Validation	10.4037	19.3636	19.568	21.4152	12.4879	2.68694	1.84493	1.2106	2.0107	1.71304
2020-04-25	Marapanim	28336	Metropolitana III	4	0	Train	1.21057	2.97253	3.45563	2.51591	4.71542	0.205687	0.121694	0.256452	0.0610996	0.128996
2020-04-25	Marituba	131521	Metropolitana I	25	1	Train	17.4831	20.4097	22.5827	18.3562	17.0601	0.0772814	0.503555	0.89868	0.375289	0.345634
2020-04-25	Monte Alegre	58032	Baixo Amazonas	3	0	Train	0.0358815	0.336929	0.789906	1.07676	1.88064	0.0105918	0.000198545	0.0157092	0.0458939	0.0393516
2020-04-25	Muaná	40349	Marajó I	1	0	Train	0.0113725	1.83309	0.890567	1.06933	2.27425	0.00450544	0.00915842	0.00940885	0.0226546	0.062488
2020-04-25	Nova Ipixuna	16678	Carajás	1	0	Test	0.000784701	0.0355023	0.391511	0.42721	0.857156	0.000342591	1.48027e-05	0.00424415	0.00657128	0.00817922
2020-04-25	Nova Timboteua	15363	Rio Caetés	2	0	Validation	0.00529496	0.416335	0.573887	0.59467	1.70381	0.000844467	8.05921e-05	0.00230163	0.00161082	0.0281867
2020-04-25	Novo Progresso	25762	Tapajós	2	0	Test	6.04519e-05	0.0170391	0.0323441	0.120608	1.6497	2.7176e-05	2.325e-05	0.000201301	0.00169423	0.0277138
2020-04-25	Óbidos	52137	Baixo Amazonas	2	1	Train	0.121614	0.0461323	0.557093	0.69508	1.9391	0.131102	0.0015281	0.0819689	0.200706	0.0442179
2020-04-25	Oeiras do Pará	32512	Tocantins	5	0	Train	0.00647045	0.425669	0.133788	0.734219	1.35098	0.00352069	0.0725359	0.0179507	0.0388316	0.0293406
2020-04-25	Ourém	17842	Rio Caetés	2	0	Train	0.00846937	0.853656	1.0348	0.997129	1.74636	0.000848236	7.62891e-05	0.00254836	0.0021476	0.0290622
2020-04-25	Pacajá	47706	Xingu	2	0	Train	0.000921806	0.0663177	0.0851552	0.352478	1.91912	0.00073022	0.018813	0.00184513	0.0148852	0.0363054
2020-04-25	Paragominas	113145	Metropolitana III	3	0	Validation	6.19722	14.0761	17.2097	12.4609	16.2294	0.554754	0.0945585	0.931671	0.0655649	0.790818
2020-04-25	Parauapebas	208273	Carajás	45	4	Train	40.6663	37.4031	33.0064	38.9714	46.3346	2.6619	2.20274	2.13041	3.884	2.37931
2020-04-25	Ponta de Pedras	31082	Marajó I	3	1	Train	5.35839	9.70726	7.25391	7.80035	6.65723	1.8131	0.948316	1.59222	1.15725	0.609523
2020-04-25	Porto de Moz	41135	Xingu	1	0	Train	0.00258569	0.173995	0.288339	0.820694	2.55733	0.000667882	0.0111558	0.00223952	0.0104657	0.056115
2020-04-25	Primavera	10825	Rio Caetés	1	0	Train	0.00977811	0.93475	1.20687	1.16922	1.77729	0.000815862	0.000105234	0.00299521	0.00255513	0.0297389
2020-04-25	Quatipuru	13608	Rio Caetés	2	0	Validation	0.00226954	0.344654	0.559061	0.551434	1.69607	0.000387178	6.98829e-05	0.00226678	0.0015568	0.0279598
2020-04-25	Redenção	84787	Araguaia	1	0	Train	0.37484	1.7438	0.635638	2.03742	2.02832	0.0352234	0.00242967	0.00551565	0.0144729	0.035324
2020-04-25	Rondon do Pará	52357	Carajás	1	1	Train	0.146074	0.199787	1.00538	0.84206	0.883258	0.109631	0.0105534	0.0732789	0.170013	0.0102401
2020-04-25	Salinópolis	40675	Rio Caetés	4	0	Train	1.74282	5.71777	3.90913	3.74261	4.50292	0.0951064	0.32871	0.0655244	0.138829	0.115224
2020-04-25	Salvaterra	23752	Marajó I	2	0	Train	0.492358	3.52512	1.87331	2.09839	2.62021	0.168004	0.0194769	0.0523354	0.0631518	0.0854728
2020-04-25	Santa Bárbara do Pará	21079	Metropolitana I	7	0	Train	2.73052	5.37954	10.6566	8.02148	2.32802	0.00653344	2.29854e-05	0.0770367	0.113107	0.0165847
2020-04-25	Santa Cruz do Arari	10128	Marajó I	4	0	Train	0.66292	1.35037	1.42524	1.21531	2.7076	0.642567	0.288627	0.378745	0.257591	0.104696
2020-04-25	Santa Izabel do Pará	70801	Metropolitana II	23	1	Train	24.9659	33.0031	32.9713	26.6125	25.8733	0.233519	0.842664	0.207238	0.230826	0.722443
2020-04-25	Santa Maria do Pará	24861	Metropolitana III	1	0	Train	0.00627995	2.35244	3.15914	2.15314	3.3397	0.000132858	0.000860036	0.00398647	0.0012915	0.0605157
2020-04-25	Santarém	304589	Baixo Amazonas	39	5	Train	44.3431	38.7086	47.6718	37.3117	40.2879	3.83994	2.64314	3.82203	4.15503	4.46749
2020-04-25	Santo Antônio do Tauá	31482	Metropolitana II	21	0	Validation	14.5147	21.185	19.5962	20.8009	16.9561	1.00738	2.70778	0.68198	1.03643	1.14914
2020-04-25	São Caetano de Odivelas	18050	Metropolitana II	1	0	Validation	1.04747	2.09394	3.87321	2.62949	3.29198	0.162088	0.848355	0.102632	0.209544	0.167737
2020-04-25	São Geraldo do Araguaia	24847	Carajás	1	0	Train	0.000229525	0.0141816	0.300093	0.320014	0.853429	0.000138732	9.89548e-06	0.00379087	0.00528823	0.00803221
2020-04-25	São João de Pirabas	23045	Rio Caetés	1	0	Test	0.00148282	0.188398	0.599271	0.521356	1.74024	0.00167476	0.022525	0.035979	0.0232789	0.0299384
2020-04-25	São João do Araguaia	13996	Carajás	1	0	Validation	0.000328668	0.00423288	0.261587	0.280649	0.856382	0.000492078	0.000120855	0.0084138	0.017319	0.00836473
2020-04-25	São Miguel do Guamá	58986	Metropolitana III	11	1	Train	10.8066	17.4118	13.7924	12.8769	13.1419	1.58487	0.109973	0.923294	0.144428	0.606162
2020-04-25	São Sebastião da Boa Vista	26640	Marajó I	7	0	Train	0.479647	2.83456	2.25746	2.80337	2.84378	0.1006	0.0345457	0.0450689	0.0575862	0.0980776
2020-04-25	Tailândia	106339	Lago de Tucuruí	2	0	Train	3.44166	3.83631	3.61786	7.05927	5.31399	0.145791	2.20026e-05	0.00101439	0.0104562	0.105967
2020-04-25	Terra Alta	11720	Metropolitana III	2	0	Train	0.43708	2.12632	2.36628	1.73992	3.69433	0.0516044	0.0627802	0.125989	0.0298328	0.0798678
2020-04-25	Tomé-Açu	63447	Metropolitana II	1	0	Train	0.090946	1.34259	2.46525	2.08813	2.59898	0.0157122	0.414441	0.0148028	0.0829055	0.0913517
2020-04-25	Tracuateua	30959	Rio Caetés	1	0	Test	0.00233646	0.312217	0.550757	0.565121	1.69708	0.000419862	0.000110524	0.00227963	0.00157084	0.0278698
2020-04-25	Tucumã	39602	Araguaia	1	0	Train	0.765364	1.96471	0.636709	1.67034	1.97614	0.0493496	0.00145378	0.00630471	0.0126345	0.0343129
2020-04-25	Tucuruí	113659	Lago de Tucuruí	6	0	Train	0.0425505	0.835799	4.55108	3.10447	3.95323	0.110338	0.082872	0.290674	0.444095	0.163864
2020-04-25	Vigia	53686	Metropolitana II	25	1	Train	17.9413	13.3344	12.9979	13.647	10.7829	0.573873	0.287797	0.15655	0.193359	0.394156
2020-04-25	Viseu	61403	Rio Caetés	2	1	Train	0.0110065	0.73816	1.05812	1.30519	1.82854	0.00315732	0.000675158	0.00765852	0.0106019	0.0309543
2020-04-25	Xinguara	44751	Araguaia	2	0	Validation	0.477881	1.72875	0.838461	2.0129	1.95389	0.113208	0.00247961	0.0124493	0.0584434	0.0347973
2020-04-26	Abaetetuba	157698	Tocantins	12	0	Validation	0.123818	5.32597	0.779137	6.32201	5.60776	0.00470581	0.106448	0.0205113	0.0308102	0.0673386
2020-04-26	Acará	55591	Metropolitana II	2	0	Train	0.00548412	0.385101	0.982818	0.732323	1.81161	0.00272497	0.0884675	0.0215712	0.0400581	0.0377657
2020-04-26	Afuá	39218	Marajó I	1	0	Train	0.000512051	0.291494	0.40427	0.483973	2.23414	0.000353942	0.00252073	0.00593936	0.00656275	0.0636534
2020-04-26	Alenquer	56789	Baixo Amazonas	1	0	Validation	0.0478046	0.371034	0.68716	0.987248	2.02312	0.0111824	0.000194579	0.0162481	0.0336803	0.0470401
2020-04-26	Almeirim	34109	Baixo Amazonas	2	0	Train	0.228316	0.272582	1.0863	1.20803	2.06316	0.169037	0.00271551	0.117526	0.222536	0.0523562
2020-04-26	Altamira	114594	Xingu	9	0	Validation	0.11787	3.33081	1.22356	5.33147	7.79516	0.00184675	0.00732908	0.00172363	0.00665284	0.190944
2020-04-26	Ananindeua	530598	Metropolitana I	216	8	Validation	186.72	188.569	168.135	195.365	201.278	6.85587	3.93652	5.25465	2.9425	5.44531
2020-04-26	Anapu	27890	Xingu	5	0	Train	0.0199551	0.270048	0.427423	0.796096	2.1697	0.00054289	0.000209677	0.000597077	0.00123482	0.0382302
2020-04-26	Augusto Corrêa	45998	Rio Caetés	10	0	Train	5.97248	5.33909	3.86585	5.35385	3.36301	0.644672	0.0589313	0.252597	0.190321	0.0743797
2020-04-26	Aurora do Pará	31338	Metropolitana III	3	0	Train	0.168349	1.38288	1.79472	1.54046	2.75655	0.00425314	0.00050316	0.00436659	0.00173355	0.047778
2020-04-26	Bagre	30673	Marajó II	2	0	Train	0.00286426	0.10947	0.0261347	0.302685	1.26764	0.00216038	0.00842018	0.0140734	0.0315529	0.017471
2020-04-26	Barcarena	124680	Tocantins	12	1	Train	2.76571	8.30784	2.69668	6.56542	3.62259	0.588301	0.67545	0.59376	0.385055	0.176112
2020-04-26	Belém	1492745	Metropolitana I	1243	67	Test	1148.63	1114.72	1144.14	1143.89	1136.91	59.1946	54.7415	66.1681	68.0369	56.4916
2020-04-26	Benevides	62737	Metropolitana I	12	1	Train	7.51133	17.8659	21.2396	21.669	24.551	1.14609	1.59598	1.20076	3.00019	2.30677
2020-04-26	Bom Jesus do Tocantins	16981	Carajás	1	0	Train	0.000231954	0.0138122	0.29807	0.351287	0.804897	0.000112059	6.71762e-06	0.00371708	0.00497506	0.00746287
2020-04-26	Bragança	127686	Rio Caetés	19	2	Train	11.1247	18.5307	21.8572	23.9377	16.5083	2.14325	1.52228	1.38602	1.79765	1.31236
2020-04-26	Breves	102701	Marajó II	15	1	Train	5.63751	22.8575	2.74745	13.0969	10.5359	1.13859	3.53425	1.61561	1.79663	1.24949
2020-04-26	Bujaru	29132	Metropolitana II	5	0	Train	1.88724	6.54585	7.32093	5.92869	5.11923	0.226293	0.810539	0.218082	0.282934	0.249285
2020-04-26	Cachoeira do Arari	23767	Marajó I	5	0	Validation	0.49153	2.40792	2.92497	2.09888	4.00355	0.382849	1.04861	1.0695	0.61932	0.338373
2020-04-26	Cametá	137890	Tocantins	8	1	Test	0.222715	6.4261	0.689166	5.04161	1.69071	0.0528794	0.838327	0.948642	0.291172	0.0691417
2020-04-26	Canaã dos Carajás	37085	Carajás	3	1	Train	0.0146316	0.627633	5.85932	4.47875	1.75078	0.00248308	0.0100169	0.0677031	0.0810521	0.0321082
2020-04-26	Capanema	69027	Rio Caetés	19	0	Train	9.23039	15.7709	14.5315	16.9588	15.5087	1.1677	1.14365	1.23151	1.03306	1.44085
2020-04-26	Capitão Poço	54303	Metropolitana III	2	0	Train	0.0344851	3.30729	5.15624	3.61976	5.56208	0.00382502	0.0768693	0.0999893	0.03223	0.145753
2020-04-26	Castanhal	200793	Metropolitana III	57	2	Train	50.7051	52.2955	47.1509	49.0554	50.0963	1.70238	2.9384	2.24074	1.76838	2.33316
2020-04-26	Colares	12085	Metropolitana II	1	0	Test	0.00417067	0.164783	0.682896	0.452236	1.54373	0.00276374	0.035985	0.0187233	0.0254188	0.0265772
2020-04-26	Conceição do Araguaia	47864	Araguaia	1	0	Train	1.54827	3.3527	1.20784	2.335	2.09287	0.0346566	0.000488997	0.00427445	0.0100099	0.0376995
2020-04-26	Concórdia do Pará	33318	Metropolitana II	2	0	Train	0.231101	3.49238	3.58445	4.28186	2.95485	0.00140148	0.0022396	0.000352854	0.00222494	0.0518375
2020-04-26	Curionópolis	17929	Carajás	1	1	Test	0.466072	0.380334	1.45331	1.15014	0.889728	0.310535	0.0183274	0.169232	0.228675	0.0113277
2020-04-26	Curralinho	34448	Marajó II	4	0	Train	0.328271	0.566998	0.183863	0.991005	1.55645	0.0556658	0.0125834	0.0287505	0.023933	0.0245521
2020-04-26	Curuçá	40066	Metropolitana III	4	0	Validation	0.275999	8.16193	4.82668	3.56829	5.68745	0.0721553	1.35151	0.219063	0.158314	0.713728
2020-04-26	Garrafão do Norte	26066	Metropolitana III	2	0	Train	0.168621	3.34328	3.49035	2.62632	4.0967	0.00520314	0.0120235	0.0199422	0.00632121	0.081342
2020-04-26	Goianésia do Pará	40475	Lago de Tucuruí	4	0	Train	0.0294521	0.220557	0.719767	1.25904	1.98596	0.00626561	2.0816e-05	0.00178051	0.0066154	0.0324958
2020-04-26	Igarapé-Açu	38807	Metropolitana III	8	0	Train	2.74273	7.85209	6.96478	7.30903	8.35071	0.724871	0.779326	1.06227	0.396446	0.599992
2020-04-26	Igarapé-Miri	62698	Tocantins	3	0	Train	0.0246826	1.16633	0.241264	2.19045	2.16387	0.0056007	0.054464	0.037978	0.0409715	0.0453016
2020-04-26	Inhangapi	11711	Metropolitana III	2	0	Train	0.0864234	1.16618	1.35535	1.03218	2.84298	0.00502239	0.00277279	0.0101317	0.0029713	0.0512461
2020-04-26	Irituia	32550	Metropolitana III	1	0	Train	0.12734	1.25873	1.56965	1.39856	3.06218	0.0129034	0.0111962	0.0256844	0.0099941	0.058275
2020-04-26	Itaituba	101247	Tapajós	7	0	Validation	0.193461	0.959316	0.508991	1.62665	1.93373	0.0377971	0.0270993	0.00770677	0.0389908	0.0370811
2020-04-26	Juruti	57943	Baixo Amazonas	5	2	Test	2.1085	0.719505	2.694	2.65163	2.58836	1.49145	0.0574025	0.96107	0.577056	0.0870909
2020-04-26	Limoeiro do Ajuru	28935	Tocantins	2	1	Train	1.70828	0.2403	0.23786	0.572744	1.43221	0.646856	0.0401711	0.106997	0.0780563	0.0241463
2020-04-26	Mãe do Rio	30077	Metropolitana III	3	0	Train	0.675539	3.53087	2.74001	2.26974	3.33264	0.0101756	0.000779218	0.00646082	0.00235459	0.060789
2020-04-26	Marabá	279349	Carajás	17	4	Train	14.2696	22.4162	22.2624	24.2835	15.4952	3.08565	2.30917	1.56154	2.44614	2.26198
2020-04-26	Marapanim	28336	Metropolitana III	4	0	Train	1.80534	3.53475	4.07295	3.00263	5.30845	0.256465	0.15872	0.337561	0.0851981	0.165236
2020-04-26	Marituba	131521	Metropolitana I	32	1	Train	21.7752	22.9219	24.1418	20.5306	19.0507	0.0940665	0.664974	0.948401	0.477455	0.459665
2020-04-26	Mocajuba	31136	Tocantins	1	0	Train	0.0103526	0.287797	0.0707938	0.617036	1.66423	0.00171846	0.00733365	0.00774185	0.0149057	0.0271322
2020-04-26	Monte Alegre	58032	Baixo Amazonas	3	0	Test	0.0677009	0.432049	0.908136	1.22352	1.95675	0.0165388	0.000328944	0.0206091	0.0546405	0.0433862
2020-04-26	Muaná	40349	Marajó I	1	0	Validation	0.0228161	2.13378	1.18369	1.25492	2.47079	0.00716843	0.0125282	0.0143996	0.0290982	0.0771364
2020-04-26	Nova Esperança do Piriá	21368	Metropolitana III	1	0	Train	1.02686	4.39721	4.54189	3.49756	5.07977	0.0697368	0.0667144	0.168682	0.0344272	0.130743
2020-04-26	Nova Ipixuna	16678	Carajás	1	0	Validation	0.00147634	0.0532002	0.441182	0.498762	0.819006	0.000516984	2.89857e-05	0.00480577	0.00864338	0.0078135
2020-04-26	Nova Timboteua	15363	Rio Caetés	2	0	Validation	0.0108077	0.539992	0.706961	0.714856	1.73273	0.00132878	0.000137729	0.00296051	0.00234669	0.028482
2020-04-26	Novo Progresso	25762	Tapajós	2	0	Train	8.18252e-05	0.0253668	0.0613665	0.144357	1.68429	3.09577e-05	4.22889e-05	0.000411448	0.00220724	0.0296802
2020-04-26	Óbidos	52137	Baixo Amazonas	2	1	Test	0.190801	0.0637662	0.627505	0.792841	2.02942	0.188873	0.00236529	0.105367	0.230627	0.050034
2020-04-26	Oeiras do Pará	32512	Tocantins	5	0	Train	0.0108181	0.610613	0.236848	0.924551	1.46258	0.00455751	0.104767	0.0259865	0.0517767	0.037004
2020-04-26	Oriximiná	73096	Baixo Amazonas	1	0	Train	0.00182076	0.0664157	0.689478	0.713834	2.05233	0.00343317	0.0510058	0.206496	0.343692	0.0548253
2020-04-26	Ourém	17842	Rio Caetés	2	0	Train	0.0173262	1.08206	1.29082	1.19568	1.7871	0.00132205	0.000131408	0.003343	0.00313041	0.0295899
2020-04-26	Pacajá	47706	Xingu	2	0	Train	0.00153206	0.100358	0.172729	0.432819	2.02119	0.00104541	0.0279316	0.00387304	0.0207452	0.0411975
2020-04-26	Paragominas	113145	Metropolitana III	11	1	Validation	8.3565	16.2844	19.8379	14.5392	19.0115	0.726986	0.125886	1.12911	0.0922263	1.01125
2020-04-26	Parauapebas	208273	Carajás	58	4	Validation	45.675	41.7551	37.1039	42.3588	52.2257	2.97562	2.71776	2.67055	4.36725	2.98213
2020-04-26	Ponta de Pedras	31082	Marajó I	4	1	Train	6.69197	10.8806	8.76753	9.05734	8.09397	1.96701	1.08626	1.84971	1.34764	0.877926
2020-04-26	Porto de Moz	41135	Xingu	1	0	Train	0.00392775	0.267238	0.644248	1.02141	2.7709	0.000897007	0.0172087	0.00482515	0.0149411	0.0684698
2020-04-26	Primavera	10825	Rio Caetés	2	0	Train	0.0198956	1.19006	1.51189	1.40334	1.82736	0.0012592	0.000179599	0.00397341	0.00372395	0.0304994
2020-04-26	Quatipuru	13608	Rio Caetés	2	0	Validation	0.0044589	0.45179	0.68915	0.662953	1.72273	0.000587504	0.00012037	0.00292467	0.00226416	0.0281843
2020-04-26	Redenção	84787	Araguaia	1	0	Train	0.645273	2.12913	1.05391	2.35387	2.19951	0.0479017	0.00374937	0.0110615	0.0189451	0.0407597
2020-04-26	Rondon do Pará	52357	Carajás	1	1	Train	0.24968	0.279097	1.16563	0.980539	0.881099	0.156934	0.0161069	0.0943762	0.210464	0.0110394
2020-04-26	Salinópolis	40675	Rio Caetés	5	0	Train	2.83412	6.69834	4.8452	4.45496	5.29084	0.12839	0.414933	0.0913249	0.19326	0.151169
2020-04-26	Salvaterra	23752	Marajó I	3	0	Train	0.772669	4.0047	2.45192	2.46078	2.91763	0.213737	0.0259487	0.0757851	0.0801668	0.111353
2020-04-26	Santa Bárbara do Pará	21079	Metropolitana I	7	0	Test	4.29648	6.2306	11.1159	9.02498	2.68952	0.0105663	4.35071e-05	0.0799798	0.143775	0.0199034
2020-04-26	Santa Cruz do Arari	10128	Marajó I	5	1	Train	0.929293	1.60329	1.80146	1.44034	3.02749	0.770501	0.350384	0.501267	0.316314	0.140344
2020-04-26	Santa Izabel do Pará	70801	Metropolitana II	31	1	Validation	31.8089	35.958	38.3666	30.5369	30.7439	0.272547	0.988094	0.339807	0.328259	0.828522
2020-04-26	Santa Maria do Pará	24861	Metropolitana III	1	0	Train	0.0123114	2.86603	3.75694	2.54155	3.80415	0.000202599	0.00137313	0.00517328	0.00190418	0.071994
2020-04-26	Santarém	304589	Baixo Amazonas	50	5	Train	47.7813	43.3957	51.3208	40.7299	43.2752	3.98476	3.088	4.3213	4.44722	4.75748
2020-04-26	Santo Antônio do Tauá	31482	Metropolitana II	23	1	Train	18.7237	23.9032	23.9192	24.2176	20.4053	1.33673	3.03824	1.03273	1.35909	1.4782
2020-04-26	São Caetano de Odivelas	18050	Metropolitana II	2	1	Validation	1.66929	2.53525	4.8528	3.16758	3.62971	0.219946	1.00893	0.179211	0.289769	0.209038
2020-04-26	São Domingos do Capim	31989	Metropolitana III	1	0	Train	0.0257096	1.14931	1.37269	1.13905	3.10289	0.00243699	0.0114045	0.0129711	0.00444715	0.0568823
2020-04-26	São Geraldo do Araguaia	24847	Carajás	1	0	Validation	0.000386132	0.0220098	0.3354	0.374242	0.809764	0.00019183	1.96628e-05	0.00423265	0.00697316	0.00754124
2020-04-26	São João de Pirabas	23045	Rio Caetés	2	0	Train	0.00272647	0.254767	0.736257	0.625403	1.78063	0.00253174	0.0320356	0.0502246	0.0326138	0.0308285
2020-04-26	São João do Araguaia	13996	Carajás	1	0	Train	0.000579218	0.0068716	0.292408	0.328766	0.80978	0.000749614	0.00022094	0.00985482	0.022455	0.00786082
2020-04-26	São Miguel do Guamá	58986	Metropolitana III	14	2	Test	12.9408	19.1612	15.7539	15.0374	15.5445	1.56452	0.144022	1.05957	0.199187	0.809879
2020-04-26	São Sebastião da Boa Vista	26640	Marajó I	7	0	Test	0.787412	3.25711	2.95938	3.28115	3.20177	0.130903	0.04506	0.0657748	0.0738376	0.129959
2020-04-26	Tailândia	106339	Lago de Tucuruí	5	0	Train	4.72037	4.77434	5.11007	7.83579	6.33292	0.16111	4.21206e-05	0.00159114	0.013879	0.135336
2020-04-26	Terra Alta	11720	Metropolitana III	2	0	Test	0.738	2.5521	2.8031	2.07873	4.13792	0.0709655	0.0848717	0.170248	0.0421225	0.0979272
2020-04-26	Tomé-Açu	63447	Metropolitana II	2	0	Train	0.177777	1.66865	3.14804	2.48899	2.86542	0.0244138	0.514413	0.0263554	0.115364	0.115367
2020-04-26	Tracuateua	30959	Rio Caetés	1	0	Train	0.00457967	0.411062	0.677524	0.677691	1.72488	0.000638348	0.000187444	0.00290852	0.00228177	0.0281142
2020-04-26	Tucumã	39602	Araguaia	1	0	Test	1.19657	2.36353	1.05076	1.93712	2.12709	0.0608109	0.00227028	0.0126041	0.0165282	0.0391593
2020-04-26	Tucuruí	113659	Lago de Tucuruí	6	0	Test	0.0841435	1.14643	5.60619	3.61017	4.19645	0.184559	0.121365	0.351483	0.552058	0.185946
2020-04-26	Vigia	53686	Metropolitana II	25	1	Validation	21.3068	15.0833	15.7615	15.8637	12.6211	0.599885	0.3547	0.249071	0.26505	0.460847
2020-04-26	Viseu	61403	Rio Caetés	2	1	Test	0.0222081	0.955739	1.31044	1.56366	1.89515	0.00504364	0.00108686	0.0101961	0.0150559	0.0321918
2020-04-26	Xinguara	44751	Araguaia	3	0	Validation	0.79131	2.10824	1.35754	2.36377	2.09118	0.151294	0.00381587	0.0243501	0.0759291	0.0394978
2020-04-27	Abaetetuba	157698	Tocantins	13	0	Train	0.233992	7.23778	1.37645	7.91199	6.76945	0.00714104	0.151698	0.0305798	0.0439068	0.0862485
2020-04-27	Acará	55591	Metropolitana II	2	0	Train	0.0105763	0.49509	1.22679	0.87919	1.94945	0.00423036	0.115005	0.0364821	0.0562552	0.046161
2020-04-27	Afuá	39218	Marajó I	1	0	Train	0.000929682	0.356688	0.506422	0.565031	2.4083	0.000538615	0.00351866	0.0085004	0.00840114	0.0779785
2020-04-27	Alenquer	56789	Baixo Amazonas	1	0	Validation	0.0880667	0.473875	0.781356	1.1132	2.13101	0.0169783	0.000319515	0.0210958	0.0394828	0.0538172
2020-04-27	Almeirim	34109	Baixo Amazonas	2	0	Train	0.360394	0.354199	1.23519	1.37195	2.18041	0.234062	0.00410192	0.146605	0.252812	0.0610165
2020-04-27	Altamira	114594	Xingu	10	0	Validation	0.231026	4.46139	2.53892	6.57615	8.77698	0.00319057	0.0111466	0.00355703	0.0100684	0.229993
2020-04-27	Ananindeua	530598	Metropolitana I	237	8	Train	210.423	213.09	187.661	217.853	227.547	7.80539	5.15047	6.07429	3.65248	6.97437
2020-04-27	Anapu	27890	Xingu	5	0	Validation	0.0408208	0.386147	0.77643	0.969171	2.32684	0.000861402	0.00035966	0.00110745	0.00179805	0.0433345
2020-04-27	Augusto Corrêa	45998	Rio Caetés	10	0	Test	7.3073	6.24206	4.65999	6.30778	3.91637	0.639335	0.0788998	0.331012	0.25346	0.093597
2020-04-27	Aurora do Pará	31338	Metropolitana III	4	0	Train	0.305634	1.66453	2.11086	1.82071	3.05076	0.00607877	0.000803736	0.00557659	0.00254602	0.0541907
2020-04-27	Bagre	30673	Marajó II	2	0	Test	0.0055221	0.157118	0.0487666	0.361943	1.27899	0.0035277	0.0127453	0.0239361	0.0367446	0.0182587
2020-04-27	Barcarena	124680	Tocantins	12	1	Train	4.23518	10.054	4.06953	8.11912	4.39723	0.807655	0.835029	0.822945	0.510065	0.242383
2020-04-27	Belém	1492745	Metropolitana I	1301	67	Train	1260.62	1231.54	1266.32	1269.58	1253.05	71.5214	66.1945	78.1297	78.4257	69.5815
2020-04-27	Benevides	62737	Metropolitana I	12	1	Train	10.6466	19.298	22.7889	23.5907	27.9626	1.64398	1.9016	1.49519	3.48555	2.8833
2020-04-27	Bom Jesus do Tocantins	16981	Carajás	1	0	Test	0.000389192	0.0215209	0.330579	0.408385	0.77483	0.000153515	1.34991e-05	0.00411343	0.00651273	0.00733685
2020-04-27	Bonito	16286	Rio Caetés	1	0	Test	0.191378	1.85213	1.65892	1.70865	1.89779	0.00685704	0.000158302	0.00439348	0.0047233	0.0316627
2020-04-27	Bragança	127686	Rio Caetés	22	2	Test	15.3921	21.9345	25.3068	27.7113	19.5672	2.48526	1.84261	1.77513	2.23219	1.68188
2020-04-27	Breves	102701	Marajó II	24	3	Train	9.32989	27.6935	4.56967	16.6052	13.4511	1.64025	4.34583	2.29674	2.2994	1.74027
2020-04-27	Bujaru	29132	Metropolitana II	5	0	Validation	2.94253	7.6294	8.93483	7.01616	5.86538	0.30809	0.951917	0.344725	0.380088	0.306781
2020-04-27	Cachoeira do Arari	23767	Marajó I	5	0	Train	0.794048	2.84265	3.52642	2.47939	4.6079	0.514583	1.21653	1.32305	0.76157	0.484249
2020-04-27	Cametá	137890	Tocantins	9	1	Train	0.409166	8.77403	1.01115	6.67396	2.06954	0.0933073	1.09269	1.15214	0.405559	0.109634
2020-04-27	Canaã dos Carajás	37085	Carajás	3	1	Train	0.0275408	0.895244	6.72709	5.14627	2.04764	0.00385342	0.0155521	0.0836493	0.101386	0.0420294
2020-04-27	Capanema	69027	Rio Caetés	19	1	Validation	12.1274	18.3756	17.0717	19.7255	17.766	1.37386	1.3555	1.55605	1.29277	1.78032
2020-04-27	Capitão Poço	54303	Metropolitana III	2	0	Train	0.0699826	3.99268	6.05006	4.30432	6.25381	0.00652038	0.102895	0.132859	0.0459353	0.18439
2020-04-27	Castanhal	200793	Metropolitana III	61	2	Train	58.2965	58.8224	53.1474	56.4785	57.3835	2.42033	3.64048	2.81205	2.42632	2.96175
2020-04-27	Colares	12085	Metropolitana II	1	0	Train	0.0081659	0.216504	0.848593	0.543394	1.63043	0.00433943	0.0480271	0.0319842	0.0358927	0.0311555
2020-04-27	Conceição do Araguaia	47864	Araguaia	1	0	Train	2.22378	3.93012	1.81728	2.69367	2.27009	0.0397254	0.000783464	0.00774464	0.0133362	0.0428672
2020-04-27	Concórdia do Pará	33318	Metropolitana II	2	0	Validation	0.440172	4.20901	4.59794	5.01308	3.30558	0.00217883	0.00330616	0.000639092	0.00330458	0.0619679
2020-04-27	Curionópolis	17929	Carajás	1	1	Train	0.704002	0.51816	1.68037	1.33324	0.917427	0.395707	0.0272573	0.217566	0.277432	0.0131515
2020-04-27	Curralinho	34448	Marajó II	4	0	Train	0.58329	0.756973	0.32924	1.19111	1.64	0.0795499	0.018547	0.0466224	0.0287874	0.0276756
2020-04-27	Curuçá	40066	Metropolitana III	4	0	Train	0.514147	9.31949	5.6122	4.24408	6.01848	0.111689	1.60329	0.287463	0.222251	0.848142
2020-04-27	Garrafão do Norte	26066	Metropolitana III	4	0	Validation	0.325998	3.94173	4.11668	3.10995	4.66564	0.00802104	0.0172201	0.026486	0.00919075	0.100035
2020-04-27	Goianésia do Pará	40475	Lago de Tucuruí	4	0	Train	0.0585088	0.305133	0.98203	1.46014	2.09895	0.00971061	3.9909e-05	0.002529	0.00887169	0.0351045
2020-04-27	Igarapé-Açu	38807	Metropolitana III	9	0	Train	3.79323	8.8824	7.98148	8.66395	9.17277	0.910376	0.928948	1.2566	0.536959	0.758196
2020-04-27	Igarapé-Miri	62698	Tocantins	3	0	Train	0.0458257	1.62532	0.435778	2.77564	2.37627	0.00871847	0.0776509	0.061072	0.0562336	0.0542989
2020-04-27	Inhangapi	11711	Metropolitana III	3	0	Train	0.165082	1.41192	1.58664	1.22644	3.13192	0.00757599	0.0041684	0.0131627	0.00431685	0.0588079
2020-04-27	Irituia	32550	Metropolitana III	1	0	Train	0.233835	1.53238	1.84299	1.66237	3.38497	0.0193485	0.0160942	0.0339007	0.0143151	0.0682951
2020-04-27	Itaituba	101247	Tapajós	7	0	Test	0.358105	1.22587	0.868596	1.9264	2.04683	0.056373	0.0381434	0.0156999	0.0504553	0.0416964
2020-04-27	Juruti	57943	Baixo Amazonas	5	2	Train	2.54576	0.910848	3.02454	2.97708	2.82152	1.62161	0.0779083	1.08443	0.627046	0.108812
2020-04-27	Limoeiro do Ajuru	28935	Tocantins	2	1	Test	2.29896	0.346531	0.401049	0.718703	1.41026	0.746731	0.0575236	0.160059	0.102776	0.024434
2020-04-27	Mãe do Rio	30077	Metropolitana III	4	0	Train	1.10956	4.08179	3.23633	2.68106	3.76639	0.0132928	0.00121911	0.00849102	0.00347202	0.0720324
2020-04-27	Marabá	279349	Carajás	25	5	Validation	18.9119	25.821	25.3025	27.4708	19.1186	3.46353	2.85879	2.00534	2.94972	2.93531
2020-04-27	Marapanim	28336	Metropolitana III	8	0	Train	2.57943	4.17545	4.7479	3.57517	5.89291	0.311135	0.204071	0.432912	0.118242	0.210164
2020-04-27	Marituba	131521	Metropolitana I	34	1	Train	26.1752	25.6779	25.8593	22.7046	21.0831	0.110944	0.865162	1.00934	0.595778	0.590412
2020-04-27	Melgaço	27654	Marajó II	1	0	Test	0.160527	0.966696	0.374868	1.43274	1.72674	0.0262371	0.00692589	0.0265261	0.0114187	0.0290789
2020-04-27	Mocajuba	31136	Tocantins	1	0	Train	0.0194248	0.418735	0.129249	0.765892	1.68378	0.00248645	0.0113078	0.0125415	0.0192967	0.0278098
2020-04-27	Monte Alegre	58032	Baixo Amazonas	3	0	Train	0.122692	0.548145	1.0403	1.38218	2.05084	0.0245594	0.000532277	0.0266804	0.0640907	0.0488569
2020-04-27	Muaná	40349	Marajó I	1	0	Train	0.0453688	2.46953	1.50419	1.46679	2.70945	0.0111854	0.016859	0.0209527	0.0370363	0.0976139
2020-04-27	Nova Esperança do Piriá	21368	Metropolitana III	1	0	Train	1.65487	5.12806	5.32661	4.1575	5.77918	0.0927592	0.0892905	0.221608	0.0487501	0.167611
2020-04-27	Nova Ipixuna	16678	Carajás	1	0	Train	0.00287686	0.0782063	0.495812	0.578844	0.797292	0.000796797	5.50196e-05	0.00546302	0.0112437	0.00787902
2020-04-27	Nova Timboteua	15363	Rio Caetés	3	0	Validation	0.0221393	0.692002	0.849993	0.85773	1.7713	0.00208118	0.00022949	0.00373726	0.00340178	0.0289062
2020-04-27	Novo Progresso	25762	Tapajós	2	0	Test	0.000113947	0.0370932	0.101973	0.172544	1.71609	3.58079e-05	7.47795e-05	0.000752684	0.00289222	0.0313852
2020-04-27	Óbidos	52137	Baixo Amazonas	2	1	Train	0.285434	0.0869617	0.703842	0.899608	2.13842	0.25843	0.00358498	0.132759	0.261274	0.0578584
[truncated: 2,760 more rows]

## Sheet: Scenario_3
occurrence_date	municipality	municipal_demography	health_region	observed_cumulative_cases	observed_cumulative_deaths	sample	cumulative_cases_ANN1	cumulative_cases_ANN2	cumulative_cases_ANN3	cumulative_cases_ANN4	cumulative_cases_ANN5	cumulative_deaths_ANN1	cumulative_deaths_ANN2	cumulative_deaths_ANN3	cumulative_deaths_ANN4	cumulative_deaths_ANN5
[truncated: 4,832 more rows]

[truncated: 3 more sheets: Scenario_4, Scenario_5, Scenario_6]
