# Supplementary material for: Artificial neural networks for short-term forecasting of cases, deaths, and hospital beds occupancy in the COVID-19 pandemic at the Brazilian Amazon
Source: PLoS One. 2021 Mar 11;16(3):e0248161. doi: 10.1371/journal.pone.0248161 (PMC7951831; doi:10.1371/journal.pone.0248161)
Supplement: S2 Appendix — (XLSX) [file pone.0248161.s002.xlsx]

## Sheet: Scenario_1
occurrence_date	region_health	region_health_demography	observed_daily_cases	observed_daily_deaths	sample	daily_cases_ANN1	daily_cases_ANN2	daily_cases_ANN3	daily_cases_ANN4	daily_cases_ANN5	daily_deaths_ANN1	daily_deaths_ANN2	daily_deaths_ANN3	daily_deaths_ANN4	daily_deaths_ANN5
2020-03-18	ARAGUAIA	566682	2	0	Validation	8.8269	0.2284	2.8966	0	16.4948	0.1891	0	0.00123	0	-1.3157
2020-03-18	BAIXO AMAZONAS	740733	1	0	Test	8.8337	0.2497	4.383	0.0001	16.5797	0.18784	0	0.00268	0	-0.47462
2020-03-18	CARAJAS	740733	0	0	Train	8.909	0.6129	8.9019	1.0331	20.3575	0.18113	0	0.00787	0.02299	-0.22431
2020-03-18	LAGO TUCURUI	461593	2	0	Train	8.8292	0.2713	3.8076	0	17.0413	0.18905	0	0.00157	0	-0.32029
2020-03-18	MARAJO I	461593	0	0	Train	8.8276	0.2042	3.1315	0	12.0458	0.18909	0	0.00121	0	-0.72462
2020-03-18	MARAJO II	244027	0	0	Train	8.8409	0.4828	4.3463	0.001	17.2686	0.18895	0	0.00155	0	0.67045
2020-03-18	METROPOLITANA I	2238680	18	0	Train	22.992	18.7765	14.9893	0.0004	-48.3264	0.07447	0	0.00849	0	-2.61015
2020-03-18	METROPOLITANA II	367592	0	0	Train	8.8425	0.7073	3.683	0.024	1.1277	0.18931	0	0.00203	0	-0.74792
2020-03-18	METROPOLITANA III	939421	3	0	Train	9.0107	0.9783	1.9172	0.0004	5.9765	0.14278	0	0.00154	0	0.57228
2020-03-18	RIO CAETES	939421	0	0	Train	8.8931	0.0964	2.1518	0	-4.2645	0.17909	0	0.00178	0	0.20849
2020-03-18	TAPAJOS	541251	3	0	Train	8.8279	0.39	2.9791	0	21.4856	0.18875	0	0.00132	0	-0.13965
2020-03-18	TOCANTINS	705089	3	0	Train	9.0244	0.7929	2.6555	0.0004	-7.3564	0.14889	0	0.00176	0	0.31368
2020-03-18	XINGU	381258	0	0	Train	8.8307	0.2623	5.0114	0	22.0588	0.18867	0	0.00203	0	-0.03429
2020-03-19	ARAGUAIA	566682	0	0	Train	8.8272	0.2338	2.6868	0	10.2004	0.18887	0	0.00109	0	-0.98628
2020-03-19	BAIXO AMAZONAS	740733	2	1	Train	8.8353	0.2589	4.1393	0.0002	10.6821	0.18749	0	0.00244	0	-0.35455
2020-03-19	CARAJAS	740733	2	0	Train	8.9236	0.6258	8.5189	1.1185	13.7652	0.18025	0	0.00747	0.01985	-0.18245
2020-03-19	LAGO TUCURUI	461593	2	0	Validation	8.83	0.2784	3.5419	0	11.114	0.18882	0	0.0014	0	-0.15055
2020-03-19	MARAJO I	461593	0	0	Train	8.828	0.211	2.9066	0	7.4991	0.18885	0	0.00107	0	-0.42343
2020-03-19	MARAJO II	244027	0	0	Train	8.844	0.496	4.0662	0.002	11.1109	0.18874	0	0.0014	0	0.61153
2020-03-19	METROPOLITANA I	2238680	19	0	Train	24.7817	20.374	16.5841	0.0018	-38.5381	0.07973	0	0.00945	0	-2.0509
2020-03-19	METROPOLITANA II	367592	0	0	Train	8.8463	0.7404	3.5348	0.0435	-1.2925	0.18916	0	0.00191	0	-0.39532
2020-03-19	METROPOLITANA III	939421	1	0	Train	9.0475	1.0651	1.9258	0.0011	6.058	0.13949	0	0.00147	0	0.32524
2020-03-19	RIO CAETES	939421	2	0	Train	8.9067	0.1057	2.0875	0	-5.5652	0.17803	0	0.00167	0	0.03819
2020-03-19	TAPAJOS	541251	1	0	Train	8.8283	0.3947	2.7652	0	15.0819	0.18848	0	0.00117	0	-0.0607
2020-03-19	TOCANTINS	705089	1	0	Train	9.061	0.8458	2.6461	0.001	-7.7154	0.14584	0	0.00163	0	0.12538
2020-03-19	XINGU	381258	1	0	Validation	8.8318	0.2701	4.6633	0	15.6006	0.1884	0	0.00181	0	0.05388
2020-03-20	ARAGUAIA	566682	0	0	Train	8.8276	0.2393	2.494	0	4.8718	0.18861	0	0.00096	0	-0.68575
2020-03-20	BAIXO AMAZONAS	740733	5	0	Train	8.8372	0.269	3.915	0.0004	5.7627	0.1871	0	0.00222	0	-0.24639
2020-03-20	CARAJAS	740733	7	0	Train	8.941	0.6407	8.1656	1.2226	7.942	0.17931	0	0.00711	0.01768	-0.13009
2020-03-20	LAGO TUCURUI	461593	1	0	Train	8.8309	0.286	3.2992	0	6.0902	0.18857	0	0.00125	0	0.00222
2020-03-20	MARAJO I	461593	1	0	Test	8.8286	0.2183	2.7015	0	3.7666	0.1886	0	0.00095	0	-0.15708
2020-03-20	MARAJO II	244027	2	0	Test	8.8479	0.5111	3.8159	0.004	5.8442	0.18853	0	0.00128	0	0.54904
2020-03-20	METROPOLITANA I	2238680	63	0	Validation	26.8289	22.3121	18.4784	0.0073	-28.1986	0.08591	0	0.01075	0	-1.51913
2020-03-20	METROPOLITANA II	367592	4	0	Test	8.8511	0.7797	3.4114	0.0753	-2.9088	0.18902	0	0.00183	0	-0.10847
2020-03-20	METROPOLITANA III	939421	9	0	Train	9.0922	1.1708	1.9481	0.0027	6.5132	0.13617	0	0.00141	0	0.11616
2020-03-20	RIO CAETES	939421	2	0	Train	8.9232	0.1164	2.0337	0.0001	-6.093	0.17692	0	0.00158	0	-0.11157
2020-03-20	TAPAJOS	541251	0	0	Train	8.8289	0.3997	2.5682	0	9.5602	0.18818	0	0.00103	0	0.00902
2020-03-20	TOCANTINS	705089	5	0	Train	9.105	0.906	2.6504	0.0024	-7.3663	0.14272	0	0.00152	0	-0.0308
2020-03-20	XINGU	381258	0	0	Train	8.8332	0.2787	4.3444	0	10.0408	0.18811	0	0.00162	0	0.13189
2020-03-21	ARAGUAIA	566682	0	0	Train	8.828	0.2451	2.3176	0	0.4873	0.18833	0	0.00085	0	-0.41827
2020-03-21	BAIXO AMAZONAS	740733	1	0	Validation	8.8395	0.2802	3.7099	0.0009	1.7973	0.18668	0	0.00203	0	-0.15282
2020-03-21	CARAJAS	740733	3	0	Validation	8.9618	0.6579	7.8424	1.3479	2.9229	0.17833	0	0.00679	0.0162	-0.06872
2020-03-21	LAGO TUCURUI	461593	0	0	Train	8.832	0.2942	3.0786	0	1.9531	0.18829	0	0.00111	0	0.13434
2020-03-21	MARAJO I	461593	0	0	Train	8.8293	0.2262	2.5154	0.0001	0.8109	0.18831	0	0.00085	0	0.07153
2020-03-21	MARAJO II	244027	0	0	Train	8.8527	0.5284	3.5942	0.0076	1.4786	0.1883	0	0.00117	0	0.48008
2020-03-21	METROPOLITANA I	2238680	26	0	Train	29.1802	24.6711	20.741	0.0254	-17.2412	0.0932	0	0.01249	0	-1.01674
2020-03-21	METROPOLITANA II	367592	2	0	Train	8.857	0.8268	3.313	0.1254	-3.7839	0.18888	0	0.00177	0	0.11241
2020-03-21	METROPOLITANA III	939421	1	0	Train	9.1466	1.2999	1.9861	0.0061	7.1989	0.13287	0	0.00136	0	-0.05086
2020-03-21	RIO CAETES	939421	0	0	Train	8.9433	0.1288	1.991	0.0002	-5.9313	0.17577	0	0.00151	0	-0.23642
2020-03-21	TAPAJOS	541251	0	0	Test	8.8296	0.4049	2.3873	0	4.9059	0.18785	0	0.00091	0	0.06676
2020-03-21	TOCANTINS	705089	1	0	Train	9.1579	0.975	2.6699	0.0053	-6.43	0.13958	0	0.00142	0	-0.14921
2020-03-21	XINGU	381258	1	0	Train	8.835	0.2879	4.0538	0	5.3606	0.18779	0	0.00145	0	0.19691
2020-03-22	ARAGUAIA	566682	0	0	Train	8.8286	0.251	2.1566	0	-2.9844	0.18802	0	0.00075	0	-0.18702
2020-03-22	BAIXO AMAZONAS	740733	1	0	Train	8.8423	0.2927	3.5236	0.0018	-1.2505	0.18623	0	0.00185	0	-0.0756
2020-03-22	CARAJAS	740733	5	0	Train	8.9867	0.6777	7.5496	1.4975	-1.2687	0.17731	0	0.00652	0.01524	3e-05
2020-03-22	LAGO TUCURUI	461593	1	0	Train	8.8334	0.303	2.879	0.0001	-1.3234	0.18798	0	0.001	0	0.2429
2020-03-22	MARAJO I	461593	0	0	Train	8.8301	0.2348	2.3472	0.0002	-1.4132	0.188	0	0.00075	0	0.26039
2020-03-22	MARAJO II	244027	0	0	Train	8.8585	0.5483	3.3997	0.0139	-1.9925	0.18806	0	0.00108	0	0.40259
2020-03-22	METROPOLITANA I	2238680	24	0	Train	31.8929	27.552	23.4574	0.0789	-5.591	0.10184	0	0.01484	0	-0.54584
2020-03-22	METROPOLITANA II	367592	0	0	Test	8.8643	0.8831	3.24	0.201	-3.9895	0.18874	0	0.00173	0	0.26862
2020-03-22	METROPOLITANA III	939421	4	0	Train	9.2127	1.4584	2.0422	0.0131	7.9722	0.12962	0	0.00133	0	-0.17357
2020-03-22	RIO CAETES	939421	1	0	Validation	8.9678	0.1432	1.96	0.0005	-5.1879	0.17458	0	0.00145	0	-0.33205
2020-03-22	TAPAJOS	541251	2	0	Validation	8.8305	0.4104	2.2218	0	1.0955	0.18749	0	0.00081	0	0.11033
2020-03-22	TOCANTINS	705089	1	0	Train	9.2216	1.055	2.7066	0.0111	-5.0455	0.13645	0	0.00133	0	-0.22568
2020-03-22	XINGU	381258	0	0	Validation	8.8371	0.2981	3.7904	0	1.5318	0.18745	0	0.0013	0	0.24677
2020-03-23	ARAGUAIA	566682	0	0	Test	8.8293	0.2573	2.0104	0	-5.5836	0.18767	0	0.00066	0	0.00577
2020-03-23	BAIXO AMAZONAS	740733	4	0	Train	8.8457	0.3067	3.356	0.0036	-3.4298	0.18573	0	0.0017	0	-0.01549
2020-03-23	CARAJAS	740733	3	0	Train	9.0165	0.7007	7.2877	1.6751	-4.6205	0.17627	0	0.00628	0.0147	0.07442
2020-03-23	LAGO TUCURUI	461593	2	0	Train	8.835	0.3126	2.6995	0.0003	-3.7753	0.18765	0	0.00089	0	0.32577
2020-03-23	MARAJO I	461593	1	0	Train	8.8312	0.2441	2.196	0.0005	-2.9586	0.18766	0	0.00067	0	0.40842
2020-03-23	MARAJO II	244027	1	0	Train	8.8656	0.5715	3.2313	0.0243	-4.5937	0.18783	0	0.00101	0	0.31546
2020-03-23	METROPOLITANA I	2238680	53	0	Test	35.0373	31.0802	26.7341	0.2202	6.8352	0.11217	0	0.01803	0	-0.10869
2020-03-23	METROPOLITANA II	367592	2	0	Train	8.8734	0.951	3.1931	0.3115	-3.6067	0.18863	0	0.00172	0	0.36301
2020-03-23	METROPOLITANA III	939421	2	0	Test	9.2934	1.6538	2.1195	0.0267	8.7005	0.12648	0	0.00132	0	-0.25197
2020-03-23	RIO CAETES	939421	1	0	Train	8.9977	0.1601	1.9415	0.0012	-3.9908	0.17337	0	0.00141	0	-0.39458
2020-03-23	TAPAJOS	541251	1	0	Test	8.8315	0.4162	2.0709	0	-1.9038	0.1871	0	0.00071	0	0.13821
2020-03-23	TOCANTINS	705089	3	0	Validation	9.2985	1.1483	2.7628	0.0224	-3.3625	0.13337	0	0.00126	0	-0.25801
2020-03-23	XINGU	381258	1	0	Validation	8.8397	0.3093	3.5532	0	-1.4831	0.18707	0	0.00117	0	0.27996
2020-03-24	ARAGUAIA	566682	0	0	Test	8.8301	0.2639	1.8782	0	-7.3605	0.18729	0	0.00059	0	0.15895
2020-03-24	BAIXO AMAZONAS	740733	1	0	Train	8.8498	0.3226	3.207	0.0068	-4.8022	0.1852	0	0.00156	0	0.02774
2020-03-24	CARAJAS	740733	0	0	Train	9.0525	0.7275	7.0574	1.8851	-7.1315	0.17523	0	0.00609	0.01449	0.15254
2020-03-24	LAGO TUCURUI	461593	0	0	Train	8.8371	0.3231	2.5394	0.0006	-5.448	0.18728	0	0.00081	0	0.38172
2020-03-24	MARAJO I	461593	0	0	Train	8.8325	0.2545	2.0609	0.0011	-3.8864	0.18729	0	0.0006	0	0.51559
2020-03-24	MARAJO II	244027	0	0	Test	8.8743	0.5986	3.0881	0.0411	-6.3672	0.18759	0	0.00096	0	0.21864
2020-03-24	METROPOLITANA I	2238680	29	0	Train	38.7009	35.4111	30.703	0.5579	20.129	0.12462	0	0.02241	0	0.29241
2020-03-24	METROPOLITANA II	367592	1	0	Train	8.8845	1.033	3.1736	0.4676	-2.7247	0.18854	0	0.00174	1e-05	0.40008
2020-03-24	METROPOLITANA III	939421	2	0	Train	9.392	1.8957	2.2219	0.0519	9.2721	0.12352	0	0.00132	0	-0.28862
2020-03-24	RIO CAETES	939421	0	0	Validation	9.0343	0.1801	1.9365	0.0029	-2.4822	0.17217	0	0.00139	0	-0.42108
2020-03-24	TAPAJOS	541251	0	0	Train	8.8328	0.4225	1.934	0	-4.1345	0.18666	0	0.00063	0	0.14959
2020-03-24	TOCANTINS	705089	3	0	Train	9.3916	1.2581	2.8414	0.043	-1.5315	0.1304	0	0.00119	0	-0.2465
2020-03-24	XINGU	381258	0	0	Train	8.8429	0.3218	3.3411	0.0001	-3.7311	0.18667	0	0.00106	0	0.29575
2020-03-25	ARAGUAIA	566682	2	0	Train	8.8311	0.2708	1.7592	0	-8.375	0.18687	0	0.00052	0	0.27249
2020-03-25	BAIXO AMAZONAS	740733	5	0	Train	8.8548	0.3407	3.0766	0.0124	-5.4418	0.18462	0	0.00144	0	0.05539
2020-03-25	CARAJAS	740733	3	0	Train	9.0958	0.7587	6.8597	2.1325	-8.8108	0.1742	0	0.00594	0.01459	0.23239
2020-03-25	LAGO TUCURUI	461593	0	0	Test	8.8396	0.3347	2.3976	0.0013	-6.3969	0.18689	0	0.00073	0	0.41047
2020-03-25	MARAJO I	461593	0	0	Train	8.834	0.266	1.941	0.0021	-4.265	0.18689	0	0.00054	0	0.58289
2020-03-25	MARAJO II	244027	0	0	Train	8.8851	0.6303	2.9693	0.0673	-7.373	0.18736	0	0.00091	0	0.11326
2020-03-25	METROPOLITANA I	2238680	63	0	Train	42.9928	40.7352	35.5266	1.2929	34.3904	0.13974	0	0.02845	0	0.65515
2020-03-25	METROPOLITANA II	367592	3	0	Validation	8.8984	1.1326	3.1833	0.6816	-1.4405	0.1885	0	0.00178	1e-05	0.38599
2020-03-25	METROPOLITANA III	939421	3	0	Train	9.5128	2.1962	2.3542	0.0962	9.6054	0.1208	0	0.00135	0	-0.28856
2020-03-25	RIO CAETES	939421	3	0	Train	9.0791	0.2037	1.9466	0.0064	-0.8111	0.171	0	0.00138	0	-0.40998
2020-03-25	TAPAJOS	541251	1	0	Train	8.8343	0.4294	1.8103	0	-5.6483	0.18619	0	0.00056	0	0.14444
2020-03-25	TOCANTINS	705089	7	0	Train	9.5045	1.3885	2.9458	0.0791	0.3067	0.1276	0	0.00114	0	-0.19428
2020-03-25	XINGU	381258	1	0	Train	8.8469	0.3357	3.1532	0.0002	-5.2685	0.18624	0	0.00096	0	0.29422
2020-03-26	ARAGUAIA	566682	0	0	Train	8.8324	0.2782	1.6527	0	-8.6975	0.18642	0	0.00047	0	0.34749
2020-03-26	BAIXO AMAZONAS	740733	0	0	Train	8.861	0.3616	2.9648	0.0217	-5.4347	0.184	0	0.00133	0	0.06972
2020-03-26	CARAJAS	740733	3	0	Train	9.1481	0.7953	6.6959	2.4234	-9.6774	0.17321	0	0.00584	0.01497	0.31182
2020-03-26	LAGO TUCURUI	461593	0	0	Train	8.8426	0.3477	2.2735	0.0026	-6.6875	0.18646	0	0.00067	0	0.41275
2020-03-26	MARAJO I	461593	0	0	Train	8.836	0.279	1.8356	0.0041	-4.1706	0.18644	0	0.00049	0	0.61245
2020-03-26	MARAJO II	244027	0	0	Test	8.8982	0.6678	2.8744	0.1069	-7.6883	0.18715	0	0.00088	0	0.00156
2020-03-26	METROPOLITANA I	2238680	37	0	Train	48.0496	47.2831	41.403	2.7613	49.7271	0.15832	0	0.03688	0	0.97742
2020-03-26	METROPOLITANA II	367592	2	0	Train	8.9156	1.254	3.2244	0.9669	0.1437	0.18851	0	0.00186	4e-05	0.3285
2020-03-26	METROPOLITANA III	939421	2	0	Validation	9.6609	2.5702	2.5227	0.1711	9.6566	0.1184	0	0.00139	0	-0.25913
2020-03-26	RIO CAETES	939421	0	0	Train	9.1341	0.2319	1.9733	0.0134	0.8757	0.16989	0	0.00139	0	-0.36159
2020-03-26	TAPAJOS	541251	0	0	Train	8.8362	0.4368	1.6991	0	-6.5066	0.18567	0	0.0005	0	0.12356
2020-03-26	TOCANTINS	705089	1	0	Train	9.6419	1.5446	3.0807	0.1397	2.0323	0.12504	0	0.00111	0	-0.1074
2020-03-26	XINGU	381258	0	0	Train	8.8518	0.3516	2.9884	0.0005	-6.1608	0.18577	0	0.00088	0	0.27629
2020-03-27	ARAGUAIA	566682	0	0	Validation	8.8339	0.2861	1.5581	0.0001	-8.4082	0.18592	0	0.00042	0	0.38623
2020-03-27	BAIXO AMAZONAS	740733	4	0	Train	8.8685	0.3858	2.872	0.0368	-4.8778	0.18334	0	0.00124	0	0.07392
2020-03-27	CARAJAS	740733	2	0	Train	9.2114	0.8385	6.5677	2.7648	-9.7597	0.1723	0	0.00579	0.01564	0.38857
2020-03-27	LAGO TUCURUI	461593	0	0	Train	8.8464	0.3623	2.1663	0.0051	-6.3952	0.186	0	0.00061	0	0.39033
2020-03-27	MARAJO I	461593	0	0	Train	8.8384	0.2936	1.744	0.0074	-3.6861	0.18596	0	0.00045	0	0.60753
2020-03-27	MARAJO II	244027	0	0	Validation	8.9144	0.7122	2.8032	0.1648	-7.4062	0.18697	0	0.00087	0	-0.11305
2020-03-27	METROPOLITANA I	2238680	42	0	Train	54.0435	55.329	48.5713	5.4722	66.2536	0.1814	1e-05	0.04875	0	1.25744
2020-03-27	METROPOLITANA II	367592	1	0	Train	8.9369	1.4026	3.3002	1.3375	1.9228	0.18859	0	0.00199	9e-05	0.23685
2020-03-27	METROPOLITANA III	939421	2	0	Test	9.8429	3.0365	2.735	0.2923	9.4232	0.11641	0	0.00147	0	-0.20935
2020-03-27	RIO CAETES	939421	2	0	Train	9.2016	0.2659	2.0189	0.0265	2.4441	0.1689	0	0.00143	0	-0.27846
2020-03-27	TAPAJOS	541251	2	0	Train	8.8385	0.445	1.5997	0	-6.7807	0.1851	0	0.00045	0	0.0886
2020-03-27	TOCANTINS	705089	3	0	Train	9.8094	1.733	3.2514	0.2379	3.5557	0.1228	0	0.00108	0	0.00537
2020-03-27	XINGU	381258	0	0	Train	8.8578	0.3696	2.8461	0.001	-6.4829	0.18528	0	0.00081	0	0.24378
2020-03-28	ARAGUAIA	566682	2	0	Train	8.8358	0.2946	1.4746	0.0002	-7.5975	0.18537	0	0.00038	0	0.39219
2020-03-28	BAIXO AMAZONAS	740733	2	0	Train	8.8776	0.4142	2.7984	0.0605	-3.8772	0.18265	0	0.00116	0	0.07192
2020-03-28	CARAJAS	740733	7	0	Train	9.2884	0.8895	6.477	3.1647	-9.0945	0.17151	0	0.0058	0.01659	0.46029
2020-03-28	LAGO TUCURUI	461593	2	0	Test	8.8509	0.3788	2.0756	0.0093	-5.6048	0.18551	0	0.00057	0	0.34604
2020-03-28	MARAJO I	461593	0	0	Train	8.8413	0.3102	1.6654	0.013	-2.9005	0.18544	0	0.00041	0	0.57251
2020-03-28	MARAJO II	244027	1	0	Test	8.9344	0.7653	2.7559	0.2473	-6.6332	0.18683	0	0.00087	0	-0.22625
2020-03-28	METROPOLITANA I	2238680	58	0	Validation	61.1921	65.1911	57.3155	10.1264	84.0899	0.21041	1e-05	0.06558	0	1.49406
2020-03-28	METROPOLITANA II	367592	0	0	Test	8.9633	1.5853	3.4149	1.8076	3.7923	0.18878	0	0.00217	0.00021	0.12152
2020-03-28	METROPOLITANA III	939421	3	0	Train	10.0671	3.618	3.0011	0.4814	8.9442	0.11495	0	0.00158	0	-0.14915
2020-03-28	RIO CAETES	939421	3	0	Train	9.2847	0.3072	2.0863	0.0502	3.7817	0.16807	0	0.00149	0	-0.1655
2020-03-28	TAPAJOS	541251	0	0	Train	8.8413	0.454	1.5115	0	-6.5514	0.18448	0	0.0004	0	0.04205
2020-03-28	TOCANTINS	705089	5	0	Train	10.0141	1.9622	3.465	0.3912	4.826	0.12099	0	0.00108	0	0.13306
2020-03-28	XINGU	381258	0	0	Train	8.8652	0.3902	2.7254	0.0022	-6.3178	0.18477	0	0.00075	0	0.19935
2020-03-29	ARAGUAIA	566682	0	0	Train	8.8382	0.3039	1.4019	0.0005	-6.3648	0.18478	0	0.00034	0	0.36996
2020-03-29	BAIXO AMAZONAS	740733	2	0	Train	8.8888	0.4475	2.745	0.0962	-2.5457	0.18191	0	0.0011	0	0.06819
2020-03-29	CARAJAS	740733	3	0	Train	9.3819	0.9501	6.4268	3.6323	-7.7269	0.17091	0	0.00588	0.01785	0.52453
2020-03-29	LAGO TUCURUI	461593	0	0	Test	8.8566	0.3977	2.0009	0.0166	-4.4103	0.18498	0	0.00053	0	0.28374
2020-03-29	MARAJO I	461593	0	0	Train	8.8449	0.3293	1.5996	0.0221	-1.9069	0.18488	0	0.00038	0	0.51283
2020-03-29	MARAJO II	244027	2	0	Train	8.959	0.8289	2.733	0.3618	-5.486	0.18676	0	0.00088	1e-05	-0.33295
2020-03-29	METROPOLITANA I	2238680	51	0	Train	69.769	77.2281	67.9664	17.6004	103.359	0.24735	3e-05	0.0896	0	1.68698
2020-03-29	METROPOLITANA II	367592	4	0	Train	8.9961	1.8107	3.5738	2.391	5.653	0.1891	0	0.00242	0.00044	-0.00618
2020-03-29	METROPOLITANA III	939421	1	0	Train	10.3437	4.3419	3.3335	0.7662	8.2956	0.11415	0	0.00172	0	-0.08842
2020-03-29	RIO CAETES	939421	2	0	Train	9.387	0.3577	2.179	0.091	4.8075	0.16749	0	0.00158	0	-0.02995
2020-03-29	TAPAJOS	541251	0	0	Test	8.8448	0.4642	1.434	0	-5.9084	0.18381	0	0.00036	0	-0.01281
2020-03-29	TOCANTINS	705089	2	0	Train	10.2651	2.243	3.7303	0.6227	5.8352	0.11972	0	0.00109	0	0.26334
2020-03-29	XINGU	381258	0	0	Test	8.8744	0.4142	2.626	0.0045	-5.7564	0.18423	0	0.0007	0	0.14649
2020-03-30	ARAGUAIA	566682	1	0	Train	8.841	0.3141	1.3393	0.001	-4.8171	0.18413	0	0.00031	0	0.32515
2020-03-30	BAIXO AMAZONAS	740733	7	0	Train	8.9025	0.4872	2.7124	0.1488	-0.9989	0.18115	0	0.00105	0	0.06741
2020-03-30	CARAJAS	740733	5	0	Train	9.4961	1.0226	6.4205	4.1781	-5.7093	0.17056	0	0.00603	0.01947	0.57878
2020-03-30	LAGO TUCURUI	461593	1	0	Train	8.8635	0.4193	1.942	0.0285	-2.9126	0.18442	0	0.0005	0	0.20822
2020-03-30	MARAJO I	461593	3	0	Train	8.8494	0.3514	1.546	0.0363	-0.7999	0.18427	0	0.00035	0	0.43484
2020-03-30	MARAJO II	244027	1	0	Test	8.9893	0.9057	2.7358	0.5171	-4.0872	0.18678	0	0.00091	2e-05	-0.42769
2020-03-30	METROPOLITANA I	2238680	81	0	Test	80.1176	91.8281	80.8997	28.8867	124.183	0.29497	9e-05	0.124	1e-05	1.83722
2020-03-30	METROPOLITANA II	367592	2	0	Validation	9.0368	2.0895	3.7837	3.1002	7.4159	0.1896	0	0.00275	0.0009	-0.13461
2020-03-30	METROPOLITANA III	939421	6	0	Test	10.6855	5.2402	3.7477	1.1811	7.5832	0.11415	0	0.00193	1e-05	-0.03608
2020-03-30	RIO CAETES	939421	1	0	Validation	9.5132	0.4199	2.3015	0.1584	5.4779	0.16725	0	0.0017	0	0.11904
2020-03-30	TAPAJOS	541251	0	0	Train	8.849	0.4755	1.3667	0	-4.949	0.18309	0	0.00033	0	-0.07199
2020-03-30	TOCANTINS	705089	10	0	Train	10.5736	2.5897	4.0583	0.9615	6.6181	0.11912	0	0.00111	0	0.38363
2020-03-30	XINGU	381258	0	0	Train	8.8858	0.442	2.5476	0.0086	-4.8952	0.18367	0	0.00066	0	0.08934
2020-03-31	ARAGUAIA	566682	0	0	Train	8.8446	0.3253	1.2864	0.0021	-3.0669	0.18343	0	0.00028	0	0.2642
2020-03-31	BAIXO AMAZONAS	740733	4	0	Train	8.9194	0.5345	2.7023	0.2242	0.649	0.18036	0	0.00101	0	0.07407
2020-03-31	CARAJAS	740733	5	0	Train	9.6356	1.1097	6.4623	4.8143	-3.101	0.17056	0	0.00627	0.02148	0.62054
2020-03-31	LAGO TUCURUI	461593	0	0	Validation	8.872	0.4444	1.8989	0.0473	-1.2181	0.18383	0	0.00047	0	0.125
2020-03-31	MARAJO I	461593	0	0	Train	8.8549	0.3772	1.5045	0.0579	0.3269	0.18362	0	0.00033	0	0.34559
2020-03-31	MARAJO II	244027	1	0	Train	9.0268	0.9987	2.7657	0.7229	-2.5594	0.18692	0	0.00096	5e-05	-0.505
2020-03-31	METROPOLITANA I	2238680	40	0	Train	92.6625	109.389	96.5286	44.9907	146.682	0.35714	0.00023	0.17335	4e-05	1.94749
2020-03-31	METROPOLITANA II	367592	0	0	Train	9.0873	2.4351	4.0532	3.9463	9.0075	0.19033	0	0.0032	0.00173	-0.25242
2020-03-31	METROPOLITANA III	939421	2	0	Train	11.1088	6.3493	4.2635	1.7671	6.9321	0.11515	0	0.0022	2e-05	0.00079
2020-03-31	RIO CAETES	939421	1	0	Train	9.669	0.4973	2.4597	0.2655	5.7901	0.16746	0	0.00187	0	0.27103
2020-03-31	TAPAJOS	541251	1	0	Train	8.8542	0.4884	1.309	0	-3.7762	0.18231	0	0.0003	0	-0.13099
2020-03-31	TOCANTINS	705089	3	0	Train	10.9539	3.0202	4.463	1.4431	7.2495	0.11935	0	0.00116	1e-05	0.48223
2020-03-31	XINGU	381258	2	0	Validation	8.8998	0.4748	2.4903	0.0161	-3.8339	0.1831	0	0.00063	0	0.03256
2020-04-01	ARAGUAIA	566682	1	0	Test	8.8489	0.3377	1.2431	0.004	-1.2284	0.18267	0	0.00026	0	0.19408
2020-04-01	BAIXO AMAZONAS	740733	8	0	Test	8.94	0.5916	2.7162	0.3293	2.2908	0.17957	0	0.00099	1e-05	0.0921
2020-04-01	CARAJAS	740733	18	0	Validation	9.8065	1.2152	6.558	5.5543	0.0322	0.17103	0	0.00662	0.02396	0.6473
2020-04-01	LAGO TUCURUI	461593	3	0	Train	8.8825	0.4737	1.8718	0.0759	0.5652	0.18322	0	0.00046	0	0.04013
2020-04-01	MARAJO I	461593	2	0	Train	8.8618	0.4075	1.4752	0.0897	1.3858	0.18293	0	0.00032	0	0.25248
2020-04-01	MARAJO II	244027	0	0	Train	9.0731	1.1122	2.8253	0.9899	-1.0187	0.18723	0	0.00103	0.0001	-0.55995
2020-04-01	METROPOLITANA I	2238680	196	0	Train	107.918	130.292	115.288	66.7997	170.962	0.43923	0.0006	0.24404	0.0002	2.02283
2020-04-01	METROPOLITANA II	367592	12	0	Train	9.1501	2.864	4.3927	4.9385	10.3752	0.19136	0	0.00381	0.00318	-0.34923
2020-04-01	METROPOLITANA III	939421	26	0	Train	11.6337	7.7092	4.9054	2.5712	6.4755	0.11737	1e-05	0.00257	5e-05	0.01754
2020-04-01	RIO CAETES	939421	6	0	Train	9.8618	0.5943	2.6608	0.4296	5.7818	0.16825	0	0.00211	0	0.41515
2020-04-01	TAPAJOS	541251	2	0	Test	8.8606	0.503	1.2607	0	-2.4958	0.18147	0	0.00027	0	-0.18506
2020-04-01	TOCANTINS	705089	18	0	Train	11.424	3.558	4.962	2.1096	7.8358	0.12063	0	0.00124	3e-05	0.54949
2020-04-01	XINGU	381258	3	0	Test	8.9172	0.5135	2.4543	0.0287	-2.6723	0.18254	0	0.00061	0	-0.019
2020-04-02	ARAGUAIA	566682	3	0	Train	8.8543	0.3517	1.209	0.0073	0.5864	0.18186	0	0.00024	0	0.12194
2020-04-02	BAIXO AMAZONAS	740733	6	0	Train	8.9655	0.6607	2.7567	0.4725	3.8322	0.17877	0	0.00098	2e-05	0.12438
2020-04-02	CARAJAS	740733	12	0	Train	10.0165	1.3436	6.7143	6.4135	3.6188	0.1721	0	0.0071	0.02698	0.65672
2020-04-02	LAGO TUCURUI	461593	1	0	Train	8.8955	0.5082	1.8614	0.1182	2.3318	0.18258	0	0.00044	0	-0.04021
2020-04-02	MARAJO I	461593	4	0	Train	8.8702	0.4434	1.4581	0.1354	2.2989	0.18219	0	0.00031	0	0.16286
2020-04-02	MARAJO II	244027	3	0	Validation	9.1303	1.2512	2.9179	1.3296	0.4321	0.18776	0	0.00113	0.00021	-0.5886
2020-04-02	METROPOLITANA I	2238680	135	0	Train	126.491	154.857	137.611	94.9449	197.116	0.54868	0.00156	0.3449	0.00081	2.07117
2020-04-02	METROPOLITANA II	367592	5	0	Test	9.2281	3.3959	4.8149	6.0833	11.4911	0.19278	0	0.00464	0.00558	-0.41636
2020-04-02	METROPOLITANA III	939421	20	0	Train	12.2856	9.3618	5.7034	3.6456	6.3436	0.12111	3e-05	0.00307	0.00012	0.01229
2020-04-02	RIO CAETES	939421	5	0	Validation	10.1004	0.7166	2.914	0.6726	5.5265	0.16982	0	0.00241	0	0.5411
2020-04-02	TAPAJOS	541251	2	0	Test	8.8685	0.5198	1.2215	0	-1.2122	0.18058	0	0.00025	0	-0.2295
2020-04-02	TOCANTINS	705089	8	0	Train	12.0067	4.2327	5.5775	3.0088	8.5052	0.1232	0	0.00135	9e-05	0.5787
2020-04-02	XINGU	381258	0	0	Validation	8.9387	0.5596	2.4405	0.0494	-1.5057	0.18198	0	0.0006	0	-0.0606
2020-04-03	ARAGUAIA	566682	1	0	Train	8.8609	0.3674	1.1843	0.0129	2.2733	0.18098	0	0.00023	0	0.05466
2020-04-03	BAIXO AMAZONAS	740733	6	0	Train	8.9968	0.745	2.8268	0.6633	5.1976	0.178	0	0.00098	4e-05	0.17238
2020-04-03	CARAJAS	740733	8	1	Test	10.2749	1.501	6.9399	7.4091	7.5818	0.17396	0	0.00776	0.03065	0.64664
2020-04-03	LAGO TUCURUI	461593	2	0	Train	8.9114	0.5489	1.8684	0.179	3.9832	0.18194	0	0.00044	0	-0.11008
2020-04-03	MARAJO I	461593	2	0	Test	8.8807	0.4863	1.4537	0.1994	3.0036	0.18142	0	0.0003	0	0.08358
2020-04-03	MARAJO II	244027	2	0	Train	9.2012	1.4224	3.0476	1.754	1.7105	0.18857	0	0.00126	0.0004	-0.58852
2020-04-03	METROPOLITANA I	2238680	140	2	Validation	149.056	183.305	163.893	129.685	225.21	0.69572	0.00402	0.48775	0.00288	2.10412
2020-04-03	METROPOLITANA II	367592	1	0	Train	9.3251	4.0542	5.3353	7.3849	12.3547	0.19468	0	0.00577	0.0094	-0.44741
2020-04-03	METROPOLITANA III	939421	13	0	Train	13.0957	11.3489	6.6945	5.0455	6.6538	0.12673	8e-05	0.00374	0.00028	-0.01411
2020-04-03	RIO CAETES	939421	7	0	Train	10.3962	0.872	3.2309	1.0211	5.1264	0.17238	0	0.00282	1e-05	0.64013
2020-04-03	TAPAJOS	541251	1	0	Train	8.8782	0.5391	1.1914	0.0001	-0.0242	0.17963	0	0.00023	0	-0.26008
2020-04-03	TOCANTINS	705089	15	0	Train	12.7308	5.0821	6.3378	4.1935	9.3958	0.12737	0	0.00151	0.0002	0.56672
2020-04-03	XINGU	381258	0	0	Test	8.9654	0.615	2.4502	0.0821	-0.4207	0.18147	0	0.00059	0	-0.08803
2020-04-04	ARAGUAIA	566682	1	0	Train	8.8691	0.3854	1.1689	0.0219	3.7417	0.18005	0	0.00022	0	-0.00163
2020-04-04	BAIXO AMAZONAS	740733	3	0	Train	9.0354	0.8486	2.9307	0.9125	6.3357	0.17729	0	0.001	9e-05	0.23581
2020-04-04	CARAJAS	740733	9	0	Test	10.5937	1.6952	7.2457	8.5603	11.8398	0.17684	0	0.00864	0.03507	0.61527
2020-04-04	LAGO TUCURUI	461593	6	0	Train	8.9311	0.5975	1.8943	0.2642	5.4341	0.18129	0	0.00044	1e-05	-0.16429
2020-04-04	MARAJO I	461593	0	0	Train	8.8936	0.5378	1.4628	0.287	3.4569	0.18062	0	0.0003	1e-05	0.02044
2020-04-04	MARAJO II	244027	1	0	Train	9.2889	1.6339	3.2199	2.2752	2.7604	0.18976	0	0.00145	0.00075	-0.55907
2020-04-04	METROPOLITANA I	2238680	149	0	Train	176.32	215.707	194.444	170.831	255.273	0.89411	0.01007	0.68805	0.00906	2.13768
2020-04-04	METROPOLITANA II	367592	2	0	Train	9.4457	4.8658	5.9721	8.8448	12.9934	0.19722	0	0.00732	0.01523	-0.43874
2020-04-04	METROPOLITANA III	939421	7	0	Train	14.1027	13.7091	7.9227	6.8272	7.5036	0.13469	0.00021	0.00466	0.00062	-0.05835
2020-04-04	RIO CAETES	939421	6	0	Train	10.7633	1.0707	3.6259	1.5066	4.7019	0.1762	0	0.00337	2e-05	0.70582
2020-04-04	TAPAJOS	541251	1	0	Train	8.8902	0.5614	1.1702	0.0002	0.9809	0.17862	0	0.00022	0	-0.27344
2020-04-04	TOCANTINS	705089	14	0	Train	13.6327	6.1534	7.2782	5.7203	10.6444	0.13356	0	0.00173	0.00044	0.51409
2020-04-04	XINGU	381258	4	0	Train	8.9985	0.6818	2.4853	0.132	0.511	0.18101	0	0.0006	0	-0.09802
2020-04-05	ARAGUAIA	566682	0	0	Train	8.8792	0.406	1.1631	0.0362	4.9198	0.17906	0	0.00021	0	-0.04206
2020-04-05	BAIXO AMAZONAS	740733	4	0	Train	9.083	0.9764	3.0733	1.2314	7.2231	0.17665	0	0.00104	0.00019	0.31257
2020-04-05	CARAJAS	740733	32	0	Train	10.988	1.9367	7.6454	9.8882	16.3079	0.18102	0	0.0098	0.0404	0.56128
2020-04-05	LAGO TUCURUI	461593	6	0	Train	8.9555	0.6558	1.941	0.3806	6.6174	0.18067	0	0.00045	1e-05	-0.19882
2020-04-05	MARAJO I	461593	2	0	Test	8.9096	0.6001	1.4865	0.4042	3.6395	0.17979	0	0.0003	3e-05	-0.02224
2020-04-05	MARAJO II	244027	6	0	Train	9.3977	1.8963	3.4419	2.905	3.5559	0.19142	0	0.0017	0.00135	-0.50166
2020-04-05	METROPOLITANA I	2238680	251	1	Validation	208.932	251.944	229.442	217.73	287.288	1.16194	0.02432	0.96537	0.02559	2.19311
2020-04-05	METROPOLITANA II	367592	10	0	Validation	9.5956	5.8605	6.7464	10.4618	13.4599	0.20056	0	0.00946	0.02384	-0.38967
2020-04-05	METROPOLITANA III	939421	29	1	Test	15.3534	16.4747	9.4399	9.0462	8.9667	0.1456	0.00053	0.00591	0.00132	-0.11514
2020-04-05	RIO CAETES	939421	8	0	Validation	11.2192	1.3258	4.1171	2.1644	4.3805	0.18163	0	0.0041	5e-05	0.73465
2020-04-05	TAPAJOS	541251	2	0	Validation	8.9049	0.5875	1.1583	0.0006	1.7328	0.17757	0	0.00021	0	-0.26749
2020-04-05	TOCANTINS	705089	25	0	Train	14.7581	7.505	8.4431	7.648	12.3761	0.14227	0	0.00203	0.00092	0.42488
2020-04-05	XINGU	381258	3	1	Train	9.0394	0.763	2.5483	0.2059	1.2369	0.18065	0	0.00061	0	-0.08865
2020-04-06	ARAGUAIA	566682	0	0	Train	8.8918	0.4297	1.1676	0.0579	5.7607	0.17802	0	0.0002	0	-0.06345
2020-04-06	BAIXO AMAZONAS	740733	8	0	Train	9.1418	1.1349	3.2614	1.6324	7.8661	0.17615	0	0.00109	0.00037	0.39872
2020-04-06	CARAJAS	740733	7	0	Train	11.4766	2.2388	8.1556	11.4163	20.8986	0.18687	0	0.01136	0.04681	0.48407
2020-04-06	LAGO TUCURUI	461593	7	0	Train	8.9856	0.7262	2.011	0.5361	7.4899	0.18008	0	0.00047	3e-05	-0.21127
2020-04-06	MARAJO I	461593	3	1	Test	8.9294	0.6761	1.5262	0.5578	3.5582	0.17896	0	0.0003	5e-05	-0.04206
2020-04-06	MARAJO II	244027	7	0	Train	9.5326	2.2226	3.7221	3.6547	4.1032	0.19371	0	0.00204	0.00233	-0.41969
2020-04-06	METROPOLITANA I	2238680	231	4	Train	247.368	291.678	268.872	269.308	321.182	1.5222	0.05629	1.34359	0.06538	2.29763
2020-04-06	METROPOLITANA II	367592	9	0	Train	9.7822	7.0701	7.6821	12.2323	13.8277	0.20492	1e-05	0.01243	0.03609	-0.30241
2020-04-06	METROPOLITANA III	939421	7	0	Train	16.9035	19.6686	11.3053	11.7538	11.0903	0.16018	0.00127	0.00765	0.00264	-0.17782
2020-04-06	RIO CAETES	939421	6	0	Test	11.7857	1.6546	4.7266	3.0331	4.2867	0.18911	0	0.00507	0.00013	0.72623
2020-04-06	TAPAJOS	541251	0	0	Validation	8.9231	0.6181	1.1558	0.0013	2.1834	0.17648	0	0.0002	0	-0.24177
2020-04-06	TOCANTINS	705089	12	1	Train	16.1636	9.2075	9.8875	10.0355	14.6965	0.15417	0	0.00244	0.00183	0.30612
2020-04-06	XINGU	381258	1	0	Train	9.0903	0.8623	2.6427	0.3121	1.7286	0.18043	0	0.00064	0	-0.05966
2020-04-07	ARAGUAIA	566682	0	0	Test	8.9073	0.4574	1.1829	0.0901	6.2455	0.17693	0	0.0002	0	-0.0646
2020-04-07	BAIXO AMAZONAS	740733	4	0	Train	9.2145	1.3322	3.503	2.1281	8.3002	0.17583	0	0.00118	0.00069	0.48885
2020-04-07	CARAJAS	740733	21	0	Train	12.0833	2.6194	8.7973	13.1703	25.5238	0.19483	0	0.01343	0.0545	0.3839
2020-04-07	LAGO TUCURUI	461593	2	0	Test	9.0228	0.8119	2.1076	0.7392	8.0354	0.17956	0	0.00049	7e-05	-0.20112
2020-04-07	MARAJO I	461593	3	0	Train	8.954	0.7692	1.5839	0.7553	3.2464	0.17812	0	0.00031	0.00011	-0.03873
2020-04-07	MARAJO II	244027	5	0	Validation	9.7	2.6288	4.0712	4.5348	4.4396	0.19678	0	0.0025	0.00391	-0.31828
2020-04-07	METROPOLITANA I	2238680	230	1	Validation	291.773	334.346	312.479	324.154	356.806	2.003	0.12419	1.85075	0.15245	2.48506
2020-04-07	METROPOLITANA II	367592	6	0	Train	10.0142	8.5265	8.8054	14.1503	14.1842	0.21059	3e-05	0.01657	0.05302	-0.18166
2020-04-07	METROPOLITANA III	939421	12	0	Train	18.8171	23.3017	13.585	14.9955	13.897	0.17935	0.00295	0.01005	0.00506	-0.23903
2020-04-07	RIO CAETES	939421	4	0	Test	12.4899	2.079	5.4812	4.1531	4.5319	0.19919	0	0.00638	0.0003	0.68316
2020-04-07	TAPAJOS	541251	0	0	Validation	8.9455	0.6541	1.1635	0.0028	2.3107	0.17537	0	0.00019	0	-0.19765
2020-04-07	TOCANTINS	705089	14	0	Train	17.9187	11.344	11.6792	12.9396	17.687	0.1701	0	0.00301	0.00349	0.16703
2020-04-07	XINGU	381258	1	0	Train	9.1533	0.9844	2.7732	0.4608	1.9841	0.18039	0	0.00068	1e-05	-0.01262
2020-04-08	ARAGUAIA	566682	0	0	Train	8.9264	0.4899	1.2101	0.1364	6.3851	0.17581	0	0.0002	0	-0.04643
2020-04-08	BAIXO AMAZONAS	740733	5	0	Train	9.3044	1.5784	3.8086	2.7313	8.5862	0.17577	0	0.00129	0.00125	0.57653
2020-04-08	CARAJAS	740733	16	0	Train	12.8379	3.1016	9.5963	15.1781	30.0969	0.20548	0	0.01621	0.06374	0.26215
2020-04-08	LAGO TUCURUI	461593	3	0	Validation	9.0689	0.9167	2.2351	0.9995	8.2666	0.17914	0	0.00053	0.00015	-0.16987
2020-04-08	MARAJO I	461593	5	0	Validation	8.9845	0.884	1.6623	1.0047	2.7618	0.17732	0	0.00033	0.00022	-0.01411
2020-04-08	MARAJO II	244027	4	0	Train	9.9078	3.1346	4.502	5.5546	4.6289	0.20086	0	0.00314	0.00633	-0.20381
2020-04-08	METROPOLITANA I	2238680	327	2	Test	341.805	379.175	359.729	380.648	393.93	2.63703	0.26009	2.51846	0.32691	2.79619
2020-04-08	METROPOLITANA II	367592	8	0	Train	10.303	10.2596	10.144	16.2081	14.6222	0.21791	7e-05	0.02235	0.07573	-0.03407
2020-04-08	METROPOLITANA III	939421	12	0	Train	21.1652	27.3713	16.3494	18.8083	17.3867	0.2042	0.00648	0.01342	0.00925	-0.29126
2020-04-08	RIO CAETES	939421	8	0	Train	13.3645	2.6267	6.4132	5.5652	5.2085	0.21254	0	0.00815	0.00065	0.61064
2020-04-08	TAPAJOS	541251	0	0	Validation	8.9733	0.6968	1.1821	0.0058	2.1214	0.17424	0	0.00019	0	-0.13837
2020-04-08	TOCANTINS	705089	20	0	Train	20.1066	14.0103	13.9006	16.4135	21.4025	0.19113	1e-05	0.0038	0.00637	0.01815
2020-04-08	XINGU	381258	3	0	Train	9.2316	1.1353	2.9456	0.6637	2.0294	0.1806	0	0.00073	2e-05	0.04906
2020-04-09	ARAGUAIA	566682	3	0	Train	8.9501	0.5282	1.2507	0.2014	6.2197	0.17466	0	0.0002	0	-0.01186
2020-04-09	BAIXO AMAZONAS	740733	8	1	Train	9.4156	1.8862	4.1908	3.4545	8.8042	0.17606	0	0.00145	0.00216	0.65497
2020-04-09	CARAJAS	740733	19	0	Train	13.7774	3.7161	10.584	17.4702	34.5354	0.21957	0	0.01996	0.07481	0.12156
2020-04-09	LAGO TUCURUI	461593	3	0	Train	9.126	1.0455	2.3989	1.3267	8.2248	0.17887	0	0.00059	0.00029	-0.12095
2020-04-09	MARAJO I	461593	6	0	Validation	9.0223	1.0264	1.7647	1.3145	2.1821	0.17656	0	0.00036	0.0004	0.028
2020-04-09	MARAJO II	244027	5	0	Train	10.1661	3.763	5.03	6.7219	4.755	0.20622	0	0.00403	0.00995	-0.08327
2020-04-09	METROPOLITANA I	2238680	372	3	Test	396.524	425.222	409.796	437.094	432.23	3.46048	0.5158	3.38093	0.64923	3.27873
2020-04-09	METROPOLITANA II	367592	16	0	Validation	10.6621	12.2938	11.7254	18.3959	15.2316	0.22734	0.00019	0.03042	0.10541	0.13259
2020-04-09	METROPOLITANA III	939421	14	0	Test	24.0223	31.8613	19.6702	23.2192	21.5402	0.23597	0.01354	0.01813	0.01623	-0.32738
2020-04-09	RIO CAETES	939421	6	0	Validation	14.4494	3.3324	7.5603	7.3087	6.3854	0.23001	0	0.01055	0.00134	0.51589
2020-04-09	TAPAJOS	541251	0	0	Train	9.0076	0.7477	1.2127	0.0113	1.6508	0.17313	0	0.00019	0	-0.06883
2020-04-09	TOCANTINS	705089	9	0	Train	22.8244	17.3116	16.65	20.5043	25.8719	0.21855	3e-05	0.00491	0.01116	-0.12949
2020-04-09	XINGU	381258	0	0	Test	9.3289	1.3227	3.1675	0.9341	1.916	0.18116	0	0.0008	5e-05	0.1204
2020-04-10	ARAGUAIA	566682	1	0	Train	8.9795	0.5738	1.3065	0.2906	5.8147	0.17351	0	0.00021	1e-05	0.03451
2020-04-10	BAIXO AMAZONAS	740733	12	0	Train	9.5535	2.2708	4.6651	4.3096	9.0459	0.17681	0	0.00167	0.00361	0.71778
2020-04-10	CARAJAS	740733	74	1	Train	14.9476	4.5025	11.7987	20.0791	38.7649	0.23801	0	0.02507	0.08806	-0.03354
2020-04-10	LAGO TUCURUI	461593	3	0	Train	9.1967	1.2048	2.606	1.7311	7.9758	0.17881	0	0.00066	0.00055	-0.05935
2020-04-10	MARAJO I	461593	8	0	Train	9.0691	1.2037	1.8954	1.6932	1.5982	0.1759	0	0.00039	0.00073	0.0823
2020-04-10	MARAJO II	244027	19	0	Train	10.4871	4.5412	5.6731	8.0428	4.9133	0.21322	0	0.00528	0.0152	0.03647
2020-04-10	METROPOLITANA I	2238680	686	4	Train	454.355	471.432	461.569	491.845	471.282	4.51129	0.96758	4.47364	1.20198	3.98677
2020-04-10	METROPOLITANA II	367592	19	0	Train	11.1086	14.6458	13.5754	20.7032	16.0913	0.23947	0.00047	0.04169	0.14324	0.31026
2020-04-10	METROPOLITANA III	939421	45	0	Validation	27.4599	36.7427	23.6151	28.2437	26.3241	0.27603	0.02681	0.02475	0.02741	-0.341
2020-04-10	RIO CAETES	939421	19	0	Test	15.7913	4.2378	8.9659	9.42	8.1065	0.25265	0	0.01379	0.00262	0.40742
2020-04-10	TAPAJOS	541251	4	0	Train	9.05	0.8087	1.2568	0.0211	0.9601	0.17207	0	0.00019	0	0.0048
2020-04-10	TOCANTINS	705089	52	0	Validation	26.1807	21.3591	20.0422	25.2515	31.1005	0.2539	8e-05	0.00647	0.01887	-0.26518
2020-04-10	XINGU	381258	4	0	Train	9.4497	1.556	3.4485	1.2866	1.7172	0.18217	0	0.0009	0.00011	0.19523
2020-04-11	ARAGUAIA	566682	2	0	Validation	9.016	0.6284	1.3798	0.4102	5.255	0.17239	0	0.00022	2e-05	0.08692
2020-04-11	BAIXO AMAZONAS	740733	11	0	Validation	9.7244	2.7503	5.2506	5.3079	9.4057	0.17817	0	0.00195	0.00586	0.75957
2020-04-11	CARAJAS	740733	17	0	Train	16.4042	5.5122	13.2867	23.0398	42.7231	0.26197	0	0.03205	0.10391	-0.19712
2020-04-11	LAGO TUCURUI	461593	4	0	Train	9.2844	1.4026	2.8648	2.2228	7.6043	0.17904	0	0.00076	0.001	0.00885
2020-04-11	MARAJO I	461593	3	0	Test	9.1273	1.4249	2.0596	2.1494	1.1061	0.17537	0	0.00044	0.00127	0.14258
2020-04-11	MARAJO II	244027	3	0	Train	10.8861	5.4994	6.4522	9.5219	5.2014	0.2223	0	0.00704	0.02261	0.14929
2020-04-11	METROPOLITANA I	2238680	366	7	Train	513.195	516.71	513.704	543.417	510.56	5.82746	1.7171	5.83205	2.08702	4.97941
2020-04-11	METROPOLITANA II	367592	11	1	Train	11.6632	17.3208	15.7151	23.1181	17.2632	0.25503	0.00113	0.05736	0.19038	0.49131
2020-04-11	METROPOLITANA III	939421	18	2	Validation	31.5392	41.9771	28.2425	33.885	31.6944	0.3257	0.05029	0.03408	0.04464	-0.32669
2020-04-11	RIO CAETES	939421	11	0	Validation	17.4435	5.3919	10.6783	11.9304	10.3918	0.28171	1e-05	0.01817	0.00488	0.29431
2020-04-11	TAPAJOS	541251	0	0	Train	9.1026	0.8821	1.3165	0.0378	0.131	0.17108	0	0.00019	0	0.07564
2020-04-11	TOCANTINS	705089	21	0	Train	30.2913	26.2634	24.2078	30.6854	37.0736	0.29891	0.00021	0.00869	0.03083	-0.37907
2020-04-11	XINGU	381258	0	0	Train	9.5998	1.8471	3.8003	1.737	1.5215	0.18377	0	0.00103	0.00024	0.26684
2020-04-12	ARAGUAIA	566682	4	0	Train	9.0611	0.6943	1.4735	0.5671	4.6367	0.17132	0	0.00023	5e-05	0.13916
2020-04-12	BAIXO AMAZONAS	740733	10	0	Train	9.9365	3.3457	5.9695	6.4592	9.9721	0.1803	0	0.00234	0.00923	0.77659
2020-04-12	CARAJAS	740733	20	1	Train	18.2134	6.8106	15.1026	26.3893	46.3655	0.29285	0	0.04165	0.12283	-0.36126
2020-04-12	LAGO TUCURUI	461593	2	0	Train	9.3933	1.6489	3.1857	2.8118	7.2063	0.17964	0	0.00089	0.00174	0.07714
2020-04-12	MARAJO I	461593	5	0	Train	9.1995	1.7017	2.2641	2.6916	0.7982	0.17504	0	0.0005	0.00213	0.20245
2020-04-12	MARAJO II	244027	7	0	Train	11.3821	6.6704	7.3902	11.1615	5.7109	0.23403	1e-05	0.00954	0.03282	0.25043
2020-04-12	METROPOLITANA I	2238680	511	6	Train	570.619	559.988	564.69	590.561	549.442	7.44571	2.88604	7.4905	3.41743	6.31858
2020-04-12	METROPOLITANA II	367592	22	0	Train	12.3509	20.3112	18.1586	25.6283	18.7879	0.27498	0.0026	0.07904	0.24789	0.66925
2020-04-12	METROPOLITANA III	939421	42	0	Train	36.302	47.5195	33.5945	40.1337	37.6007	0.38619	0.08941	0.04722	0.07032	-0.28014
2020-04-12	RIO CAETES	939421	14	0	Train	19.4647	6.8509	12.7493	14.8652	13.2402	0.31861	3e-05	0.02411	0.00873	0.1856
2020-04-12	TAPAJOS	541251	1	0	Train	9.1677	0.971	1.3941	0.0651	-0.7414	0.17023	0	0.0002	0	0.13684
2020-04-12	TOCANTINS	705089	21	0	Train	35.2712	32.126	29.2896	36.8265	43.7607	0.35543	0.00055	0.01185	0.04879	-0.46265
2020-04-12	XINGU	381258	0	0	Validation	9.7865	2.2104	4.2378	2.3013	1.4244	0.18612	0	0.0012	0.00048	0.32865
2020-04-13	ARAGUAIA	566682	2	0	Train	9.1171	0.7741	1.5916	0.7693	4.0587	0.17034	0	0.00026	0.00011	0.18519
2020-04-13	BAIXO AMAZONAS	740733	9	1	Train	10.1999	4.0806	6.8482	7.7724	10.8206	0.18344	0	0.00285	0.01413	0.76707
2020-04-13	CARAJAS	740733	33	0	Train	20.452	8.4803	17.3107	30.1666	49.6707	0.33235	0	0.05489	0.14538	-0.51626
2020-04-13	LAGO TUCURUI	461593	1	0	Test	9.5284	1.9564	3.5815	3.5075	6.8802	0.18073	0	0.00106	0.00294	0.13932
2020-04-13	MARAJO I	461593	6	0	Validation	9.2891	2.0479	2.5169	3.3276	0.7557	0.17498	0	0.00059	0.00346	0.25598
2020-04-13	MARAJO II	244027	5	0	Test	11.9983	8.088	8.5123	12.9624	6.5193	0.24913	3e-05	0.01314	0.04656	0.33683
2020-04-13	METROPOLITANA I	2238680	612	14	Train	624.168	600.294	612.954	632.317	587.221	9.40086	4.60327	9.48151	5.30432	8.06592
2020-04-13	METROPOLITANA II	367592	15	0	Train	13.2016	23.5947	20.9097	28.2212	20.6835	0.30051	0.0057	0.10879	0.31671	0.83911
2020-04-13	METROPOLITANA III	939421	43	1	Train	41.7636	53.3228	39.6906	46.9686	43.9897	0.45838	0.15095	0.06571	0.10734	-0.19815
2020-04-13	RIO CAETES	939421	12	1	Train	21.915	8.6756	15.2317	18.2424	16.6328	0.36493	7e-05	0.03214	0.01501	0.08973
2020-04-13	TAPAJOS	541251	0	0	Train	9.2484	1.0792	1.493	0.1083	-1.5576	0.16956	0	0.00021	0	0.18223
2020-04-13	TOCANTINS	705089	35	0	Train	41.2255	39.0305	35.4377	43.6839	51.1198	0.42523	0.00138	0.01639	0.07496	-0.50892
2020-04-13	XINGU	381258	3	0	Train	10.0187	2.6635	4.7788	2.9959	1.5199	0.18944	0	0.00143	0.00091	0.37488
2020-04-14	ARAGUAIA	566682	4	0	Test	9.1866	0.8717	1.7386	1.025	3.6138	0.16951	0	0.00029	0.00021	0.21985
2020-04-14	BAIXO AMAZONAS	740733	15	2	Train	10.5272	4.9802	7.9165	9.2543	12.008	0.18787	1e-05	0.00356	0.02108	0.73133
2020-04-14	CARAJAS	740733	27	1	Train	23.2053	10.6231	19.985	34.4126	52.6473	0.38239	0	0.0732	0.17223	-0.65079
2020-04-14	LAGO TUCURUI	461593	3	0	Validation	9.6962	2.3403	4.0673	4.3184	6.7182	0.18247	0	0.0013	0.00481	0.1901
2020-04-14	MARAJO I	461593	4	0	Train	9.4006	2.4802	2.8279	4.0649	1.0417	0.17529	0	0.00071	0.00546	0.29835
2020-04-14	MARAJO II	244027	10	0	Train	12.7628	9.7845	9.8443	14.9233	7.6858	0.26851	8e-05	0.0183	0.06464	0.4073
2020-04-14	METROPOLITANA I	2238680	589	11	Train	671.65	636.798	656.97	668.03	623.128	11.7258	6.98565	11.8354	7.84074	10.2785
2020-04-14	METROPOLITANA II	367592	22	0	Train	14.2499	27.1353	23.9602	30.8842	22.9461	0.33312	0.01185	0.14921	0.39761	0.99766
2020-04-14	METROPOLITANA III	939421	33	0	Validation	47.9087	59.341	46.5226	54.3569	50.8076	0.54273	0.24256	0.09168	0.15915	-0.07861
2020-04-14	RIO CAETES	939421	20	0	Train	24.8509	10.9297	18.1763	22.0714	20.5372	0.42225	0.00018	0.04294	0.02487	0.01417
2020-04-14	TAPAJOS	541251	2	0	Test	9.3485	1.2116	1.6172	0.1744	-2.2217	0.16917	0	0.00023	0	0.20701
2020-04-14	TOCANTINS	705089	25	0	Train	48.2384	47.0328	42.7994	51.2562	59.1014	0.5099	0.00329	0.02289	0.112	-0.51253
2020-04-14	XINGU	381258	7	0	Test	10.3076	3.2269	5.4447	3.837	1.8926	0.194	0	0.00174	0.00166	0.40118
2020-04-15	ARAGUAIA	566682	0	0	Train	9.2729	0.9914	1.9204	1.343	3.3814	0.16891	0	0.00033	0.0004	0.23936
2020-04-15	BAIXO AMAZONAS	740733	18	0	Validation	10.9339	6.0702	9.2073	10.9104	13.5701	0.19393	3e-05	0.00453	0.03068	0.6717
2020-04-15	CARAJAS	740733	58	0	Test	26.5636	13.362	23.2088	39.1696	55.3393	0.44506	1e-05	0.09845	0.20411	-0.75237
2020-04-15	LAGO TUCURUI	461593	6	0	Validation	9.9047	2.8193	4.6609	5.2522	6.7994	0.18505	0	0.00163	0.00761	0.22562
2020-04-15	MARAJO I	461593	15	0	Validation	9.5391	3.0183	3.2089	4.91	1.6975	0.17608	0	0.00087	0.00838	0.32626
2020-04-15	MARAJO II	244027	15	0	Train	13.7094	11.7886	11.4116	17.0411	9.2482	0.29332	0.0002	0.02573	0.08794	0.46249
2020-04-15	METROPOLITANA I	2238680	817	14	Train	711.371	668.845	695.375	697.337	656.362	14.4517	10.1165	14.5799	11.0855	13.0041
2020-04-15	METROPOLITANA II	367592	49	0	Train	15.5347	30.885	27.288	33.6049	25.5526	0.37463	0.02333	0.20345	0.49115	1.1434
2020-04-15	METROPOLITANA III	939421	101	0	Train	54.6929	65.5332	54.0517	62.256	58.0025	0.63926	0.37206	0.128	0.22964	0.07961
2020-04-15	RIO CAETES	939421	40	0	Train	28.3183	13.6752	21.6276	26.3532	24.9117	0.49198	0.00048	0.05745	0.0398	-0.03479
2020-04-15	TAPAJOS	541251	0	0	Train	9.4727	1.3743	1.7718	0.2721	-2.6495	0.16915	0	0.00026	0	0.20819
2020-04-15	TOCANTINS	705089	77	0	Train	56.3649	56.1532	51.5069	59.5305	67.6523	0.61059	0.00751	0.03221	0.16307	-0.46971
2020-04-15	XINGU	381258	8	0	Train	10.6669	3.9236	6.261	4.8395	2.6105	0.20014	0	0.00216	0.00293	0.405
2020-04-16	ARAGUAIA	566682	6	0	Train	9.3801	1.1391	2.1442	1.7322	3.4224	0.1686	0	0.00038	0.00073	0.24161
2020-04-16	BAIXO AMAZONAS	740733	10	0	Train	11.4394	7.3749	10.7557	12.7442	15.5206	0.20206	9e-05	0.00586	0.04365	0.59225
2020-04-16	CARAJAS	740733	53	3	Train	30.6161	16.8408	27.0741	44.4813	57.8319	0.52238	2e-05	0.13318	0.2419	-0.80792
2020-04-16	LAGO TUCURUI	461593	4	0	Train	10.1639	3.4151	5.3827	6.3155	7.184	0.18868	0	0.00209	0.0117	0.24376
2020-04-16	MARAJO I	461593	10	0	Train	9.7113	3.6844	3.6738	5.8685	2.7404	0.17751	0	0.00109	0.01254	0.33812
2020-04-16	MARAJO II	244027	4	2	Test	14.8774	14.122	13.2374	19.3113	11.2225	0.32494	0.0005	0.03642	0.1174	0.50462
2020-04-16	METROPOLITANA I	2238680	676	19	Validation	742.278	695.974	727.073	720.147	686.129	17.6065	14.0266	17.7396	15.0507	16.2753
2020-04-16	METROPOLITANA II	367592	33	1	Validation	17.0973	34.7863	30.8578	36.3713	28.4644	0.42722	0.04349	0.2752	0.59766	1.27639
2020-04-16	METROPOLITANA III	939421	57	0	Validation	62.05	71.8657	62.2089	70.6143	65.5253	0.74766	0.54652	0.17853	0.32305	0.2768
2020-04-16	RIO CAETES	939421	21	1	Train	32.3446	16.968	25.6191	31.0802	29.7092	0.57514	0.00118	0.07687	0.06168	-0.05219
2020-04-16	TAPAJOS	541251	3	0	Train	9.627	1.5751	1.9632	0.4125	-2.7746	0.16962	0	0.00029	0	0.18481
2020-04-16	TOCANTINS	705089	37	0	Train	65.6263	66.3713	61.662	68.4838	76.7181	0.72801	0.01627	0.04554	0.23174	-0.37818
2020-04-16	XINGU	381258	3	0	Train	11.1137	4.7795	7.2569	6.0175	3.7212	0.20828	1e-05	0.00272	0.00496	0.38585
2020-04-17	ARAGUAIA	566682	5	0	Train	9.5133	1.3222	2.4186	2.2015	3.7761	0.1687	0	0.00046	0.00127	0.22627
2020-04-17	BAIXO AMAZONAS	740733	12	1	Train	12.0674	8.9151	12.5967	14.7574	17.8527	0.21282	0.00022	0.0077	0.06079	0.49834
2020-04-17	CARAJAS	740733	48	0	Train	35.4434	21.2221	31.6796	50.3921	60.2546	0.61612	5e-05	0.18061	0.28659	-0.80476
2020-04-17	LAGO TUCURUI	461593	8	0	Train	10.4862	4.1528	6.255	7.5133	7.9105	0.19368	0	0.00274	0.01752	0.24427
2020-04-17	MARAJO I	461593	8	0	Train	9.9254	4.5024	4.2385	6.9452	4.1651	0.17975	1e-05	0.00141	0.01832	0.33412
2020-04-17	MARAJO II	244027	15	0	Validation	16.3109	16.7964	15.3407	21.7275	13.6049	0.36508	0.00119	0.05173	0.154	0.53714
2020-04-17	METROPOLITANA I	2238680	685	20	Validation	763.982	717.91	751.313	736.592	711.685	21.2128	18.6831	21.3339	19.6944	20.1037
2020-04-17	METROPOLITANA II	367592	32	0	Train	18.9786	38.7769	34.6221	39.1721	31.6319	0.4933	0.07677	0.36853	0.71727	1.39798
2020-04-17	METROPOLITANA III	939421	80	0	Train	69.9025	78.3139	70.8992	79.3736	73.3314	0.86745	0.77142	0.24829	0.44384	0.51253
2020-04-17	RIO CAETES	939421	27	1	Train	36.9324	20.8533	30.1688	36.2361	34.8797	0.6721	0.00282	0.10275	0.09276	-0.03435
2020-04-17	TAPAJOS	541251	1	0	Train	9.8186	1.8238	2.1995	0.6086	-2.5518	0.17074	0	0.00034	1e-05	0.13803
2020-04-17	TOCANTINS	705089	46	2	Train	76.0107	77.6239	73.3179	78.0831	86.2456	0.86239	0.03343	0.06454	0.32198	-0.23695
2020-04-17	XINGU	381258	9	0	Test	11.669	5.8211	8.4648	7.3831	5.2492	0.21896	2e-05	0.00348	0.00814	0.34518
2020-04-18	ARAGUAIA	566682	3	0	Train	9.6788	1.55	2.754	2.7596	4.4598	0.16935	0	0.00056	0.00214	0.1947
2020-04-18	BAIXO AMAZONAS	740733	15	2	Train	12.8468	10.7058	14.7628	16.9499	20.5424	0.2269	0.00054	0.01027	0.083	0.39616
2020-04-18	CARAJAS	740733	46	5	Validation	41.11	26.6822	37.1274	56.947	62.7827	0.72747	0.00015	0.24475	0.3393	-0.73159
2020-04-18	LAGO TUCURUI	461593	12	0	Train	10.887	5.0597	7.302	8.8496	8.9952	0.20041	1e-05	0.00365	0.02556	0.22862
2020-04-18	MARAJO I	461593	9	1	Train	10.1918	5.4975	4.9207	8.1435	5.9458	0.18304	2e-05	0.00186	0.02616	0.31601
2020-04-18	MARAJO II	244027	15	0	Train	18.0578	19.8122	17.734	24.2823	16.3746	0.41565	0.00274	0.07351	0.19869	0.56437
2020-04-18	METROPOLITANA I	2238680	749	20	Train	776.697	734.554	767.74	746.993	732.382	25.283	23.9881	25.3733	24.9215	24.4752
2020-04-18	METROPOLITANA II	367592	33	1	Train	21.214	42.7926	38.5246	41.9966	34.999	0.5754	0.12857	0.4876	0.84987	1.51046
2020-04-18	METROPOLITANA III	939421	55	0	Train	78.1733	84.863	80.0091	88.4704	81.3803	0.99834	1.04993	0.3437	0.5965	0.78581
2020-04-18	RIO CAETES	939421	36	0	Train	42.0559	25.3602	35.2753	41.797	40.374	0.78248	0.00641	0.13711	0.13567	0.02115
2020-04-18	TAPAJOS	541251	5	0	Train	10.0567	2.1326	2.4904	0.8757	-1.9581	0.17268	0	0.0004	3e-05	0.07086
2020-04-18	TOCANTINS	705089	51	0	Validation	87.4777	89.8081	86.4635	88.287	96.1843	1.0137	0.06503	0.09148	0.43802	-0.04612
2020-04-18	XINGU	381258	14	0	Train	12.3582	7.0748	9.9198	8.9464	7.1968	0.23284	5e-05	0.00452	0.01292	0.28623
2020-04-19	ARAGUAIA	566682	0	0	Validation	9.8846	1.8339	3.1627	3.415	5.4701	0.17069	0	0.00071	0.00349	0.1497
2020-04-19	BAIXO AMAZONAS	740733	36	1	Train	13.8121	12.7535	17.2808	19.3199	23.5523	0.24515	0.00129	0.01386	0.11123	0.29223
2020-04-19	CARAJAS	740733	37	1	Test	47.6591	33.4023	43.52	64.1909	65.6344	0.85679	0.00038	0.33039	0.40132	-0.57969
2020-04-19	LAGO TUCURUI	461593	7	0	Train	11.3853	6.165	8.5479	10.3266	10.4333	0.20934	2e-05	0.00496	0.03644	0.19979
2020-04-19	MARAJO I	461593	9	1	Train	10.5232	6.6938	5.7396	9.4658	8.0402	0.18767	7e-05	0.0025	0.03658	0.28681
2020-04-19	MARAJO II	244027	18	0	Train	20.1658	23.1563	20.4216	26.967	19.4977	0.47876	0.00601	0.10417	0.25241	0.59103
2020-04-19	METROPOLITANA I	2238680	552	33	Train	781.116	745.962	776.396	751.8	747.71	29.812	29.7876	29.8539	30.5908	29.3451
2020-04-19	METROPOLITANA II	367592	19	0	Validation	23.827	46.7721	42.5042	44.835	38.5072	0.67589	0.20476	0.63626	0.99512	1.61674
2020-04-19	METROPOLITANA III	939421	56	0	Train	86.7956	91.5081	89.4164	97.8381	89.6367	1.14049	1.38266	0.47264	0.78536	1.09519
2020-04-19	RIO CAETES	939421	24	2	Train	47.6631	30.4992	40.9161	47.7321	46.1444	0.90512	0.01382	0.18252	0.19331	0.11565
2020-04-19	TAPAJOS	541251	1	0	Train	10.3528	2.5164	2.8479	1.2307	-0.9925	0.1757	0	0.00049	6e-05	-0.01217
2020-04-19	TOCANTINS	705089	52	0	Train	99.9653	102.787	101.009	99.0464	106.487	1.18187	0.11972	0.12939	0.58426	0.1933
2020-04-19	XINGU	381258	10	0	Train	13.2119	8.5643	11.6577	10.7152	9.5458	0.25076	0.00013	0.00596	0.01991	0.21363
2020-04-20	ARAGUAIA	566682	10	0	Test	10.1405	2.188	3.6586	4.1751	6.7861	0.17295	0	0.00091	0.00553	0.09512
2020-04-20	BAIXO AMAZONAS	740733	34	0	Train	15.0038	15.0554	20.1678	21.8638	26.8358	0.26863	0.00294	0.01889	0.14648	0.193
2020-04-20	CARAJAS	740733	118	1	Test	55.1111	41.557	50.9557	72.1681	69.0635	1.00353	0.00098	0.44299	0.47407	-0.34404
2020-04-20	LAGO TUCURUI	461593	16	0	Validation	12.0042	7.4973	10.0155	11.9454	12.2026	0.22106	5e-05	0.00684	0.05081	0.16183
2020-04-20	MARAJO I	461593	16	0	Train	10.9354	8.1131	6.715	10.9132	10.3949	0.194	0.00017	0.00343	0.05014	0.25047
2020-04-20	MARAJO II	244027	32	0	Validation	22.6776	26.8029	23.3988	29.7721	22.9314	0.55644	0.01249	0.14673	0.31607	0.62191
2020-04-20	METROPOLITANA I	2238680	1184	26	Train	778.256	752.312	777.695	751.559	757.334	34.7692	35.8883	34.749	36.5277	34.6365
2020-04-20	METROPOLITANA II	367592	65	3	Train	26.822	50.6596	46.499	47.6783	42.0988	0.7965	0.31095	0.81748	1.15252	1.71999
2020-04-20	METROPOLITANA III	939421	187	1	Train	95.7181	98.2535	99.0004	107.408	98.0696	1.29474	1.76761	0.6444	1.01441	1.43892
2020-04-20	RIO CAETES	939421	65	0	Train	53.6827	36.2596	47.0471	54.0047	52.147	1.03833	0.02819	0.24223	0.26884	0.24954
2020-04-20	TAPAJOS	541251	3	0	Validation	10.7209	2.9934	3.2865	1.6921	0.3276	0.18008	0	0.00061	0.00014	-0.10544
2020-04-20	TOCANTINS	705089	196	0	Train	113.395	116.399	116.779	110.306	117.112	1.36715	0.20885	0.18236	0.76509	0.47964
2020-04-20	XINGU	381258	12	0	Train	14.2657	10.3083	13.7124	12.6948	12.2617	0.27371	0.00034	0.00794	0.02985	0.13295
2020-04-21	ARAGUAIA	566682	6	0	Validation	10.4589	2.6296	4.2577	5.0469	8.3733	0.17637	0	0.00121	0.00851	0.03552
2020-04-21	BAIXO AMAZONAS	740733	15	0	Validation	16.4676	17.5975	23.4277	24.5765	30.3412	0.29855	0.00635	0.02596	0.18978	0.10447
2020-04-21	CARAJAS	740733	50	1	Validation	63.469	51.2997	59.5235	80.922	73.3485	1.16628	0.00242	0.58834	0.55917	-0.02425
2020-04-21	LAGO TUCURUI	461593	14	0	Train	12.772	9.0833	11.7241	13.7053	14.2671	0.2363	0.00013	0.00957	0.06941	0.11952
2020-04-21	MARAJO I	461593	9	1	Test	11.4479	9.7717	7.8659	12.4858	12.9494	0.2025	0.00043	0.0048	0.06747	0.21144
2020-04-21	MARAJO II	244027	28	1	Train	25.6242	30.7145	26.651	32.6871	26.6276	0.65043	0.0246	0.20484	0.39047	0.66155
2020-04-21	METROPOLITANA I	2238680	644	48	Train	769.308	753.885	772.359	746.866	761.121	40.0909	42.0776	40.0016	42.5399	40.2398
2020-04-21	METROPOLITANA II	367592	41	4	Train	30.1777	54.4073	50.4504	50.5184	45.7199	0.93794	0.45175	1.03268	1.32137	1.82343
2020-04-21	METROPOLITANA III	939421	83	2	Test	104.906	105.112	108.651	117.113	106.653	1.46284	2.20062	0.86933	1.28707	1.81501
2020-04-21	RIO CAETES	939421	35	0	Train	60.0345	42.6097	53.6062	60.5734	58.3417	1.18025	0.0544	0.32025	0.3655	0.42242
2020-04-21	TAPAJOS	541251	4	0	Train	11.1786	3.5854	3.8232	2.2792	1.9696	0.18619	0	0.00078	0.00029	-0.20275
2020-04-21	TOCANTINS	705089	79	0	Test	127.675	130.469	133.515	122.005	128.021	1.57034	0.3459	0.25573	0.98481	0.8107
2020-04-21	XINGU	381258	8	0	Test	15.5604	12.318	16.1123	14.8877	15.2977	0.30291	0.00082	0.01069	0.04361	0.05023
2020-04-22	ARAGUAIA	566682	7	0	Train	10.8549	3.1787	4.9771	6.0363	10.1879	0.18128	0	0.00165	0.01277	-0.02426
2020-04-22	BAIXO AMAZONAS	740733	23	0	Train	18.2531	20.3558	27.0478	27.4517	34.0156	0.33633	0.013	0.03586	0.24215	0.03198
2020-04-22	CARAJAS	740733	57	1	Train	72.7274	62.7479	69.2993	90.4943	78.7768	1.3431	0.00569	0.77216	0.65839	0.37498
2020-04-22	LAGO TUCURUI	461593	10	0	Test	13.722	10.9444	13.6871	15.6047	16.5812	0.25596	0.00034	0.01353	0.09302	0.07792
2020-04-22	MARAJO I	461593	17	0	Train	12.0842	11.6791	9.2094	14.1825	15.6413	0.21374	0.00103	0.00683	0.08922	0.17432
2020-04-22	MARAJO II	244027	20	0	Train	29.0178	34.845	30.1546	35.7014	30.5369	0.76169	0.04586	0.28256	0.47631	0.71403
2020-04-22	METROPOLITANA I	2238680	678	50	Train	755.511	751.026	761.329	738.334	759.151	45.6744	48.1442	45.5165	48.4341	46.0166
2020-04-22	METROPOLITANA II	367592	33	2	Validation	33.8442	57.9765	54.3057	53.3479	49.3219	1.09944	0.62994	1.28125	1.50086	1.93008
2020-04-22	METROPOLITANA III	939421	77	2	Train	114.338	112.102	118.278	126.884	115.363	1.64755	2.67585	1.15815	1.60606	2.22136
2020-04-22	RIO CAETES	939421	44	0	Train	66.6409	49.4992	60.5178	67.3934	64.6931	1.32929	0.09936	0.42142	0.48653	0.63327
2020-04-22	TAPAJOS	541251	5	0	Train	11.7475	4.3172	4.4782	3.0118	3.8904	0.19449	0	0.00103	0.00058	-0.29778
2020-04-22	TOCANTINS	705089	97	0	Test	142.697	144.817	150.888	134.082	139.181	1.79305	0.54524	0.35635	1.24742	1.18391
2020-04-22	XINGU	381258	15	0	Test	17.1399	14.5953	18.8769	17.2942	18.5997	0.33972	0.00191	0.01449	0.0622	-0.02843
2020-04-23	ARAGUAIA	566682	12	0	Train	11.3472	3.8584	5.8347	7.1481	12.1808	0.18806	0	0.00228	0.0187	-0.07943
2020-04-23	BAIXO AMAZONAS	740733	25	2	Train	20.4103	23.2965	30.9976	30.4817	37.8073	0.38349	0.0252	0.04972	0.30459	-0.02002
2020-04-23	CARAJAS	740733	79	2	Train	82.885	75.9695	80.3416	100.924	85.6256	1.53194	0.01274	0.99943	0.77372	0.84378
2020-04-23	LAGO TUCURUI	461593	17	0	Test	14.8933	13.0951	15.9096	17.6404	19.0943	0.28115	0.00083	0.0193	0.12246	0.04203
2020-04-23	MARAJO I	461593	10	1	Train	12.873	13.8356	10.7587	16.0011	18.409	0.22843	0.00236	0.00982	0.11607	0.14356
2020-04-23	MARAJO II	244027	29	1	Train	32.8453	39.1426	33.8784	38.8036	34.6103	0.89007	0.08103	0.38413	0.57418	0.78279
2020-04-23	METROPOLITANA I	2238680	680	48	Test	738.052	744.133	745.667	726.572	751.711	51.3767	53.8949	51.1569	54.0299	51.8052
2020-04-23	METROPOLITANA II	367592	35	2	Train	37.7438	61.3383	58.0204	56.1606	52.8627	1.27863	0.84605	1.5601	1.69005	2.04264
2020-04-23	METROPOLITANA III	939421	118	1	Test	123.998	119.249	127.807	136.659	124.183	1.85269	3.1865	1.52101	1.97325	2.65577
2020-04-23	RIO CAETES	939421	41	1	Train	73.4366	56.8623	67.7004	74.4178	71.1707	1.48454	0.17197	0.55138	0.63501	0.88059
2020-04-23	TAPAJOS	541251	3	0	Train	12.4536	5.2169	5.2738	3.9093	6.0404	0.20556	0	0.00139	0.00112	-0.38445
2020-04-23	TOCANTINS	705089	133	5	Validation	158.329	159.271	168.519	146.468	150.562	2.0378	0.82043	0.49289	1.55649	1.59651
2020-04-23	XINGU	381258	7	0	Train	19.0493	17.1309	22.0118	19.9116	22.1099	0.38562	0.00424	0.01975	0.08674	-0.09726
2020-04-24	ARAGUAIA	566682	11	1	Train	11.9588	4.6945	6.8484	8.3861	14.3014	0.19721	1e-05	0.00323	0.02675	-0.12553
2020-04-24	BAIXO AMAZONAS	740733	43	1	Train	22.9845	26.379	35.2289	33.6577	41.6682	0.44151	0.04625	0.069	0.37803	-0.04795
2020-04-24	CARAJAS	740733	96	2	Train	93.9566	90.9713	92.6889	112.249	94.1416	1.73109	0.02701	1.27362	0.90731	1.36777
2020-04-24	LAGO TUCURUI	461593	16	0	Test	16.3293	15.54	18.3869	19.8081	21.7544	0.31318	0.00195	0.02766	0.15856	0.0165
2020-04-24	MARAJO I	461593	18	1	Validation	13.8479	16.2313	12.5217	17.9385	21.1957	0.24744	0.00517	0.01426	0.14873	0.12324
2020-04-24	MARAJO II	244027	26	0	Train	37.0658	43.5539	37.7851	41.9824	38.8025	1.03399	0.13588	0.51347	0.68453	0.87062
2020-04-24	METROPOLITANA I	2238680	756	52	Train	717.997	733.625	726.468	712.161	739.279	57.0201	59.1671	56.7479	59.172	57.4295
2020-04-24	METROPOLITANA II	367592	65	0	Train	41.7776	64.4733	61.5582	58.9507	56.3074	1.47169	1.09818	1.8637	1.88794	2.16341
2020-04-24	METROPOLITANA III	939421	118	3	Test	133.872	126.582	137.191	146.376	133.096	2.08317	3.72543	1.96621	2.38957	3.11605
2020-04-24	RIO CAETES	939421	59	1	Validation	80.3748	64.6225	75.0736	81.5983	77.748	1.64607	0.28266	0.71634	0.81373	1.16254
2020-04-24	TAPAJOS	541251	0	0	Train	13.3285	6.3146	6.2351	4.9902	8.3678	0.22011	1e-05	0.00191	0.00206	-0.45726
2020-04-24	TOCANTINS	705089	143	0	Test	174.411	173.672	186.011	159.099	162.14	2.30815	1.18232	0.67592	1.91503	2.0456
2020-04-24	XINGU	381258	10	0	Validation	21.3294	19.9043	25.5049	22.7352	25.7713	0.44206	0.00894	0.02702	0.11846	-0.15107
2020-04-25	ARAGUAIA	566682	15	0	Train	12.7173	5.7138	8.0344	9.7525	16.5004	0.20935	1e-05	0.00466	0.03747	-0.15859
2020-04-25	BAIXO AMAZONAS	740733	36	0	Train	26.0097	29.558	39.6785	36.9702	45.5556	0.51163	0.08043	0.09566	0.46335	-0.04919
2020-04-25	CARAJAS	740733	127	1	Train	105.982	107.694	106.359	124.502	104.522	1.93958	0.05421	1.59598	1.06152	1.92914
2020-04-25	LAGO TUCURUI	461593	28	0	Train	18.0766	18.2727	21.1031	22.1028	24.5109	0.35352	0.00433	0.03972	0.20212	0.00545
2020-04-25	MARAJO I	461593	19	0	Train	15.0478	18.8462	14.4993	19.9905	23.9505	0.27186	0.01074	0.02082	0.18788	0.11688
2020-04-25	MARAJO II	244027	34	0	Train	41.6124	48.0272	41.8342	45.2264	43.072	1.19044	0.2168	0.67364	0.80767	0.97958
2020-04-25	METROPOLITANA I	2238680	810	70	Train	696.256	719.932	704.774	695.64	722.486	62.4032	63.8359	62.0869	63.7375	62.7099
2020-04-25	METROPOLITANA II	367592	65	1	Train	45.8368	67.3706	64.8913	61.7136	59.6278	1.67395	1.38218	2.18444	2.09347	2.29427
2020-04-25	METROPOLITANA III	939421	154	4	Train	143.933	134.132	146.394	155.98	142.091	2.34504	4.28564	2.4989	2.85497	3.60006
2020-04-25	RIO CAETES	939421	68	3	Train	87.4275	72.6977	82.5645	88.8871	84.4032	1.8151	0.44245	0.92281	1.02505	1.47704
2020-04-25	TAPAJOS	541251	4	0	Test	14.409	7.6412	7.3883	6.2714	10.8211	0.239	2e-05	0.0027	0.00365	-0.51145
2020-04-25	TOCANTINS	705089	171	2	Test	190.745	187.882	202.98	171.907	173.894	2.60867	1.63741	0.91792	2.32543	2.52824
2020-04-25	XINGU	381258	22	0	Train	24.0115	22.8845	29.3242	25.7577	29.5297	0.51024	0.01787	0.03705	0.15863	-0.18544
2020-04-26	ARAGUAIA	566682	14	0	Train	13.6557	6.9436	9.4063	11.2488	18.7318	0.22524	4e-05	0.0068	0.05143	-0.17529
2020-04-26	BAIXO AMAZONAS	740733	36	0	Test	29.5014	32.7865	44.273	40.4089	49.4323	0.59459	0.1328	0.13216	0.56129	-0.02197
2020-04-26	CARAJAS	740733	74	1	Train	119.03	126.013	121.346	137.711	116.898	2.15735	0.10293	1.96488	1.2389	2.50827
2020-04-26	LAGO TUCURUI	461593	33	1	Train	20.181	21.2753	24.032	24.5183	27.317	0.40375	0.00917	0.05694	0.25393	0.01228
2020-04-26	MARAJO I	461593	16	1	Train	16.5155	21.6508	16.6849	22.1525	26.6296	0.30292	0.02111	0.03043	0.23418	0.12736
2020-04-26	MARAJO II	244027	28	2	Train	46.3992	52.5159	45.9835	48.5245	47.383	1.3553	0.33006	0.86623	0.94373	1.11106
2020-04-26	METROPOLITANA I	2238680	553	51	Train	673.573	703.481	681.52	677.503	702.08	67.3185	67.8155	66.9624	67.6391	67.475
2020-04-26	METROPOLITANA II	367592	53	1	Train	49.8147	70.0268	67.9992	64.4451	62.8023	1.8807	1.69214	2.51329	2.30558	2.4366
2020-04-26	METROPOLITANA III	939421	124	3	Train	154.142	141.93	155.399	165.418	151.157	2.64546	4.86075	3.12004	3.3684	4.10568
2020-04-26	RIO CAETES	939421	65	2	Test	94.5841	81.0048	90.113	96.2369	91.1183	1.99401	0.6616	1.17706	1.27082	1.82189
2020-04-26	TAPAJOS	541251	4	0	Train	15.7374	9.2258	8.7598	7.7676	13.3523	0.26327	7e-05	0.00387	0.00622	-0.54315
2020-04-26	TOCANTINS	705089	152	4	Train	207.094	201.784	219.091	184.828	185.805	2.94496	2.18674	1.23293	2.7893	3.04155
2020-04-26	XINGU	381258	11	0	Train	27.1092	26.0318	33.4163	28.9702	33.3362	0.59085	0.03382	0.0508	0.20858	-0.1968
2020-04-27	ARAGUAIA	566682	17	0	Train	14.8121	8.4086	10.9734	12.875	20.9547	0.24578	0.0001	0.01002	0.0693	-0.17301
2020-04-27	BAIXO AMAZONAS	740733	38	1	Test	33.4497	36.0189	48.9357	43.9631	53.2676	0.69039	0.20867	0.18154	0.6725	0.03469
2020-04-27	CARAJAS	740733	161	2	Train	133.198	145.741	137.628	151.903	131.322	2.38534	0.18498	2.37542	1.44221	3.08547
2020-04-27	LAGO TUCURUI	461593	25	1	Train	22.6823	24.5193	27.1381	27.0477	30.1311	0.46539	0.01837	0.08119	0.31472	0.03971
2020-04-27	MARAJO I	461593	18	1	Train	18.2956	24.6079	19.0638	24.4188	29.1974	0.34203	0.0393	0.04436	0.28827	0.15691
2020-04-27	MARAJO II	244027	47	1	Train	51.3329	56.9805	50.191	51.8655	51.705	1.52396	0.48103	1.09095	1.09273	1.26585
2020-04-27	METROPOLITANA I	2238680	634	72	Train	650.533	684.683	657.497	658.185	678.871	71.5724	71.0584	71.1766	70.826	71.5734
2020-04-27	METROPOLITANA II	367592	71	2	Test	53.6187	72.4445	70.8681	67.1418	65.8156	2.08805	2.02098	2.84075	2.52318	2.5914
2020-04-27	METROPOLITANA III	939421	135	5	Train	164.439	150.01	164.193	174.645	160.286	2.9927	5.44516	3.82579	3.92787	4.63092
2020-04-27	RIO CAETES	939421	75	5	Train	101.845	89.4641	97.6734	103.603	97.8787	2.18628	0.94824	1.48441	1.55226	2.1948
2020-04-27	TAPAJOS	541251	10	1	Test	17.3596	11.0935	10.3748	9.4906	15.9181	0.29414	0.00017	0.00565	0.01023	-0.5494
2020-04-27	TOCANTINS	705089	215	1	Train	223.186	215.287	234.075	197.797	197.858	3.32358	2.82567	1.63573	3.30747	3.58272
2020-04-27	XINGU	381258	32	1	Test	30.6128	29.3001	37.7087	32.3619	37.1482	0.68374	0.0606	0.06956	0.26962	-0.18247
2020-04-28	ARAGUAIA	566682	24	0	Train	16.2291	10.1294	12.7395	14.6299	23.1339	0.27207	0.00027	0.01487	0.09175	-0.14979
2020-04-28	BAIXO AMAZONAS	740733	53	1	Train	37.8169	39.213	53.593	47.6217	57.0366	0.79809	0.313	0.24738	0.7975	0.12108
2020-04-28	CARAJAS	740733	149	2	Train	148.604	166.645	155.161	167.096	147.768	2.62541	0.31518	2.81945	1.67436	3.64271
2020-04-28	LAGO TUCURUI	461593	24	0	Train	25.6078	27.9669	30.3796	29.6837	32.9175	0.53965	0.03485	0.11477	0.38514	0.0897
2020-04-28	MARAJO I	461593	31	1	Train	20.4308	27.6753	21.6142	26.7834	31.6258	0.39068	0.06929	0.06421	0.35069	0.2071
2020-04-28	MARAJO II	244027	51	2	Validation	56.3247	61.3902	54.4167	55.2389	56.013	1.69212	0.67339	1.34544	1.2545	1.4442
2020-04-28	METROPOLITANA I	2238680	711	85	Validation	627.575	663.933	633.344	638.071	653.689	75.0052	73.5504	74.5676	73.2807	74.8833
2020-04-28	METROPOLITANA II	367592	88	0	Train	57.1776	74.6312	73.4901	69.801	68.6575	2.29367	2.36117	3.15776	2.74523	2.75927
2020-04-28	METROPOLITANA III	939421	190	4	Train	174.742	158.4	172.768	183.622	169.473	3.396	6.03418	4.60746	4.53051	5.17385
2020-04-28	RIO CAETES	939421	116	2	Train	109.216	98.0023	105.214	110.942	104.673	2.39646	1.30716	1.84857	1.8699	2.5935
2020-04-28	TAPAJOS	541251	8	0	Train	19.3228	13.2622	12.2548	11.4493	18.4811	0.33293	0.00043	0.00834	0.01629	-0.52813
2020-04-28	TOCANTINS	705089	225	2	Train	238.723	228.322	247.751	210.755	210.042	3.75195	3.54439	2.1405	3.87996	4.14903
2020-04-28	XINGU	381258	33	1	Train	34.4844	32.6402	42.1139	35.9204	40.93	0.7877	0.10296	0.09494	0.34301	-0.14062
2020-04-29	ARAGUAIA	566682	24	0	Test	17.952	12.1191	14.702	16.5113	25.2402	0.30534	0.00066	0.0221	0.11949	-0.10435
2020-04-29	BAIXO AMAZONAS	740733	35	2	Test	42.5389	42.3318	58.1809	51.3733	60.7204	0.91589	0.44961	0.33362	0.93664	0.23695
2020-04-29	CARAJAS	740733	113	0	Train	165.378	188.454	173.885	183.304	166.13	2.88014	0.51035	3.286	1.93846	4.16509
2020-04-29	LAGO TUCURUI	461593	37	0	Train	28.9648	31.5743	33.7113	32.4185	35.647	0.62721	0.06263	0.16029	0.46576	0.16353
2020-04-29	MARAJO I	461593	17	0	Validation	22.9557	30.8084	24.3082	29.2397	33.8939	0.45027	0.11591	0.09196	0.42198	0.2789
2020-04-29	MARAJO II	244027	43	2	Validation	61.3008	65.7235	58.6239	58.6344	60.2872	1.8565	0.90864	1.62534	1.42877	1.64588
2020-04-29	METROPOLITANA I	2238680	483	82	Train	605.018	641.596	609.548	617.49	627.339	77.5064	75.305	77.0277	75.0145	77.3207
2020-04-29	METROPOLITANA II	367592	58	4	Validation	60.4459	76.5978	75.862	72.4205	71.3227	2.49716	2.70534	3.45644	2.97072	2.94048
2020-04-29	METROPOLITANA III	939421	157	4	Train	184.951	167.13	181.117	192.313	178.713	3.86538	6.62407	5.45215	5.17269	5.73267
2020-04-29	RIO CAETES	939421	93	2	Train	116.7	106.555	112.716	118.214	111.492	2.63007	1.73914	2.27099	2.22361	3.01574
2020-04-29	TAPAJOS	541251	7	0	Train	21.6704	15.7402	14.4158	13.6491	21.0101	0.38102	0.00103	0.01244	0.02517	-0.47807
2020-04-29	TOCANTINS	705089	167	5	Validation	253.397	240.841	260.021	223.645	222.345	4.23816	4.32901	2.75905	4.50598	4.73794
2020-04-29	XINGU	381258	31	0	Train	38.6591	36.003	46.5366	39.6325	44.653	0.90046	0.16625	0.12893	0.42994	-0.07018
2020-04-30	ARAGUAIA	566682	24	1	Train	20.0249	14.3819	16.8516	18.5159	27.2506	0.3469	0.00155	0.03277	0.15325	-0.03597
2020-04-30	BAIXO AMAZONAS	740733	56	0	Train	47.5324	45.3446	62.6493	55.2065	64.3051	1.04134	0.62064	0.44435	1.09015	0.38155
2020-04-30	CARAJAS	740733	207	1	Train	183.647	210.88	193.729	200.537	186.23	3.15273	0.7875	3.7621	2.23777	4.64187
2020-04-30	LAGO TUCURUI	461593	25	0	Train	32.7347	35.2941	37.0877	35.2438	38.2967	0.72787	0.10674	0.22054	0.55705	0.26185
2020-04-30	MARAJO I	461593	22	2	Validation	25.8905	33.9626	27.1137	31.7809	35.9875	0.52192	0.18442	0.12983	0.50254	0.37277
2020-04-30	MARAJO II	244027	62	2	Train	66.2099	69.9681	62.7797	62.0423	64.5128	2.01538	1.18589	1.92479	1.6151	1.87033
2020-04-30	METROPOLITANA I	2238680	675	87	Train	583.088	618.015	586.461	596.721	600.561	79.0237	76.3575	78.5115	76.0619	78.8435
2020-04-30	METROPOLITANA II	367592	73	2	Validation	63.4028	78.3578	77.9853	74.9985	73.8095	2.70017	3.0467	3.73065	3.19871	3.13501
2020-04-30	METROPOLITANA III	939421	175	2	Validation	194.95	176.222	189.232	200.689	188.002	4.41122	7.21189	6.34389	5.85011	6.30569
2020-04-30	RIO CAETES	939421	130	2	Train	124.293	115.067	120.168	125.383	118.329	2.89356	2.24074	2.7504	2.61255	3.45935
2020-04-30	TAPAJOS	541251	14	0	Test	24.4364	18.5233	16.8667	16.0918	23.4802	0.43963	0.00239	0.01867	0.0378	-0.3987
2020-04-30	TOCANTINS	705089	281	3	Train	266.917	252.819	270.868	236.412	234.759	4.79064	5.16304	3.49873	5.18396	5.34703
2020-04-30	XINGU	381258	32	0	Train	43.05	39.3418	50.8815	43.4839	48.2952	1.01887	0.2558	0.17391	0.53147	0.02923
2020-05-01	ARAGUAIA	566682	43	0	Validation	22.4858	16.9107	19.1729	20.6396	29.1474	0.39804	0.00349	0.04825	0.19374	0.05554
2020-05-01	BAIXO AMAZONAS	740733	78	0	Validation	52.7054	48.2276	66.9646	59.11	67.7816	1.17178	0.82611	0.58341	1.25811	0.5538
2020-05-01	CARAJAS	740733	372	2	Train	203.516	233.63	214.604	218.795	207.837	3.44677	1.16174	4.23396	2.57568	5.0669
2020-05-01	LAGO TUCURUI	461593	69	1	Validation	36.8705	39.0791	40.466	38.1513	40.8492	0.84048	0.17292	0.29818	0.65937	0.3848
2020-05-01	MARAJO I	461593	28	1	Train	29.2335	37.0964	29.996	34.3999	37.8984	0.6062	0.27988	0.18015	0.59271	0.48867
2020-05-01	MARAJO II	244027	109	4	Train	71.0256	74.1206	66.8563	65.4536	68.6788	2.16883	1.502	2.23701	1.81296	2.11667
2020-05-01	METROPOLITANA I	2238680	774	82	Train	561.935	593.502	564.323	575.996	574.011	79.5644	76.7587	79.0363	76.4749	79.4522
2020-05-01	METROPOLITANA II	367592	173	4	Train	66.0497	79.9259	79.865	77.5337	76.1195	2.9063	3.37943	3.97618	3.42831	3.34261
2020-05-01	METROPOLITANA III	939421	318	10	Validation	204.618	185.696	197.099	208.726	197.34	5.04366	7.79547	7.26496	6.55798	6.89135
2020-05-01	RIO CAETES	939421	225	2	Train	131.979	123.494	127.565	132.416	125.181	3.19432	2.80473	3.28277	3.03522	3.92226
2020-05-01	TAPAJOS	541251	28	0	Train	27.6377	21.5946	19.608	18.7759	25.8723	0.50968	0.00525	0.02805	0.0553	-0.29009
2020-05-01	TOCANTINS	705089	487	2	Train	279.027	264.241	280.337	249.009	247.277	5.41767	6.02892	4.36042	5.9116	5.97406
2020-05-01	XINGU	381258	94	1	Train	47.5588	42.6147	55.0619	47.4597	51.841	1.13937	0.37622	0.2326	0.64849	0.15741
2020-05-02	ARAGUAIA	566682	27	0	Train	25.3596	19.687	21.6447	22.8774	30.9184	0.45984	0.00746	0.07026	0.24166	0.16994
2020-05-02	BAIXO AMAZONAS	740733	69	1	Train	57.9701	50.9635	71.1093	63.0728	71.1445	1.3049	1.0639	0.75389	1.44043	0.75234
2020-05-02	CARAJAS	740733	256	7	Train	225.052	256.424	236.41	238.075	230.68	3.76616	1.64398	4.68828	2.95569	5.43862
2020-05-02	LAGO TUCURUI	461593	39	1	Train	41.2997	42.8849	43.8079	41.1325	43.2928	0.9629	0.267	0.39545	0.77297	0.53204
2020-05-02	MARAJO I	461593	38	0	Validation	32.9557	40.1725	32.9198	37.0893	39.623	0.70292	0.40643	0.2451	0.69275	0.62623
2020-05-02	MARAJO II	244027	64	4	Train	75.7453	78.1853	70.8311	68.8595	72.7785	2.31865	1.85202	2.55508	2.02172	2.38382
2020-05-02	METROPOLITANA I	2238680	453	77	Train	541.658	568.34	543.285	555.504	548.236	79.1891	76.5698	78.6723	76.3173	79.187
2020-05-02	METROPOLITANA II	367592	76	6	Train	68.4051	81.3178	81.51	80.0253	78.2569	3.12084	3.69879	4.19074	3.6587	3.56285
2020-05-02	METROPOLITANA III	939421	201	8	Test	213.836	195.564	204.705	216.406	206.724	5.77168	8.37318	8.19733	7.29117	7.48816
2020-05-02	RIO CAETES	939421	150	2	Train	139.726	131.803	134.903	139.285	132.043	3.54064	3.42096	3.86152	3.48953	4.4025
2020-05-02	TAPAJOS	541251	16	0	Validation	31.2675	24.9236	22.6317	21.6962	28.1729	0.59152	0.01097	0.04208	0.07894	-0.15284
2020-05-02	TOCANTINS	705089	271	7	Train	289.536	275.11	288.52	261.39	259.893	6.12668	6.90934	5.33717	6.68594	6.61694
2020-05-02	XINGU	381258	67	0	Train	52.0879	45.7863	59.006	51.5447	55.2799	1.25857	0.53069	0.30785	0.78174	0.31371
2020-05-03	ARAGUAIA	566682	16	1	Train	28.651	22.6812	24.2417	25.2235	32.5555	0.53295	0.01513	0.10082	0.29765	0.30665
2020-05-03	BAIXO AMAZONAS	740733	58	0	Train	63.253	53.5414	75.0806	67.0837	74.3919	1.43917	1.32998	0.95773	1.63691	0.97564
2020-05-03	CARAJAS	740733	200	6	Train	248.257	279	259.029	258.363	254.471	4.11501	2.23927	5.11351	3.38138	5.75952
2020-05-03	LAGO TUCURUI	461593	44	1	Train	45.931	46.6719	47.0808	44.179	45.62	1.09238	0.39416	0.51373	0.89795	0.70288
2020-05-03	MARAJO I	461593	34	1	Test	37	43.1597	35.8505	39.8417	41.1621	0.81101	0.56669	0.32641	0.80281	0.78474
2020-05-03	MARAJO II	244027	57	3	Validation	80.3862	82.1733	74.6877	72.2522	76.8078	2.46823	2.22977	2.87253	2.24064	2.67055
2020-05-03	METROPOLITANA I	2238680	352	80	Test	522.316	542.785	523.426	535.397	523.675	78.0009	75.8573	77.5291	75.6596	78.1227
2020-05-03	METROPOLITANA II	367592	49	6	Train	70.5007	82.5492	82.9316	82.4727	80.2278	3.3505	4.00123	4.37372	3.88914	3.79515
2020-05-03	METROPOLITANA III	939421	169	7	Train	222.5	205.833	212.034	223.715	216.155	6.60201	8.94386	9.12388	8.04428	8.09479
2020-05-03	RIO CAETES	939421	111	4	Train	147.489	139.967	142.176	145.963	138.915	3.94163	4.07736	4.47807	3.97284	4.89822
2020-05-03	TAPAJOS	541251	28	0	Test	35.2908	28.4683	25.9215	24.8444	30.3731	0.68478	0.0217	0.06275	0.11011	0.01208
2020-05-03	TOCANTINS	705089	256	5	Train	298.324	285.437	295.532	273.515	272.603	6.92338	7.78837	6.41374	7.50347	7.27373
2020-05-03	XINGU	381258	75	1	Train	56.5517	48.8281	62.6621	55.7237	58.6063	1.37382	0.72043	0.40247	0.93176	0.4971
2020-05-04	ARAGUAIA	566682	40	0	Validation	32.3384	25.854	26.9357	27.6718	34.0548	0.6174	0.02903	0.14213	0.36231	0.46483
2020-05-04	BAIXO AMAZONAS	740733	73	2	Test	68.5022	55.9558	78.8871	71.1324	77.5246	1.57424	1.61886	1.19531	1.84721	1.22206
2020-05-04	CARAJAS	740733	270	13	Train	273.051	301.13	282.327	279.643	278.917	4.49762	2.94593	5.50099	3.85639	6.0354
2020-05-04	LAGO TUCURUI	461593	59	0	Train	50.6666	50.4075	50.2583	47.2824	47.8277	1.22596	0.55823	0.65333	1.03435	0.89636
2020-05-04	MARAJO I	461593	25	0	Validation	41.2844	46.0328	38.7556	42.6498	42.5196	0.92863	0.76126	0.42508	0.92294	0.96328
2020-05-04	MARAJO II	244027	63	4	Train	84.9805	86.1013	78.4156	75.6243	80.7656	2.62227	2.62851	3.18388	2.46894	2.97553
2020-05-04	METROPOLITANA I	2238680	445	72	Train	503.945	517.067	504.777	515.794	500.657	76.131	74.6902	75.7396	74.5748	76.3605
2020-05-04	METROPOLITANA II	367592	64	0	Validation	72.377	83.6354	84.144	84.8756	82.0399	3.60316	4.28428	4.52591	4.11897	4.03884
2020-05-04	METROPOLITANA III	939421	198	12	Train	230.525	216.502	219.068	230.643	225.632	7.5378	9.50664	10.0293	8.81186	8.70998
2020-05-04	RIO CAETES	939421	136	4	Train	155.21	147.97	149.377	152.43	145.795	4.4071	4.76105	5.12256	4.48211	5.40771
2020-05-04	TAPAJOS	541251	26	0	Test	39.6451	32.1776	29.455	28.2093	32.4682	0.78834	0.04063	0.09267	0.15033	0.20338
2020-05-04	TOCANTINS	705089	282	8	Train	305.361	295.241	301.498	285.348	285.404	7.81071	8.65213	7.56746	8.36017	7.94267
2020-05-04	XINGU	381258	74	0	Train	60.8854	51.7187	65.9997	59.9813	61.8185	1.48361	0.94447	0.51886	1.09886	0.70628
2020-05-05	ARAGUAIA	566682	35	0	Train	36.3716	29.1594	29.6972	30.2154	35.4156	0.71245	0.05276	0.19636	0.43616	0.64342
2020-05-05	BAIXO AMAZONAS	740733	58	2	Validation	73.6902	58.2057	82.5456	75.2086	80.5454	1.71101	1.92413	1.46534	2.07086	1.48989
2020-05-05	CARAJAS	740733	366	6	Test	299.251	322.616	306.145	301.888	303.736	4.91853	3.75556	5.84564	4.38436	6.27443
2020-05-05	LAGO TUCURUI	461593	73	2	Test	55.4137	54.0666	53.3203	50.4346	49.9156	1.36112	0.76106	0.81328	1.18204	1.11131
2020-05-05	MARAJO I	461593	48	0	Train	45.7112	48.7735	41.6059	45.5063	43.7022	1.05343	0.98863	0.54113	1.05311	1.16077
2020-05-05	MARAJO II	244027	134	2	Train	89.5693	89.9905	82.0103	78.9691	84.6527	2.78653	3.04152	3.48489	2.70576	3.29737
2020-05-05	METROPOLITANA I	2238680	722	81	Validation	486.562	491.389	487.333	496.785	479.407	73.7245	73.1366	73.4448	73.1347	74.0194
2020-05-05	METROPOLITANA II	367592	124	3	Train	74.0804	84.591	85.1631	87.234	83.7019	3.88768	4.54647	4.64911	4.34759	4.29318
2020-05-05	METROPOLITANA III	939421	346	11	Train	237.856	227.563	225.789	237.184	235.155	8.57742	10.0609	10.9008	9.58848	9.33259
2020-05-05	RIO CAETES	939421	229	10	Train	162.824	155.802	156.495	158.669	152.684	4.94722	5.45933	5.78464	5.01392	5.92935
2020-05-05	TAPAJOS	541251	44	0	Test	44.2455	35.9945	33.2053	31.7772	34.4569	0.90046	0.07206	0.13509	0.20117	0.41955
2020-05-05	TOCANTINS	705089	432	11	Train	310.696	304.546	306.544	296.858	298.291	8.78782	9.48926	8.77008	9.25167	8.62212
2020-05-05	XINGU	381258	117	0	Train	65.0484	54.4439	69.0087	64.3027	64.9181	1.58777	1.19969	0.65861	1.28316	0.93975
2020-05-06	ARAGUAIA	566682	33	2	Train	40.6745	32.5474	32.4965	32.8472	36.6396	0.81667	0.09088	0.2654	0.51964	0.84124
2020-05-06	BAIXO AMAZONAS	740733	60	1	Train	78.8123	60.294	86.0785	79.3027	83.4591	1.85171	2.23911	1.76486	2.3073	1.77739
2020-05-06	CARAJAS	740733	233	7	Train	326.558	343.301	330.3	325.067	328.672	5.38259	4.65402	6.14639	4.96888	6.48614
2020-05-06	LAGO TUCURUI	461593	37	1	Test	60.0952	57.6317	56.2526	53.6274	51.8864	1.49624	1.00232	0.99139	1.34083	1.3464
2020-05-06	MARAJO I	461593	33	0	Test	50.1785	51.3692	44.3756	48.404	44.7185	1.18308	1.2453	0.67353	1.1932	1.376
2020-05-06	MARAJO II	244027	72	4	Test	94.1985	93.8658	85.4731	82.2806	88.4718	2.96774	3.46258	3.77272	2.95023	3.63468
2020-05-06	METROPOLITANA I	2238680	419	57	Test	470.171	465.928	471.065	478.436	460.06	70.9278	71.2619	70.7817	71.4081	71.2272
2020-05-06	METROPOLITANA II	367592	71	8	Train	75.661	85.4299	86.0063	89.548	85.2235	4.21379	4.78716	4.74582	4.5745	4.55738
2020-05-06	METROPOLITANA III	939421	188	11	Validation	244.464	238.999	232.183	243.337	244.727	9.7134	10.6059	11.7281	10.3689	9.96155
2020-05-06	RIO CAETES	939421	152	6	Validation	170.262	163.458	163.516	164.664	159.584	5.57204	6.16044	6.45415	5.56463	6.46168
2020-05-06	TAPAJOS	541251	22	0	Validation	48.9949	39.8601	37.1439	35.5321	36.3406	1.01912	0.12123	0.19376	0.26421	0.65897
2020-05-06	TOCANTINS	705089	239	9	Train	314.449	313.38	310.783	308.018	311.264	9.84918	10.2909	9.99048	10.1733	9.3106
2020-05-06	XINGU	381258	62	0	Train	69.0248	56.9953	71.696	68.6733	67.9089	1.68744	1.48121	0.82219	1.48457	1.19589
2020-05-07	ARAGUAIA	566682	26	0	Train	45.1526	35.9669	35.305	35.5599	37.7311	0.92814	0.14866	0.35055	0.61311	1.05701
2020-05-07	BAIXO AMAZONAS	740733	64	2	Train	83.8833	62.2264	89.5104	83.4053	86.2715	1.99977	2.5573	2.08963	2.55586	2.08288
2020-05-07	CARAJAS	740733	260	9	Train	354.547	363.06	354.576	349.139	353.499	5.89509	5.62292	6.40604	5.6135	6.68062
2020-05-07	LAGO TUCURUI	461593	52	1	Train	64.6561	61.0932	59.0463	56.8533	53.7448	1.63095	1.27947	1.18442	1.5104	1.60025
2020-05-07	MARAJO I	461593	30	4	Test	54.5925	53.813	47.0435	51.3359	45.5784	1.31574	1.52622	0.82024	1.343	1.60772
2020-05-07	MARAJO II	244027	70	6	Test	98.9133	97.7548	88.8104	85.5532	92.2267	3.17346	3.8863	4.04581	3.20143	3.98606
2020-05-07	METROPOLITANA I	2238680	439	51	Validation	454.769	440.841	455.929	460.793	442.676	67.8782	69.1272	67.8751	69.4584	68.1122
2020-05-07	METROPOLITANA II	367592	60	0	Validation	77.1718	86.165	86.6922	91.8181	86.6145	4.59187	5.00637	4.81891	4.79925	4.83064
2020-05-07	METROPOLITANA III	939421	227	12	Train	250.353	250.786	238.236	249.102	254.348	10.932	11.1413	12.5037	11.148	10.5959
2020-05-07	RIO CAETES	939421	177	7	Test	177.464	170.939	170.422	170.404	166.496	6.29073	6.85405	7.12169	6.13044	7.00331
2020-05-07	TAPAJOS	541251	33	0	Train	53.7963	43.7171	41.2419	39.4562	38.1231	1.14247	0.19391	0.27282	0.341	0.9199
2020-05-07	TOCANTINS	705089	303	14	Train	316.796	321.772	314.317	318.805	324.319	10.9841	11.0509	11.1975	11.1202	10.0067
2020-05-07	XINGU	381258	58	0	Train	72.8201	59.3703	74.0814	73.0792	70.7971	1.78492	1.78294	1.00861	1.70278	1.47303
2020-05-08	ARAGUAIA	566682	53	1	Test	49.7044	39.3695	38.0961	38.3459	38.6955	1.04483	0.23154	0.45236	0.71681	1.28941
2020-05-08	BAIXO AMAZONAS	740733	65	3	Validation	88.932	64.0107	92.867	87.5079	88.9896	2.1597	2.87284	2.43456	2.81582	2.40469
2020-05-08	CARAJAS	740733	367	5	Train	382.675	381.806	378.725	374.061	378.028	6.46191	6.64144	6.63099	6.32162	6.86775
2020-05-08	LAGO TUCURUI	461593	63	2	Train	69.0662	64.4483	61.6977	60.1049	55.4972	1.76627	1.58814	1.38845	1.69038	1.87141
2020-05-08	MARAJO I	461593	40	1	Train	58.877	56.1029	49.5931	54.2953	46.2929	1.4505	1.82528	0.9784	1.50223	1.85461
2020-05-08	MARAJO II	244027	85	4	Test	103.756	101.687	92.0334	88.7821	95.9224	3.41215	4.30834	4.30379	3.45846	4.35016
2020-05-08	METROPOLITANA I	2238680	373	55	Train	440.346	416.26	441.869	443.884	427.25	64.6971	66.789	64.8323	67.343	64.7965
2020-05-08	METROPOLITANA II	367592	79	3	Train	78.6674	86.8079	87.2398	94.0447	87.8853	5.0328	5.20467	4.87143	5.02146	5.11215
2020-05-08	METROPOLITANA III	939421	221	16	Test	255.548	262.891	243.936	254.484	264.019	12.2134	11.6665	13.2225	11.9211	11.2348
2020-05-08	RIO CAETES	939421	217	10	Train	184.377	178.248	177.194	175.883	173.421	7.11056	7.53159	7.77902	6.70752	7.55301
2020-05-08	TAPAJOS	541251	52	2	Test	58.564	47.5128	45.4724	43.5307	39.8097	1.26926	0.29573	0.37636	0.43296	1.20061
2020-05-08	TOCANTINS	705089	329	15	Train	317.945	329.752	317.233	329.199	337.455	12.1767	11.7649	12.3625	12.0874	10.7093
2020-05-08	XINGU	381258	71	2	Train	76.4567	61.5705	76.1932	77.5069	73.5902	1.88343	2.09812	1.21545	1.93731	1.76946
2020-05-09	ARAGUAIA	566682	32	2	Train	54.234	42.7107	40.846	41.1975	39.5398	1.16508	0.34444	0.57041	0.83091	1.53709
2020-05-09	BAIXO AMAZONAS	740733	90	2	Validation	93.9955	65.6561	96.1736	91.6021	91.6208	2.33706	3.18068	2.79423	3.08638	2.74122
2020-05-09	CARAJAS	740733	312	3	Train	410.296	399.482	402.467	399.778	402.107	7.08967	7.68812	6.83059	7.09646	7.05667
2020-05-09	LAGO TUCURUI	461593	59	1	Train	73.318	67.7001	64.2074	63.3751	57.1509	1.90457	1.92262	1.59927	1.88029	2.15841
2020-05-09	MARAJO I	461593	30	1	Test	62.9794	58.2403	52.0124	57.2757	46.8738	1.58767	2.13593	1.14463	1.67053	2.11539
2020-05-09	MARAJO II	244027	61	1	Train	108.762	105.694	95.157	91.9629	99.5647	3.69322	4.72544	4.54719	3.72039	4.72567
2020-05-09	METROPOLITANA I	2238680	326	52	Validation	426.886	392.301	428.828	427.724	413.732	61.4866	64.2982	61.7418	65.1125	61.3907
2020-05-09	METROPOLITANA II	367592	62	6	Train	80.2042	87.3695	87.6682	96.2284	89.0464	5.54758	5.38298	4.90642	5.24082	5.40111
2020-05-09	METROPOLITANA III	939421	190	15	Train	260.094	275.275	249.277	259.488	273.743	13.5327	12.1808	13.8817	12.6839	11.8773
2020-05-09	RIO CAETES	939421	159	4	Train	190.964	185.392	183.813	181.094	180.364	8.0357	8.18634	8.4192	7.29203	8.10961
2020-05-09	TAPAJOS	541251	35	1	Train	63.2321	51.2014	49.8112	47.7356	41.4072	1.39919	0.43137	0.50809	0.54141	1.49934
2020-05-09	TOCANTINS	705089	262	10	Train	318.117	337.35	319.605	339.187	350.672	13.4067	12.4311	13.4615	13.07	11.4172
2020-05-09	XINGU	381258	76	3	Train	79.9684	63.6008	78.0636	81.9439	76.2966	1.98697	2.41997	1.43892	2.18751	2.08348
2020-05-10	ARAGUAIA	566682	101	1	Test	58.661	45.9527	43.5342	44.1071	40.2719	1.28797	0.49097	0.70339	0.95546	1.79873
2020-05-10	BAIXO AMAZONAS	740733	184	5	Train	99.1144	67.1725	99.4545	95.6804	94.173	2.53839	3.47679	3.16341	3.36668	3.09097
2020-05-10	CARAJAS	740733	853	9	Train	436.696	416.056	425.491	426.235	425.618	7.78583	8.74231	7.01649	7.94103	7.25543
2020-05-10	LAGO TUCURUI	461593	95	2	Train	77.4234	70.8572	66.5799	66.6573	58.7144	2.04948	2.27652	1.81273	2.07961	2.45984
2020-05-10	MARAJO I	461593	89	1	Train	66.8718	60.23	54.2944	60.2708	47.333	1.72888	2.45171	1.31534	1.8475	2.38878
2020-05-10	MARAJO II	244027	159	6	Train	113.96	109.808	98.199	95.0918	103.16	4.0271	5.13539	4.77726	3.98633	5.11136
2020-05-10	METROPOLITANA I	2238680	532	62	Train	414.367	369.058	416.743	412.317	402.034	58.3276	61.7002	58.6728	62.8106	57.9902
2020-05-10	METROPOLITANA II	367592	139	5	Test	81.8394	87.8595	87.9966	98.3698	90.1079	6.14678	5.5425	4.92682	5.45708	5.69675
2020-05-10	METROPOLITANA III	939421	386	11	Train	264.048	287.891	254.253	264.123	283.521	14.8621	12.6837	14.4801	13.4323	12.5228
2020-05-10	RIO CAETES	939421	332	6	Test	197.207	192.377	190.256	186.035	187.325	9.06596	8.81333	9.0367	7.88026	8.67207
2020-05-10	TAPAJOS	541251	97	1	Train	67.7586	54.7455	54.2377	52.0505	42.9231	1.53313	0.60386	0.67089	0.66745	1.8144
2020-05-10	TOCANTINS	705089	605	9	Validation	317.53	344.595	321.495	348.755	363.968	14.6506	13.0487	14.476	14.0631	12.1293
2020-05-10	XINGU	381258	130	0	Test	83.3961	65.4689	79.7267	86.3784	78.9255	2.10012	2.74208	1.67428	2.45257	2.41345
2020-05-11	ARAGUAIA	566682	72	1	Train	62.9273	49.0646	46.1444	47.0673	40.9003	1.41362	0.6729	0.84916	1.09043	2.07304
2020-05-11	BAIXO AMAZONAS	740733	98	3	Train	104.328	68.5704	102.733	99.7358	96.6546	2.77125	3.75813	3.53748	3.65583	3.45249
2020-05-11	CARAJAS	740733	333	6	Train	461.134	431.522	447.46	453.367	448.48	8.55869	9.7854	7.202	8.85808	7.4708
2020-05-11	LAGO TUCURUI	461593	51	4	Validation	81.4083	73.9322	68.8232	69.9451	60.1965	2.20569	2.6433	2.02511	2.28774	2.7743
2020-05-11	MARAJO I	461593	39	1	Train	70.5492	62.0789	56.4366	63.2748	47.6824	1.87705	2.76663	1.48707	2.03266	2.67354
2020-05-11	MARAJO II	244027	56	2	Test	119.368	114.062	101.18	98.1656	106.714	4.42526	5.53695	4.99576	4.25541	5.50603
2020-05-11	METROPOLITANA I	2238680	369	53	Validation	402.764	346.608	405.553	397.657	392.045	55.2815	59.0348	55.6775	60.4746	54.674
2020-05-11	METROPOLITANA II	367592	52	7	Train	83.6309	88.2864	88.2435	100.47	91.0801	6.8398	5.68456	4.93536	5.67001	5.99832
2020-05-11	METROPOLITANA III	939421	216	14	Validation	267.474	300.688	258.864	268.399	293.354	16.1727	13.1743	15.0182	14.1629	13.1706
2020-05-11	RIO CAETES	939421	164	8	Validation	203.105	199.214	196.504	190.705	194.309	10.1956	9.40922	9.62728	8.46865	9.23942
2020-05-11	TAPAJOS	541251	56	0	Test	72.1256	58.1167	58.7346	56.4549	44.3656	1.67315	0.81403	0.86647	0.81195	2.14414
2020-05-11	TOCANTINS	705089	233	16	Train	316.386	351.515	322.956	357.897	377.341	15.8834	13.6185	15.3933	15.0618	12.8448
2020-05-11	XINGU	381258	61	2	Train	86.7839	67.184	81.2155	90.7993	81.4866	2.22804	3.05884	1.91625	2.73157	2.75777
2020-05-12	ARAGUAIA	566682	33	0	Train	66.9999	52.0229	48.664	50.0705	41.4337	1.54332	0.8898	1.00499	1.23569	2.35876
2020-05-12	BAIXO AMAZONAS	740733	72	2	Train	109.671	69.8604	106.029	103.761	99.0737	3.04432	4.02263	3.91264	3.95294	3.82444
2020-05-12	CARAJAS	740733	410	6	Train	482.893	445.892	468.027	481.107	470.638	9.41717	10.8015	7.40152	9.85002	7.70819
2020-05-12	LAGO TUCURUI	461593	64	3	Train	85.3079	76.9414	70.9484	73.2328	61.6065	2.37891	3.01679	2.23333	2.50408	3.10045
2020-05-12	MARAJO I	461593	45	4	Train	74.0255	63.7956	58.4406	66.282	47.9343	2.0363	3.07553	1.65668	2.22551	2.96849
2020-05-12	MARAJO II	244027	91	2	Validation	124.995	118.488	104.12	101.181	110.235	4.90005	5.9297	5.20474	4.52678	5.9086
2020-05-12	METROPOLITANA I	2238680	380	59	Train	392.045	325.014	395.199	383.732	383.641	52.3912	56.3369	52.7931	58.1354	51.504
2020-05-12	METROPOLITANA II	367592	51	6	Train	85.6361	88.6581	88.427	102.529	91.9731	7.63384	5.81057	4.93452	5.87948	6.30512
2020-05-12	METROPOLITANA III	939421	278	15	Train	270.436	313.608	263.113	272.325	303.246	17.4369	13.652	15.4975	14.8726	13.82
2020-05-12	RIO CAETES	939421	119	10	Train	208.672	205.912	202.538	195.106	201.318	11.4128	9.97206	10.1879	9.05386	9.8108
2020-05-12	TAPAJOS	541251	65	1	Train	76.3361	61.2952	63.2882	60.9286	45.7433	1.8225	1.06036	1.09517	0.97553	2.48699
2020-05-12	TOCANTINS	705089	279	13	Validation	314.86	358.136	324.034	366.605	390.793	17.081	14.142	16.2068	16.0617	13.5628
2020-05-12	XINGU	381258	76	3	Train	90.1758	68.7568	82.5609	95.1965	83.9896	2.37645	3.36556	2.15957	3.02345	3.11494

## Sheet: Scenario_2
occurrence_date	region_health	region_health_demography	observed_daily_cases	observed_daily_deaths	sample	daily_cases_ANN1	daily_cases_ANN2	daily_cases_ANN3	daily_cases_ANN4	daily_cases_ANN5	daily_deaths_ANN1	daily_deaths_ANN2	daily_deaths_ANN3	daily_deaths_ANN4	daily_deaths_ANN5
2020-03-18	ARAGUAIA	566682	2	0	Train	5.6072	9.4867	7.4615	1.1366	0.0357	0.38898	-1.30593	0.21206	-0.34872	0.00207
2020-03-18	BAIXO AMAZONAS	740733	1	0	Train	5.6196	20.6465	7.4621	18.4353	1.2049	0.38826	-0.46103	0.21209	0.11208	2e-05
2020-03-18	CARAJAS	740733	0	0	Validation	5.7214	9.563	7.5308	-31.2569	0.7094	0.3829	0.7491	0.1827	-0.29467	0
2020-03-18	LAGO TUCURUI	461593	2	0	Train	5.6077	8.8406	7.4599	0.6547	0.2015	0.38895	-1.36282	0.21347	-0.28066	0.13373
2020-03-18	MARAJO I	461593	0	0	Train	5.607	-2.4734	7.4599	0.8758	0.0261	0.38898	-0.76199	0.21292	-0.34666	0.00469
2020-03-18	MARAJO II	244027	0	0	Train	5.6177	-3.4526	7.469	3.6193	0.1897	0.38837	-0.36188	0.21505	-0.21647	0.47607
2020-03-18	METROPOLITANA I	2238680	18	0	Train	30.4912	54.7541	21.7633	-5.2281	21.4859	0.14007	-1.23784	0.07157	-0.51986	1e-05
2020-03-18	METROPOLITANA II	367592	0	0	Test	5.6223	5.3956	7.4882	2.3198	0.4574	0.38818	0.96929	0.21601	-0.25746	1.06153
2020-03-18	METROPOLITANA III	939421	3	0	Validation	6.5197	-2.229	7.7824	8.0517	4.0413	0.34213	-0.11627	0.13765	-0.21162	0
2020-03-18	RIO CAETES	939421	0	0	Train	5.7141	20.0899	7.485	22.9171	0.1531	0.38287	-0.28919	0.20426	0.14547	0
2020-03-18	TAPAJOS	541251	3	0	Test	5.6081	31.7443	7.4636	4.8258	0.0561	0.38893	-1.706	0.21067	-0.29043	0.00388
2020-03-18	TOCANTINS	705089	3	0	Train	6.1665	-5.8743	7.6653	3.0794	3.2075	0.35905	0.59005	0.14047	-0.25092	0
2020-03-18	XINGU	381258	0	0	Train	5.6139	5.9113	7.4648	0.3809	0.1023	0.38857	-0.70291	0.21261	-0.29687	0.04962
2020-03-19	ARAGUAIA	566682	0	0	Test	5.6078	5.7046	7.4621	1.1691	0.0366	0.38894	-0.87183	0.2117	-0.34653	0.00135
2020-03-19	BAIXO AMAZONAS	740733	2	1	Train	5.6233	15.4753	7.4633	17.9923	1.2297	0.38804	-0.45389	0.21175	0.12341	1e-05
2020-03-19	CARAJAS	740733	2	0	Train	5.7501	6.1352	7.5425	-27.2277	0.7323	0.38137	0.65354	0.1796	-0.23968	0
2020-03-19	LAGO TUCURUI	461593	2	0	Train	5.6084	4.656	7.4606	0.5749	0.1976	0.3889	-1.0563	0.21327	-0.27233	0.10674
2020-03-19	MARAJO I	461593	0	0	Train	5.6076	-3.7776	7.4604	0.897	0.027	0.38894	-0.49578	0.21265	-0.34393	0.00356
2020-03-19	MARAJO II	244027	0	0	Train	5.621	-4.5494	7.4718	3.6453	0.1858	0.38818	-0.20855	0.21508	-0.20346	0.46541
2020-03-19	METROPOLITANA I	2238680	19	0	Train	33.2095	46.4369	24.1432	-1.3197	22.8896	0.13913	-1.01094	0.08198	-0.51476	1e-05
2020-03-19	METROPOLITANA II	367592	0	0	Train	5.6268	4.8143	7.4956	2.1695	0.4542	0.38795	1.01973	0.21624	-0.25068	0.99811
2020-03-19	METROPOLITANA III	939421	1	0	Train	6.7453	-2.7717	7.841	8.3395	4.0701	0.33237	-0.1101	0.13283	-0.20063	0
2020-03-19	RIO CAETES	939421	2	0	Test	5.7413	15.6585	7.4902	22.5584	0.1808	0.38135	-0.19896	0.20314	0.15527	0
2020-03-19	TAPAJOS	541251	1	0	Train	5.6089	24.3396	7.4645	4.9362	0.0561	0.38888	-1.32585	0.21014	-0.28643	0.00248
2020-03-19	TOCANTINS	705089	1	0	Test	6.3057	-4.6899	7.6974	2.7625	3.1773	0.35234	0.56762	0.13535	-0.25144	0
2020-03-19	XINGU	381258	1	0	Train	5.6162	2.1482	7.4663	0.3296	0.1013	0.38844	-0.41244	0.21233	-0.28947	0.03932
2020-03-20	ARAGUAIA	566682	0	0	Train	5.6086	2.6187	7.4628	1.2014	0.0379	0.38889	-0.4835	0.21129	-0.34414	0.00085
2020-03-20	BAIXO AMAZONAS	740733	5	0	Train	5.628	10.6968	7.4647	17.5071	1.2531	0.38777	-0.4397	0.21138	0.13536	1e-05
2020-03-20	CARAJAS	740733	7	0	Train	5.786	3.2084	7.5562	-23.2206	0.7627	0.37947	0.56833	0.17628	-0.18588	0
2020-03-20	LAGO TUCURUI	461593	1	0	Train	5.6093	1.2395	7.4613	0.4831	0.1952	0.38885	-0.77689	0.21306	-0.2633	0.08343
2020-03-20	MARAJO I	461593	1	0	Train	5.6083	-4.4881	7.4609	0.9173	0.0283	0.38889	-0.26602	0.21236	-0.34092	0.00263
2020-03-20	MARAJO II	244027	2	0	Train	5.625	-5.2113	7.4753	3.6664	0.1833	0.38795	-0.075	0.21513	-0.18921	0.45682
2020-03-20	METROPOLITANA I	2238680	63	0	Train	36.0343	39.4719	26.8587	3.2413	24.6035	0.13997	-0.77916	0.09429	-0.50817	1e-05
2020-03-20	METROPOLITANA II	367592	4	0	Train	5.6323	4.4542	7.5047	2.0136	0.4548	0.38767	1.04763	0.21652	-0.24299	0.93504
2020-03-20	METROPOLITANA III	939421	9	0	Train	7.0252	-2.9763	7.9115	8.647	4.1291	0.32109	-0.10576	0.12807	-0.18848	0
2020-03-20	RIO CAETES	939421	2	0	Train	5.7754	11.647	7.4965	22.0993	0.2154	0.37945	-0.10651	0.20192	0.16389	0
2020-03-20	TAPAJOS	541251	0	0	Train	5.6099	17.5591	7.4654	5.0471	0.0566	0.38882	-0.96726	0.20956	-0.28215	0.00152
2020-03-20	TOCANTINS	705089	5	0	Test	6.4791	-3.3893	7.7354	2.4518	3.1629	0.34435	0.54449	0.13019	-0.25175	0
2020-03-20	XINGU	381258	0	0	Train	5.619	-0.8789	7.4681	0.2711	0.1012	0.38827	-0.15807	0.21202	-0.28144	0.03049
2020-03-21	ARAGUAIA	566682	0	0	Train	5.6095	0.2372	7.4636	1.2337	0.0395	0.38884	-0.14568	0.21084	-0.34152	0.00052
2020-03-21	BAIXO AMAZONAS	740733	1	0	Train	5.6338	6.3479	7.4665	16.9785	1.2751	0.38743	-0.41891	0.21098	0.14793	0
2020-03-21	CARAJAS	740733	3	0	Train	5.8307	0.7897	7.5724	-19.2482	0.802	0.37713	0.49384	0.17276	-0.13361	0
2020-03-21	LAGO TUCURUI	461593	0	0	Train	5.6105	-1.3977	7.4623	0.3782	0.1945	0.38878	-0.52714	0.21283	-0.25353	0.06375
2020-03-21	MARAJO I	461593	0	0	Test	5.6092	-4.6105	7.4615	0.9367	0.03	0.38884	-0.07538	0.21203	-0.33761	0.00189
2020-03-21	MARAJO II	244027	0	0	Train	5.6301	-5.4572	7.4796	3.6826	0.1822	0.38766	0.03707	0.2152	-0.17362	0.45006
2020-03-21	METROPOLITANA I	2238680	26	0	Train	39.0013	33.9756	29.9366	8.5336	26.6914	0.14265	-0.54516	0.10879	-0.49981	2e-05
2020-03-21	METROPOLITANA II	367592	2	0	Test	5.6393	4.2918	7.5161	1.8532	0.4595	0.38732	1.05148	0.21688	-0.2343	0.87178
2020-03-21	METROPOLITANA III	939421	1	0	Train	7.3716	-2.8599	7.9967	8.9766	4.2226	0.30824	-0.10471	0.12344	-0.17504	0
2020-03-21	RIO CAETES	939421	0	0	Train	5.8179	8.0682	7.504	21.5314	0.2589	0.37712	-0.01437	0.20061	0.17103	0
2020-03-21	TAPAJOS	541251	0	0	Validation	5.6112	11.4574	7.4665	5.1585	0.0575	0.38875	-0.63415	0.20891	-0.27756	0.0009
2020-03-21	TOCANTINS	705089	1	0	Train	6.6948	-1.9894	7.7803	2.1517	3.1666	0.33496	0.5188	0.12504	-0.25179	0
2020-03-21	XINGU	381258	1	0	Train	5.6226	-3.1685	7.4703	0.2049	0.1021	0.38806	0.05767	0.21168	-0.27273	0.0231
2020-03-22	ARAGUAIA	566682	0	0	Validation	5.6107	-1.4458	7.4645	1.2657	0.0416	0.38876	0.13768	0.21034	-0.33866	0.0003
2020-03-22	BAIXO AMAZONAS	740733	1	0	Train	5.641	2.4638	7.4688	16.4051	1.2957	0.38701	-0.39195	0.21054	0.16113	0
2020-03-22	CARAJAS	740733	5	0	Train	5.8865	-1.116	7.5915	-15.3243	0.8519	0.37425	0.43027	0.16903	-0.0833	0
2020-03-22	LAGO TUCURUI	461593	1	0	Train	5.6119	-3.259	7.4635	0.2594	0.1956	0.38869	-0.30908	0.21258	-0.243	0.04755
2020-03-22	MARAJO I	461593	0	0	Train	5.6103	-4.1652	7.4622	0.955	0.0321	0.38877	0.07437	0.21167	-0.33396	0.00133
2020-03-22	MARAJO II	244027	0	0	Train	5.6365	-5.3166	7.4849	3.6939	0.1827	0.3873	0.1266	0.21529	-0.15655	0.44486
2020-03-22	METROPOLITANA I	2238680	24	0	Validation	42.1657	30.0724	33.4051	14.6437	29.2327	0.14728	-0.31195	0.12574	-0.48929	3e-05
2020-03-22	METROPOLITANA II	367592	0	0	Train	5.648	4.297	7.5301	1.6896	0.4689	0.3869	1.03049	0.21733	-0.22447	0.80793
2020-03-22	METROPOLITANA III	939421	4	0	Validation	7.7987	-2.4443	8.0999	9.3311	4.3554	0.29389	-0.10826	0.11899	-0.16015	0
2020-03-22	RIO CAETES	939421	1	0	Test	5.8709	4.9306	7.513	20.8472	0.314	0.37425	0.07474	0.19919	0.17633	0
2020-03-22	TAPAJOS	541251	2	0	Train	5.6128	6.0842	7.4677	5.2701	0.059	0.38865	-0.33046	0.20819	-0.27262	0.00052
2020-03-22	TOCANTINS	705089	1	0	Test	6.9626	-0.5108	7.8337	1.8678	3.1908	0.32405	0.48862	0.11996	-0.25149	0
2020-03-22	XINGU	381258	0	0	Train	5.6271	-4.735	7.473	0.1308	0.104	0.38779	0.23301	0.21131	-0.26332	0.01708
2020-03-23	ARAGUAIA	566682	0	0	Train	5.6122	-2.4517	7.4656	1.2976	0.0442	0.38867	0.36366	0.20978	-0.33552	0.00017
2020-03-23	BAIXO AMAZONAS	740733	4	0	Train	5.6501	-0.9228	7.4716	15.7862	1.3154	0.38648	-0.3593	0.21006	0.17493	0
2020-03-23	CARAJAS	740733	3	0	Train	5.9561	-2.507	7.6141	-11.4641	0.9147	0.37073	0.37771	0.16512	-0.0354	0
2020-03-23	LAGO TUCURUI	461593	2	0	Train	5.6137	-4.3641	7.4649	0.1259	0.1986	0.38859	-0.12404	0.2123	-0.23167	0.03459
2020-03-23	MARAJO I	461593	1	0	Train	5.6117	-3.1896	7.4631	0.9721	0.0348	0.38868	0.18254	0.21127	-0.32994	0.00091
2020-03-23	MARAJO II	244027	1	0	Train	5.6444	-4.8302	7.4915	3.7005	0.185	0.38686	0.19331	0.21542	-0.1379	0.44088
2020-03-23	METROPOLITANA I	2238680	53	0	Train	45.6021	27.8945	37.2967	21.6666	32.3245	0.15405	-0.0829	0.1455	-0.47604	4e-05
2020-03-23	METROPOLITANA II	367592	2	0	Train	5.6589	4.4337	7.5475	1.5244	0.4839	0.38637	0.98471	0.21789	-0.21334	0.74333
2020-03-23	METROPOLITANA III	939421	2	0	Train	8.3225	-1.7564	8.2253	9.7138	4.5336	0.27819	-0.11747	0.11482	-0.14361	0
2020-03-23	RIO CAETES	939421	1	0	Train	5.9372	2.2378	7.5239	20.0397	0.3838	0.37073	0.15798	0.19767	0.17944	0
2020-03-23	TAPAJOS	541251	1	0	Train	5.6148	1.4813	7.4691	5.3818	0.0609	0.38854	-0.05999	0.20738	-0.26731	0.00028
2020-03-23	TOCANTINS	705089	3	0	Train	7.2943	1.0217	7.8975	1.6062	3.2385	0.31157	0.45201	0.115	-0.2508	0
2020-03-23	XINGU	381258	1	0	Train	5.6326	-5.6102	7.4763	0.0486	0.1071	0.38746	0.36717	0.2109	-0.25316	0.0123
2020-03-24	ARAGUAIA	566682	0	0	Train	5.6141	-2.82	7.4668	1.3292	0.0474	0.38856	0.53067	0.20916	-0.33208	0.0001
2020-03-24	BAIXO AMAZONAS	740733	1	0	Validation	5.6614	-3.7829	7.475	15.1212	1.3348	0.38582	-0.32136	0.20953	0.18929	0
2020-03-24	CARAJAS	740733	0	0	Validation	6.0428	-3.3844	7.641	-7.6843	0.9931	0.36642	0.33606	0.16103	0.00958	0
2020-03-24	LAGO TUCURUI	461593	0	0	Train	5.616	-4.7515	7.4668	-0.0232	0.204	0.38846	0.02748	0.212	-0.21952	0.02452
2020-03-24	MARAJO I	461593	0	0	Train	5.6134	-1.7394	7.4642	0.9879	0.0381	0.38857	0.24972	0.21082	-0.32551	0.0006
2020-03-24	MARAJO II	244027	0	0	Train	5.6544	-4.0499	7.4997	3.7029	0.1892	0.3863	0.23783	0.21559	-0.11753	0.43774
2020-03-24	METROPOLITANA I	2238680	29	0	Train	49.4062	27.5817	41.6535	29.7065	36.0863	0.16326	0.13835	0.16849	-0.45933	7e-05
2020-03-24	METROPOLITANA II	367592	1	0	Test	5.6726	4.6608	7.5689	1.3596	0.5053	0.38573	0.91521	0.21858	-0.20075	0.67804
2020-03-24	METROPOLITANA III	939421	2	0	Validation	8.9607	-0.8283	8.3782	10.1285	4.7646	0.26142	-0.13307	0.11099	-0.12523	0
2020-03-24	RIO CAETES	939421	0	0	Validation	6.02	-0.0124	7.5369	19.1034	0.4727	0.36645	0.23248	0.19605	0.17994	0
2020-03-24	TAPAJOS	541251	0	0	Train	5.6172	-2.3192	7.4707	5.4933	0.0635	0.38839	0.17377	0.2065	-0.2616	0.00015
2020-03-24	TOCANTINS	705089	3	0	Train	7.7038	2.5789	7.974	1.3743	3.313	0.29755	0.40713	0.11022	-0.24963	0
2020-03-24	XINGU	381258	0	0	Validation	5.6396	-5.845	7.4803	-0.0417	0.1115	0.38705	0.46052	0.21046	-0.24225	0.00864
2020-03-25	ARAGUAIA	566682	2	0	Train	5.6164	-2.6092	7.4683	1.3606	0.0514	0.38842	0.63877	0.20847	-0.3283	5e-05
2020-03-25	BAIXO AMAZONAS	740733	5	0	Train	5.6755	-6.0927	7.4793	14.4101	1.3548	0.38501	-0.27847	0.20897	0.20414	0
2020-03-25	CARAJAS	740733	3	0	Train	6.1511	-3.753	7.673	-4.0028	1.0907	0.3612	0.30504	0.15679	0.0511	0
2020-03-25	LAGO TUCURUI	461593	0	0	Train	5.6187	-4.4799	7.469	-0.1883	0.2118	0.38829	0.14595	0.21167	-0.20653	0.01696
2020-03-25	MARAJO I	461593	0	0	Validation	5.6156	0.1104	7.4654	1.0022	0.0424	0.38843	0.27795	0.21033	-0.32062	0.0004
2020-03-25	MARAJO II	244027	0	0	Train	5.6669	-3.0381	7.5098	3.7017	0.1957	0.38562	0.26167	0.21581	-0.09533	0.43499
2020-03-25	METROPOLITANA I	2238680	63	0	Train	53.6962	29.2813	46.5327	38.8761	40.6635	0.17534	0.34798	0.19527	-0.43813	0.00011
2020-03-25	METROPOLITANA II	367592	3	0	Train	5.6898	4.9335	7.5955	1.1977	0.5345	0.38494	0.82411	0.21945	-0.18652	0.61243
2020-03-25	METROPOLITANA III	939421	3	0	Test	9.7315	0.3038	8.5649	10.5794	5.0573	0.24396	-0.15531	0.1076	-0.10477	0
2020-03-25	RIO CAETES	939421	3	0	Validation	6.1232	-1.8285	7.5527	18.0344	0.5859	0.36125	0.29544	0.19434	0.17741	0
2020-03-25	TAPAJOS	541251	1	0	Validation	5.6204	-5.2976	7.4725	5.6044	0.0666	0.38821	0.3678	0.20551	-0.25544	8e-05
2020-03-25	TOCANTINS	705089	7	0	Test	8.2072	4.1279	8.066	1.1804	3.4185	0.28212	0.35233	0.10568	-0.2479	0
2020-03-25	XINGU	381258	1	0	Train	5.6483	-5.5102	7.4852	-0.14	0.1176	0.38653	0.51471	0.20999	-0.23055	0.00592
2020-03-26	ARAGUAIA	566682	0	0	Train	5.6193	-1.8975	7.47	1.3916	0.0561	0.38825	0.68983	0.20771	-0.32416	3e-05
2020-03-26	BAIXO AMAZONAS	740733	0	0	Train	5.6932	-7.8345	7.4847	13.6535	1.3765	0.38399	-0.23088	0.20837	0.2194	0
2020-03-26	CARAJAS	740733	3	0	Test	6.286	-3.6215	7.7112	-0.4387	1.2119	0.35492	0.28416	0.15243	0.08854	0
2020-03-26	LAGO TUCURUI	461593	0	0	Train	5.6222	-3.6289	7.4718	-0.3699	0.2227	0.38808	0.23292	0.21132	-0.1927	0.01145
2020-03-26	MARAJO I	461593	0	0	Train	5.6183	2.2658	7.467	1.0151	0.0477	0.38826	0.27077	0.20978	-0.31522	0.00026
2020-03-26	MARAJO II	244027	0	0	Test	5.6825	-1.8657	7.5223	3.6978	0.2049	0.38477	0.26727	0.2161	-0.07116	0.43209
2020-03-26	METROPOLITANA I	2238680	37	0	Train	58.6157	33.147	52.0147	49.2967	46.2321	0.19087	0.54211	0.22661	-0.41107	0.00018
2020-03-26	METROPOLITANA II	367592	2	0	Validation	5.7113	5.2057	7.6283	1.0417	0.5733	0.38398	0.71461	0.22053	-0.17043	0.5472
2020-03-26	METROPOLITANA III	939421	2	0	Train	10.6519	1.5999	8.7937	11.0714	5.4228	0.22628	-0.1839	0.10472	-0.08199	0
2020-03-26	RIO CAETES	939421	0	0	Train	6.252	-3.2255	7.5717	16.8318	0.7302	0.355	0.3443	0.19253	0.17143	0
2020-03-26	TAPAJOS	541251	0	0	Train	5.6242	-7.4497	7.4746	5.7149	0.0704	0.38798	0.51979	0.20442	-0.24881	4e-05
2020-03-26	TOCANTINS	705089	1	0	Train	8.8222	5.6327	8.1773	1.0343	3.5601	0.26553	0.28631	0.10145	-0.24551	0
2020-03-26	XINGU	381258	0	0	Train	5.6592	-4.6957	7.4912	-0.2458	0.1256	0.38589	0.53274	0.20948	-0.21805	0.00397
2020-03-27	ARAGUAIA	566682	0	0	Train	5.6229	-0.7821	7.4721	1.4224	0.0617	0.38803	0.68771	0.20687	-0.3196	2e-05
2020-03-27	BAIXO AMAZONAS	740733	4	0	Train	5.7153	-8.999	7.4913	12.8529	1.4013	0.38273	-0.17862	0.20773	0.23494	0
2020-03-27	CARAJAS	740733	2	0	Train	6.454	-3.0028	7.757	2.9875	1.3622	0.34742	0.2727	0.148	0.12128	0
2020-03-27	LAGO TUCURUI	461593	0	0	Validation	5.6266	-2.2984	7.4753	-0.5682	0.2371	0.38782	0.29094	0.21094	-0.17804	0.00758
2020-03-27	MARAJO I	461593	0	0	Train	5.6217	4.6158	7.4688	1.0264	0.0543	0.38805	0.23317	0.20918	-0.30927	0.00017
2020-03-27	MARAJO II	244027	0	0	Validation	5.702	-0.6094	7.5377	3.6927	0.2175	0.38371	0.25784	0.21648	-0.0449	0.42847
2020-03-27	METROPOLITANA I	2238680	42	0	Train	64.338	39.3371	58.2123	61.0977	53.0021	0.21067	0.71701	0.26355	-0.37632	0.00031
2020-03-27	METROPOLITANA II	367592	1	0	Validation	5.7383	5.4331	7.6688	0.8949	0.6239	0.38282	0.59094	0.22188	-0.15227	0.48327
2020-03-27	METROPOLITANA III	939421	2	0	Train	11.7357	3.0179	9.0748	11.6102	5.8745	0.20888	-0.21793	0.10247	-0.05658	0
2020-03-27	RIO CAETES	939421	2	0	Train	6.4124	-4.2257	7.5947	15.4978	0.9136	0.34754	0.37685	0.19064	0.1616	1e-05
2020-03-27	TAPAJOS	541251	2	0	Train	5.6291	-8.7891	7.477	5.8246	0.075	0.38769	0.62836	0.20322	-0.24165	2e-05
2020-03-27	TOCANTINS	705089	3	0	Train	9.5676	7.0548	8.3123	0.9472	3.744	0.24812	0.2083	0.0976	-0.24236	0
2020-03-27	XINGU	381258	0	0	Train	5.6729	-3.509	7.4985	-0.3585	0.1358	0.38509	0.51891	0.20894	-0.20476	0.00261
2020-03-28	ARAGUAIA	566682	2	0	Test	5.6274	0.6224	7.4744	1.4529	0.0684	0.38776	0.63831	0.20595	-0.3146	1e-05
2020-03-28	BAIXO AMAZONAS	740733	2	0	Train	5.7429	-9.5861	7.4996	12.0106	1.4307	0.38117	-0.12157	0.20704	0.2506	0
2020-03-28	CARAJAS	740733	7	0	Validation	6.6633	-1.9147	7.8119	6.255	1.5489	0.33856	0.2697	0.14352	0.14864	0
2020-03-28	LAGO TUCURUI	461593	2	0	Test	5.6321	-0.6073	7.4796	-0.7831	0.2556	0.3875	0.32355	0.21053	-0.16258	0.00494
2020-03-28	MARAJO I	461593	0	0	Validation	5.626	7.0353	7.471	1.036	0.0625	0.38778	0.17146	0.20852	-0.30271	0.00011
2020-03-28	MARAJO II	244027	1	0	Train	5.7264	0.6522	7.5567	3.6883	0.234	0.38241	0.23719	0.21696	-0.01643	0.4235
2020-03-28	METROPOLITANA I	2238680	58	0	Test	71.0709	48.0122	65.2808	74.4149	61.2209	0.23585	0.86938	0.30761	-0.33143	0.00055
2020-03-28	METROPOLITANA II	367592	0	0	Train	5.7723	5.5767	7.7189	0.7617	0.6894	0.3814	0.45816	0.22356	-0.13178	0.42179
2020-03-28	METROPOLITANA III	939421	3	0	Validation	12.9906	4.516	9.4211	12.2022	6.4286	0.19228	-0.25583	0.10096	-0.02823	0
2020-03-28	RIO CAETES	939421	3	0	Test	6.6121	-4.8583	7.6225	14.0391	1.1461	0.33874	0.39145	0.18868	0.14754	1e-05
2020-03-28	TAPAJOS	541251	0	0	Train	5.6352	-9.3498	7.4797	5.9333	0.0802	0.38734	0.69332	0.20189	-0.23391	1e-05
2020-03-28	TOCANTINS	705089	5	0	Validation	10.4616	8.3553	8.4766	0.9318	3.9777	0.23034	0.11818	0.0942	-0.23831	0
2020-03-28	XINGU	381258	0	0	Train	5.6899	-2.072	7.5074	-0.4769	0.1489	0.3841	0.47868	0.20836	-0.1907	0.00169
2020-03-29	ARAGUAIA	566682	0	0	Train	5.6331	2.188	7.4773	1.4832	0.0764	0.38742	0.54937	0.20492	-0.3091	1e-05
2020-03-29	BAIXO AMAZONAS	740733	2	0	Validation	5.7773	-9.6072	7.5099	11.1302	1.4664	0.37924	-0.05937	0.20633	0.26617	0
2020-03-29	CARAJAS	740733	3	0	Train	6.9235	-0.3803	7.8779	9.3422	1.7806	0.32823	0.27395	0.13907	0.16993	0
2020-03-29	LAGO TUCURUI	461593	0	0	Train	5.6389	1.3104	7.485	-1.0137	0.2792	0.3871	0.33504	0.2101	-0.14638	0.00318
2020-03-29	MARAJO I	461593	0	0	Train	5.6313	9.3909	7.4737	1.044	0.0729	0.38745	0.09294	0.20779	-0.29546	7e-05
2020-03-29	MARAJO II	244027	2	0	Validation	5.7569	1.8436	7.5803	3.6872	0.2556	0.38082	0.2094	0.21758	0.01436	0.41655
2020-03-29	METROPOLITANA I	2238680	51	0	Train	79.0626	59.3322	73.4295	89.389	71.1743	0.26787	0.99666	0.36084	-0.27319	0.00099
2020-03-29	METROPOLITANA II	367592	4	0	Validation	5.8148	5.6068	7.7809	0.6469	0.7738	0.3797	0.32191	0.22564	-0.10869	0.36394
2020-03-29	METROPOLITANA III	939421	1	0	Train	14.4152	6.0549	9.8484	12.8547	7.1044	0.17689	-0.29537	0.10031	0.00343	1e-05
2020-03-29	RIO CAETES	939421	2	0	Train	6.8603	-5.1586	7.6561	12.4677	1.4392	0.32848	0.38717	0.18667	0.12897	2e-05
2020-03-29	TAPAJOS	541251	0	0	Train	5.6428	-9.1885	7.4829	6.0407	0.0863	0.38689	0.7158	0.20043	-0.22557	1e-05
2020-03-29	TOCANTINS	705089	2	0	Train	11.52	9.4975	8.6774	1.003	4.2707	0.2127	0.01671	0.09131	-0.23325	0
2020-03-29	XINGU	381258	0	0	Train	5.7112	-0.5152	7.5184	-0.5995	0.1654	0.38287	0.41837	0.20775	-0.17591	0.00109
2020-03-30	ARAGUAIA	566682	1	0	Test	5.6402	3.7787	7.4806	1.5133	0.0859	0.38699	0.43023	0.2038	-0.30306	0
2020-03-30	BAIXO AMAZONAS	740733	7	0	Train	5.8204	-9.0861	7.5226	10.217	1.5103	0.37686	0.00858	0.20558	0.28141	0
2020-03-30	CARAJAS	740733	5	0	Train	7.2466	1.572	7.9576	12.2278	2.0686	0.31637	0.28404	0.13468	0.1845	0
2020-03-30	LAGO TUCURUI	461593	1	0	Train	5.6475	3.311	7.4916	-1.259	0.309	0.3866	0.33013	0.20964	-0.12951	0.00205
2020-03-30	MARAJO I	461593	3	0	Train	5.638	11.5474	7.477	1.0504	0.086	0.38704	0.00545	0.20699	-0.28747	5e-05
2020-03-30	MARAJO II	244027	1	0	Train	5.7951	2.8979	7.6094	3.6925	0.2837	0.37885	0.17851	0.21837	0.04758	0.4071
2020-03-30	METROPOLITANA I	2238680	81	0	Train	88.6071	73.4511	82.9333	106.162	83.1842	0.30875	1.09752	0.4261	-0.19742	0.00184
2020-03-30	METROPOLITANA II	367592	2	0	Train	5.8683	5.5077	7.8576	0.5564	0.8825	0.37766	0.18801	0.22823	-0.08269	0.31083
2020-03-30	METROPOLITANA III	939421	6	0	Train	15.9974	7.6017	10.3769	13.5764	7.9248	0.16306	-0.33376	0.10068	0.03881	1e-05
2020-03-30	RIO CAETES	939421	1	0	Train	7.1681	-5.1675	7.6969	10.8023	1.8064	0.31669	0.36399	0.18465	0.10572	5e-05
2020-03-30	TAPAJOS	541251	0	0	Validation	5.6523	-8.3852	7.4866	6.1468	0.0933	0.38634	0.69847	0.19883	-0.21655	0
2020-03-30	TOCANTINS	705089	10	0	Train	12.7536	10.4491	8.9237	1.1775	4.6347	0.19568	-0.09437	0.08902	-0.22701	0
2020-03-30	XINGU	381258	0	0	Validation	5.7378	1.0283	7.5318	-0.7242	0.1861	0.38135	0.34477	0.20712	-0.16044	0.0007
2020-03-31	ARAGUAIA	566682	0	0	Train	5.6491	5.2577	7.4846	1.5436	0.097	0.38647	0.29135	0.20256	-0.29642	0
2020-03-31	BAIXO AMAZONAS	740733	4	0	Validation	5.8742	-8.0603	7.5384	9.278	1.5646	0.37393	0.08304	0.20481	0.29603	0
2020-03-31	CARAJAS	740733	5	0	Train	7.6467	3.9078	8.0541	14.8913	2.4265	0.30297	0.29833	0.13045	0.1917	0
2020-03-31	LAGO TUCURUI	461593	0	0	Train	5.6582	5.2481	7.4998	-1.5171	0.3462	0.38597	0.31363	0.20916	-0.11208	0.00133
2020-03-31	MARAJO I	461593	0	0	Train	5.6463	13.3766	7.481	1.0552	0.1024	0.38653	-0.08312	0.20612	-0.27866	3e-05
2020-03-31	MARAJO II	244027	1	0	Test	5.843	3.7629	7.6454	3.7085	0.32	0.37645	0.1481	0.21937	0.08329	0.39474
2020-03-31	METROPOLITANA I	2238680	40	0	Train	100.048	90.5115	94.1442	124.874	97.6019	0.36121	1.17237	0.50736	-0.09871	0.00344
2020-03-31	METROPOLITANA II	367592	0	0	Train	5.9355	5.2808	7.9524	0.497	1.0223	0.37523	0.06207	0.23146	-0.05345	0.26334
2020-03-31	METROPOLITANA III	939421	2	0	Train	17.7141	9.1331	11.0316	14.3767	8.9166	0.15102	-0.3678	0.10226	0.07836	2e-05
2020-03-31	RIO CAETES	939421	1	0	Validation	7.5488	-4.9296	7.7463	9.0691	2.2623	0.30339	0.32293	0.18264	0.07778	9e-05
2020-03-31	TAPAJOS	541251	1	0	Train	5.6641	-7.0441	7.4908	6.2513	0.1013	0.38565	0.64554	0.19707	-0.20681	0
2020-03-31	TOCANTINS	705089	3	0	Train	14.1649	11.1869	9.2268	1.4746	5.084	0.17975	-0.21219	0.08742	-0.21943	0
2020-03-31	XINGU	381258	2	0	Train	5.771	2.4315	7.5483	-0.848	0.2121	0.37947	0.26465	0.20647	-0.14439	0.00046
2020-04-01	ARAGUAIA	566682	1	0	Train	5.6602	6.4956	7.4893	1.5741	0.1103	0.38581	0.14366	0.20121	-0.28912	0
2020-04-01	BAIXO AMAZONAS	740733	8	0	Train	5.9415	-6.5815	7.558	8.3222	1.6317	0.37034	0.16488	0.20403	0.30968	0
2020-04-01	CARAJAS	740733	18	0	Validation	8.1404	6.5864	8.1711	17.3142	2.8711	0.28814	0.31501	0.12643	0.19099	1e-05
2020-04-01	LAGO TUCURUI	461593	3	0	Train	5.6715	6.9816	7.51	-1.7849	0.3927	0.3852	0.28995	0.20867	-0.09425	0.00087
2020-04-01	MARAJO I	461593	2	0	Validation	5.6567	14.766	7.4859	1.0587	0.1232	0.38589	-0.16549	0.20517	-0.26896	2e-05
2020-04-01	MARAJO II	244027	0	0	Validation	5.9028	4.4061	7.6898	3.7402	0.3669	0.37352	0.12096	0.22064	0.12155	0.37932
2020-04-01	METROPOLITANA I	2238680	196	0	Train	113.782	110.637	107.5	145.659	114.795	0.42893	1.22405	0.60996	0.02985	0.00651
2020-04-01	METROPOLITANA II	367592	12	0	Validation	6.0199	4.9479	8.0697	0.4766	1.2025	0.37238	-0.05099	0.23547	-0.02062	0.22202
2020-04-01	METROPOLITANA III	939421	26	0	Train	19.533	10.6398	11.8434	15.2667	10.1106	0.14089	-0.39406	0.10527	0.1226	4e-05
2020-04-01	RIO CAETES	939421	6	0	Train	8.0177	-4.4906	7.8062	7.3031	2.8232	0.28867	0.26615	0.18068	0.04536	0.00018
2020-04-01	TAPAJOS	541251	2	0	Test	5.6789	-5.2909	7.4957	6.3542	0.1103	0.38479	0.56275	0.19514	-0.1963	0
2020-04-01	TOCANTINS	705089	18	0	Train	15.7461	11.7009	9.6009	1.916	5.6362	0.16524	-0.33269	0.08661	-0.21034	0
2020-04-01	XINGU	381258	3	0	Train	5.8126	3.5823	7.5686	-0.9672	0.2447	0.37714	0.18422	0.20581	-0.12788	0.0003
2020-04-02	ARAGUAIA	566682	3	0	Validation	5.674	7.3799	7.4949	1.6052	0.126	0.38499	-0.00217	0.19973	-0.28111	0
2020-04-02	BAIXO AMAZONAS	740733	6	0	Train	6.0254	-4.7156	7.5824	7.3614	1.7145	0.36597	0.25493	0.20327	0.322	0
2020-04-02	CARAJAS	740733	12	0	Train	8.7469	9.5611	8.3136	19.4809	3.4226	0.27208	0.33219	0.12271	0.18195	1e-05
2020-04-02	LAGO TUCURUI	461593	1	0	Train	5.6883	8.3871	7.5227	-2.0587	0.4506	0.38423	0.26267	0.20817	-0.07621	0.00059
2020-04-02	MARAJO I	461593	4	0	Validation	5.6697	15.6283	7.4919	1.0611	0.1495	0.3851	-0.23554	0.20413	-0.25827	2e-05
2020-04-02	MARAJO II	244027	3	0	Train	5.9777	4.8191	7.7448	3.7942	0.4279	0.36998	0.09881	0.22224	0.16239	0.36095
2020-04-02	METROPOLITANA I	2238680	135	0	Train	130.25	133.921	123.53	168.635	135.128	0.51696	1.25856	0.74115	0.19703	0.01236
2020-04-02	METROPOLITANA II	367592	5	0	Validation	6.1261	4.5517	8.2151	0.5043	1.4351	0.36906	-0.1473	0.24047	0.0162	0.18704
2020-04-02	METROPOLITANA III	939421	20	0	Train	21.4175	12.1303	12.8501	16.2589	11.541	0.13271	-0.40924	0.10999	0.17208	7e-05
2020-04-02	RIO CAETES	939421	5	0	Train	8.592	-3.8946	7.8791	5.5487	3.5054	0.27274	0.19695	0.17885	0.00895	0.00036
2020-04-02	TAPAJOS	541251	2	0	Train	5.6974	-3.27	7.5015	6.4555	0.1205	0.38372	0.45715	0.19304	-0.18496	0
2020-04-02	TOCANTINS	705089	8	0	Train	17.4782	11.9991	10.0639	2.5264	6.3128	0.1524	-0.45073	0.08673	-0.19951	1e-05
2020-04-02	XINGU	381258	0	0	Train	5.8645	4.3922	7.5935	-1.0772	0.2856	0.37429	0.10864	0.20515	-0.11108	0.00021
2020-04-03	ARAGUAIA	566682	1	0	Test	5.6913	7.8236	7.5016	1.6374	0.1448	0.38397	-0.13646	0.19811	-0.27232	0
2020-04-03	BAIXO AMAZONAS	740733	6	0	Train	6.1301	-2.5415	7.6126	6.4102	1.8165	0.36068	0.35382	0.20253	0.33257	0
2020-04-03	CARAJAS	740733	8	1	Train	9.4871	12.7792	8.4876	21.3805	4.1053	0.25512	0.34797	0.1194	0.16436	2e-05
2020-04-03	LAGO TUCURUI	461593	2	0	Train	5.7092	9.3651	7.5384	-2.3333	0.5226	0.38304	0.2342	0.20767	-0.05819	0.00041
2020-04-03	MARAJO I	461593	2	0	Test	5.686	15.9091	7.4992	1.0629	0.1829	0.38411	-0.28876	0.203	-0.24652	2e-05
2020-04-03	MARAJO II	244027	2	0	Train	6.0714	5.0198	7.8128	3.8782	0.5074	0.3657	0.08218	0.22425	0.20578	0.34009
2020-04-03	METROPOLITANA I	2238680	140	2	Train	149.932	160.421	142.843	193.898	158.931	0.63217	1.28594	0.91057	0.41379	0.02347
2020-04-03	METROPOLITANA II	367592	1	0	Train	6.2597	4.1556	8.3951	0.5907	1.7357	0.36524	-0.22431	0.2467	0.05742	0.15825
2020-04-03	METROPOLITANA III	939421	13	0	Train	23.3323	13.6332	14.0973	17.3675	13.2451	0.1265	-0.41044	0.11678	0.22744	0.00014
2020-04-03	RIO CAETES	939421	7	0	Train	9.2907	-3.1805	7.9678	3.8604	4.3253	0.25594	0.11969	0.1772	-0.03063	0.0007
2020-04-03	TAPAJOS	541251	1	0	Test	5.7206	-1.1387	7.5081	6.5552	0.1321	0.38239	0.33681	0.19075	-0.17272	0
2020-04-03	TOCANTINS	705089	15	0	Train	19.3322	12.1128	10.6386	3.3339	7.1397	0.14135	-0.56017	0.08793	-0.18671	1e-05
2020-04-03	XINGU	381258	0	0	Test	5.9294	4.8037	7.6241	-1.1719	0.3369	0.37079	0.04163	0.20452	-0.09417	0.00015
2020-04-04	ARAGUAIA	566682	1	0	Train	5.7129	7.773	7.5097	1.671	0.1674	0.38271	-0.2512	0.19635	-0.26267	0
2020-04-04	BAIXO AMAZONAS	740733	3	0	Test	6.2607	-0.1487	7.6501	5.4863	1.9416	0.35432	0.46168	0.20185	0.34094	0
2020-04-04	CARAJAS	740733	9	0	Train	10.3829	16.1826	8.7006	23.0083	4.9471	0.23769	0.36055	0.11658	0.13825	5e-05
2020-04-04	LAGO TUCURUI	461593	6	0	Test	5.7353	9.8496	7.5578	-2.6018	0.6122	0.38156	0.20559	0.20719	-0.04047	0.0003
2020-04-04	MARAJO I	461593	0	0	Test	5.7064	15.5921	7.5081	1.0646	0.2254	0.38289	-0.32258	0.20179	-0.23359	1e-05
2020-04-04	MARAJO II	244027	1	0	Test	6.1887	5.052	7.8968	4.0015	0.6114	0.3606	0.07047	0.22678	0.25164	0.31748
2020-04-04	METROPOLITANA I	2238680	149	0	Test	173.321	190.139	166.104	221.514	186.466	0.78398	1.32121	1.13084	0.69368	0.04428
2020-04-04	METROPOLITANA II	367592	2	0	Validation	6.428	3.8396	8.6182	0.748	2.1241	0.36094	-0.28096	0.25448	0.10349	0.13523
2020-04-04	METROPOLITANA III	939421	7	0	Train	25.2504	15.1999	15.6386	18.6086	15.2624	0.12228	-0.39547	0.12605	0.28939	0.00026
2020-04-04	RIO CAETES	939421	6	0	Validation	10.1327	-2.3775	8.0759	2.3029	5.2979	0.23869	0.0396	0.17581	-0.07216	0.00132
2020-04-04	TAPAJOS	541251	1	0	Train	5.7495	0.9408	7.516	6.6536	0.1454	0.38075	0.21027	0.18826	-0.15954	0
2020-04-04	TOCANTINS	705089	14	0	Validation	21.273	12.1011	11.3535	4.37	8.1477	0.13213	-0.65425	0.09041	-0.17169	2e-05
2020-04-04	XINGU	381258	4	0	Train	6.0104	4.7958	7.6617	-1.2442	0.4014	0.36653	-0.01477	0.20394	-0.07743	0.00011
2020-04-05	ARAGUAIA	566682	0	0	Train	5.74	7.2129	7.5194	1.7069	0.1946	0.38114	-0.34061	0.19445	-0.25209	0
2020-04-05	BAIXO AMAZONAS	740733	4	0	Train	6.4234	2.366	7.6965	4.6113	2.0948	0.34674	0.57789	0.20126	0.3467	0
2020-04-05	CARAJAS	740733	32	0	Train	11.4557	19.7084	8.9624	24.3682	5.9802	0.22029	0.36838	0.11439	0.10401	9e-05
2020-04-05	LAGO TUCURUI	461593	6	0	Train	5.768	9.8139	7.5819	-2.8556	0.7237	0.37973	0.17643	0.20675	-0.0234	0.00024
2020-04-05	MARAJO I	461593	2	0	Validation	5.7319	14.702	7.5191	1.0669	0.2797	0.38138	-0.33644	0.20048	-0.2194	1e-05
2020-04-05	MARAJO II	244027	6	0	Train	6.3354	4.9828	8.0008	4.1753	0.748	0.35455	0.06214	0.22996	0.29985	0.29408
2020-04-05	METROPOLITANA I	2238680	251	1	Train	200.887	223.014	193.983	251.505	217.888	0.98525	1.38522	1.41812	1.05327	0.08262
2020-04-05	METROPOLITANA II	367592	10	0	Validation	6.64	3.6957	8.8949	0.9898	2.6252	0.35621	-0.31755	0.26419	0.15488	0.11743
2020-04-05	METROPOLITANA III	939421	29	1	Train	27.1584	16.9034	17.5349	20.0005	17.6322	0.1201	-0.36311	0.13831	0.3587	0.00049
2020-04-05	RIO CAETES	939421	8	0	Train	11.1356	-1.5015	8.2077	0.95	6.4362	0.22149	-0.03752	0.1748	-0.11403	0.00244
2020-04-05	TAPAJOS	541251	2	0	Train	5.7856	2.8108	7.5251	6.751	0.1605	0.37871	0.08602	0.18558	-0.14535	0
2020-04-05	TOCANTINS	705089	25	0	Train	23.2645	12.0546	12.2444	5.67	9.3734	0.1247	-0.72596	0.09445	-0.15416	4e-05
2020-04-05	XINGU	381258	3	1	Test	6.1114	4.3863	7.7081	-1.285	0.4826	0.36137	-0.06018	0.20344	-0.06115	9e-05
2020-04-06	ARAGUAIA	566682	0	0	Test	5.7738	6.1684	7.5311	1.746	0.2276	0.37921	-0.40141	0.1924	-0.2405	0
2020-04-06	BAIXO AMAZONAS	740733	8	0	Train	6.6259	4.9036	7.7542	3.8104	2.2817	0.3378	0.7008	0.20082	0.34942	0
2020-04-06	CARAJAS	740733	7	0	Train	12.724	23.291	9.2854	25.4747	7.2402	0.20342	0.37037	0.11295	0.06246	0.00018
2020-04-06	LAGO TUCURUI	461593	7	0	Train	5.8088	9.2731	7.6118	-3.0842	0.8625	0.37748	0.14516	0.20636	-0.00736	0.00019
2020-04-06	MARAJO I	461593	3	1	Test	5.7637	13.3026	7.5325	1.0708	0.3491	0.37951	-0.33158	0.19909	-0.20384	1e-05
2020-04-06	MARAJO II	244027	7	0	Train	6.5187	4.8969	8.1295	4.4126	0.928	0.34746	0.05515	0.23394	0.35022	0.27094
2020-04-06	METROPOLITANA I	2238680	231	4	Train	233.032	258.902	227.064	283.836	253.196	1.25354	1.50555	1.79254	1.51244	0.15171
2020-04-06	METROPOLITANA II	367592	9	0	Train	6.9073	3.82	9.2383	1.3318	3.2699	0.35116	-0.33548	0.27635	0.21209	0.10423
2020-04-06	METROPOLITANA III	939421	7	0	Train	29.0605	18.8361	19.8521	21.5636	20.3916	0.12013	-0.31327	0.15416	0.43624	0.00092
2020-04-06	RIO CAETES	939421	6	0	Train	12.3133	-0.5514	8.3689	-0.1162	7.7506	0.20488	-0.10572	0.17429	-0.15419	0.00438
2020-04-06	TAPAJOS	541251	0	0	Train	5.8307	4.3288	7.5359	6.848	0.178	0.37621	-0.02818	0.18268	-0.13011	0
2020-04-06	TOCANTINS	705089	12	1	Validation	25.2768	12.0965	13.3556	7.2737	10.8593	0.11901	-0.76865	0.10038	-0.13377	7e-05
2020-04-06	XINGU	381258	1	0	Train	6.2375	3.6302	7.7651	-1.2839	0.5849	0.35516	-0.09569	0.20307	-0.04569	8e-05
2020-04-07	ARAGUAIA	566682	0	0	Validation	5.816	4.7032	7.5453	1.7893	0.268	0.37682	-0.43281	0.19019	-0.22783	0
2020-04-07	BAIXO AMAZONAS	740733	4	0	Train	6.8775	7.3687	7.8256	3.1126	2.5095	0.3274	0.82744	0.20059	0.34877	0
2020-04-07	CARAJAS	740733	21	0	Train	14.2007	26.8639	9.685	26.3558	8.7657	0.18757	0.36601	0.11244	0.01495	0.00036
2020-04-07	LAGO TUCURUI	461593	2	0	Train	5.8598	8.2832	7.6488	-3.2745	1.0353	0.37471	0.10941	0.20607	0.00722	0.00017
2020-04-07	MARAJO I	461593	3	0	Train	5.8035	11.4921	7.549	1.0776	0.4381	0.3772	-0.3107	0.1976	-0.18681	1e-05
2020-04-07	MARAJO II	244027	5	0	Train	6.7478	4.8896	8.2889	4.7286	1.1655	0.33928	0.0474	0.23894	0.40247	0.2491
2020-04-07	METROPOLITANA I	2238680	230	1	Train	270.023	297.568	265.727	318.405	292.2	1.61258	1.7171	2.27832	2.09474	0.27297
2020-04-07	METROPOLITANA II	367592	6	0	Train	7.2448	4.3047	9.6648	1.7914	4.0951	0.34601	-0.33688	0.29159	0.27564	0.09509
2020-04-07	METROPOLITANA III	939421	12	0	Train	30.9815	21.1048	22.6569	23.321	23.5728	0.12268	-0.24689	0.17426	0.52296	0.00173
2020-04-07	RIO CAETES	939421	4	0	Train	13.6733	0.4935	8.5663	-0.8083	9.2479	0.18936	-0.15942	0.17444	-0.19018	0.00762
2020-04-07	TAPAJOS	541251	0	0	Train	5.887	5.3781	7.5485	6.9455	0.1983	0.37313	-0.1259	0.17958	-0.11376	0
2020-04-07	TOCANTINS	705089	14	0	Train	27.2909	12.3824	14.7418	9.225	12.6541	0.115	-0.7766	0.10865	-0.11015	0.00014
2020-04-07	XINGU	381258	1	0	Train	6.3947	2.6148	7.8355	-1.2281	0.7141	0.34776	-0.1234	0.20287	-0.03146	7e-05
2020-04-08	ARAGUAIA	566682	0	0	Train	5.8687	2.9142	7.5623	1.8382	0.3177	0.37389	-0.43625	0.18783	-0.21399	0
2020-04-08	BAIXO AMAZONAS	740733	5	0	Train	7.1894	9.6758	7.9142	2.5508	2.7866	0.31549	0.95342	0.20063	0.34451	0
2020-04-08	CARAJAS	740733	16	0	Train	15.8913	30.3627	10.1815	27.0551	10.5968	0.17314	0.35565	0.11305	-0.03657	0.00069
2020-04-08	LAGO TUCURUI	461593	3	0	Train	5.9236	6.9359	7.6946	-3.4112	1.2503	0.37132	0.06656	0.2059	0.01986	0.00016
2020-04-08	MARAJO I	461593	5	0	Validation	5.8532	9.3943	7.5692	1.089	0.5522	0.37437	-0.27739	0.19604	-0.16818	2e-05
2020-04-08	MARAJO II	244027	4	0	Train	7.0339	5.0579	8.4864	5.1404	1.4788	0.32999	0.03718	0.2452	0.45626	0.22944
2020-04-08	METROPOLITANA I	2238680	327	2	Train	311.918	338.668	310.012	355.027	334.493	2.09409	2.06244	2.90354	2.82746	0.4794
2020-04-08	METROPOLITANA II	367592	8	0	Validation	7.6712	5.2304	10.1947	2.3883	5.1441	0.34112	-0.3241	0.31072	0.34606	0.08956
2020-04-08	METROPOLITANA III	939421	12	0	Train	32.967	23.8232	26.0097	25.2983	27.1996	0.12828	-0.16583	0.19932	0.6199	0.00323
2020-04-08	RIO CAETES	939421	8	0	Train	15.2144	1.6745	8.8085	-1.0369	10.9318	0.17535	-0.19382	0.17545	-0.21916	0.01286
2020-04-08	TAPAJOS	541251	0	0	Train	5.9574	5.8772	7.5635	7.0445	0.2222	0.36936	-0.20253	0.17626	-0.09626	0
2020-04-08	TOCANTINS	705089	20	0	Validation	29.3043	13.0956	16.469	11.573	14.812	0.11269	-0.74564	0.11983	-0.08287	0.00026
2020-04-08	XINGU	381258	3	0	Train	6.5904	1.4515	7.9223	-1.1029	0.8774	0.33903	-0.14596	0.20291	-0.0189	7e-05
2020-04-09	ARAGUAIA	566682	3	0	Train	5.9346	0.923	7.583	1.8944	0.3793	0.37029	-0.41492	0.18531	-0.19889	0
2020-04-09	BAIXO AMAZONAS	740733	8	1	Train	7.5749	11.7566	8.0241	2.1614	3.1229	0.30206	1.0729	0.20104	0.33657	1e-05
2020-04-09	CARAJAS	740733	19	0	Train	17.7925	33.7291	10.8008	27.6349	12.774	0.16044	0.34063	0.11503	-0.08947	0.00131
2020-04-09	LAGO TUCURUI	461593	3	0	Train	6.0032	5.3503	7.7514	-3.4759	1.5179	0.3672	0.01435	0.20591	0.03007	0.00017
2020-04-09	MARAJO I	461593	6	0	Validation	5.9153	7.1486	7.5941	1.107	0.6983	0.3709	-0.23552	0.1944	-0.14786	2e-05
2020-04-09	MARAJO II	244027	5	0	Train	7.3905	5.4925	8.7312	5.6675	1.8914	0.31964	0.02364	0.25305	0.51114	0.21269
2020-04-09	METROPOLITANA I	2238680	372	3	Train	358.495	381.744	359.48	393.422	379.439	2.73961	2.59155	3.69942	3.7416	0.81919
2020-04-09	METROPOLITANA II	367592	16	0	Validation	8.2102	6.6584	10.853	3.144	6.4652	0.337	-0.29926	0.33479	0.42388	0.08738
2020-04-09	METROPOLITANA III	939421	14	0	Train	35.0836	27.1028	29.9563	27.5241	31.285	0.13779	-0.07245	0.23005	0.72821	0.00596
2020-04-09	RIO CAETES	939421	6	0	Train	16.9259	3.0526	9.1066	-0.7146	12.8031	0.1632	-0.2054	0.17755	-0.23804	0.02102
2020-04-09	TAPAJOS	541251	0	0	Train	6.0452	5.7878	7.5812	7.1466	0.2506	0.36477	-0.25561	0.17273	-0.07758	0
2020-04-09	TOCANTINS	705089	9	0	Test	31.3334	14.4391	18.6148	14.3714	17.3931	0.11212	-0.67367	0.13463	-0.05143	0.0005
2020-04-09	XINGU	381258	0	0	Train	6.8336	0.2659	8.0293	-0.8916	1.0837	0.32886	-0.16594	0.20327	-0.00853	7e-05
2020-04-10	ARAGUAIA	566682	1	0	Train	6.0168	-1.1347	7.6081	1.9602	0.4561	0.36591	-0.37312	0.18266	-0.18244	0
2020-04-10	BAIXO AMAZONAS	740733	12	0	Train	8.0494	13.5658	8.1605	1.9835	3.5304	0.28724	1.17886	0.20195	0.32509	1e-05
2020-04-10	CARAJAS	740733	74	1	Train	19.8929	36.9155	11.576	28.1777	15.3366	0.14965	0.32347	0.1187	-0.14041	0.00246
2020-04-10	LAGO TUCURUI	461593	3	0	Train	6.1027	3.6626	7.8218	-3.4478	1.8503	0.3622	-0.04855	0.20617	0.03736	0.00018
2020-04-10	MARAJO I	461593	8	0	Train	5.9929	4.8987	7.6248	1.1341	0.8854	0.36667	-0.18871	0.19271	-0.12573	3e-05
2020-04-10	MARAJO II	244027	19	0	Train	7.8344	6.2703	9.0349	6.3311	2.4322	0.3084	0.00701	0.26289	0.56662	0.19932
2020-04-10	METROPOLITANA I	2238680	686	4	Test	409.173	426.219	413.135	433.208	426.188	3.60193	3.36095	4.69933	4.87147	1.35846
2020-04-10	METROPOLITANA II	367592	19	0	Train	8.8921	8.6258	11.6705	4.0819	8.1104	0.33438	-0.26387	0.36511	0.50964	0.08846
2020-04-10	METROPOLITANA III	939421	45	0	Train	37.4174	31.0433	34.5183	30.0299	35.8283	0.15258	0.03086	0.26712	0.84914	0.01081
2020-04-10	RIO CAETES	939421	19	0	Train	18.7885	4.7049	9.4744	0.2386	14.8606	0.15315	-0.19218	0.18104	-0.24358	0.03328
2020-04-10	TAPAJOS	541251	4	0	Test	6.1547	5.1177	7.6022	7.2539	0.2845	0.35922	-0.28487	0.16901	-0.0577	0
2020-04-10	TOCANTINS	705089	52	0	Test	33.4154	16.6248	21.2679	17.6791	20.4615	0.11348	-0.56093	0.15396	-0.01524	0.00095
2020-04-10	XINGU	381258	4	0	Train	7.1353	-0.8129	8.1616	-0.5749	1.3445	0.31717	-0.18538	0.20406	-0.00084	8e-05
2020-04-11	ARAGUAIA	566682	2	0	Train	6.1194	-3.1202	7.6386	2.0379	0.5523	0.3606	-0.31563	0.17987	-0.16458	0
2020-04-11	BAIXO AMAZONAS	740733	11	0	Test	8.6299	15.0852	8.3297	2.0578	4.0228	0.27125	1.2635	0.20349	0.3105	2e-05
2020-04-11	CARAJAS	740733	17	0	Train	22.1771	39.8904	12.5503	28.7879	18.321	0.1409	0.30796	0.12449	-0.18534	0.0045
2020-04-11	LAGO TUCURUI	461593	4	0	Train	6.2268	2.0139	7.909	-3.3031	2.2623	0.3562	-0.12221	0.20675	0.04126	0.00022
2020-04-11	MARAJO I	461593	3	0	Train	6.0897	2.7815	7.6625	1.1735	1.1242	0.36154	-0.13989	0.19097	-0.1017	4e-05
2020-04-11	MARAJO II	244027	3	0	Train	8.3855	7.449	9.412	7.1543	3.136	0.29655	-0.01133	0.27524	0.62213	0.18969
2020-04-11	METROPOLITANA I	2238680	366	7	Train	462.96	471.396	469.416	473.892	473.708	4.74529	4.43196	5.93776	6.25389	2.1819
2020-04-11	METROPOLITANA II	367592	11	1	Train	9.7549	11.1428	12.6842	5.2275	10.1318	0.3343	-0.21857	0.4033	0.60384	0.09296
2020-04-11	METROPOLITANA III	939421	18	2	Validation	40.0716	35.723	39.6864	32.8501	40.8148	0.1747	0.1422	0.31111	0.98405	0.01921
2020-04-11	RIO CAETES	939421	11	0	Validation	20.778	6.7186	9.9295	1.8897	17.1028	0.14539	-0.15388	0.18633	-0.23258	0.05105
2020-04-11	TAPAJOS	541251	0	0	Train	6.2913	3.9206	7.6272	7.369	0.3254	0.35255	-0.292	0.16509	-0.03662	0
2020-04-11	TOCANTINS	705089	21	0	Train	35.61	19.8584	24.525	21.5599	24.0848	0.1171	-0.41005	0.17891	0.02637	0.00179
2020-04-11	XINGU	381258	0	0	Train	7.5085	-1.6632	8.325	-0.1316	1.6735	0.30399	-0.20543	0.2054	0.00364	0.0001
2020-04-12	ARAGUAIA	566682	4	0	Train	6.2473	-4.9025	7.6758	2.1308	0.6732	0.35421	-0.24709	0.17697	-0.1452	0
2020-04-12	BAIXO AMAZONAS	740733	10	0	Test	9.335	16.3266	8.5397	2.4253	4.6158	0.25444	1.31893	0.20586	0.29356	3e-05
2020-04-12	CARAJAS	740733	20	1	Train	24.6312	42.6451	13.7792	29.5922	21.7601	0.13425	0.29917	0.13294	-0.21957	0.00805
2020-04-12	LAGO TUCURUI	461593	2	0	Test	6.3816	0.5401	8.0171	-3.0157	2.7711	0.34905	-0.20516	0.20775	0.04138	0.00027
2020-04-12	MARAJO I	461593	5	0	Train	6.2105	0.9187	7.7091	1.229	1.4278	0.35536	-0.09104	0.18923	-0.07566	7e-05
2020-04-12	MARAJO II	244027	7	0	Train	9.0673	9.0634	9.8803	8.1613	4.0436	0.2845	-0.02892	0.29075	0.67702	0.18403
2020-04-12	METROPOLITANA I	2238680	511	6	Train	518.43	516.473	526.307	514.874	520.842	6.24286	5.86796	7.44958	7.92696	3.38994
2020-04-12	METROPOLITANA II	367592	22	0	Train	10.8461	14.1927	13.938	6.6076	12.5779	0.33809	-0.16311	0.4514	0.70695	0.10125
2020-04-12	METROPOLITANA III	939421	42	0	Train	43.1602	41.1915	45.4169	36.0223	46.2157	0.20727	0.26062	0.36248	1.1344	0.03332
2020-04-12	RIO CAETES	939421	14	0	Train	22.8712	9.1842	10.4946	4.2882	19.5295	0.14009	-0.09176	0.19389	-0.20205	0.07596
2020-04-12	TAPAJOS	541251	1	0	Train	6.4613	2.2915	7.657	7.4951	0.3753	0.34462	-0.28028	0.16101	-0.01434	0
2020-04-12	TOCANTINS	705089	21	0	Test	38.0006	24.3244	28.4866	26.0823	28.3325	0.12355	-0.22576	0.21077	0.0742	0.00337
2020-04-12	XINGU	381258	0	0	Train	7.9681	-2.1787	8.5271	0.4614	2.0875	0.2894	-0.22617	0.20745	0.00443	0.00013
2020-04-13	ARAGUAIA	566682	2	0	Validation	6.4066	-6.3666	7.721	2.2425	0.8257	0.34659	-0.17155	0.17398	-0.12425	0
2020-04-13	BAIXO AMAZONAS	740733	9	1	Train	10.1832	17.3309	8.8007	3.1253	5.3269	0.23724	1.33803	0.20927	0.27544	5e-05
2020-04-13	CARAJAS	740733	33	0	Train	27.2497	45.1992	15.3338	30.7386	25.6825	0.12975	0.30327	0.14479	-0.23789	0.014
2020-04-13	LAGO TUCURUI	461593	1	0	Train	6.5745	-0.6383	8.1511	-2.5573	3.3964	0.34063	-0.29447	0.20929	0.03746	0.00037
2020-04-13	MARAJO I	461593	6	0	Validation	6.361	-0.5903	7.7664	1.3052	1.8115	0.34799	-0.04308	0.18751	-0.04753	0.00011
2020-04-13	MARAJO II	244027	5	0	Train	9.9073	11.125	10.4621	9.3767	5.2	0.27284	-0.04249	0.31025	0.73067	0.18256
2020-04-13	METROPOLITANA I	2238680	612	14	Train	573.747	560.561	581.533	555.449	566.38	8.17011	7.73066	9.26984	9.92816	5.09112
2020-04-13	METROPOLITANA II	367592	15	0	Train	12.2243	17.7334	15.4822	8.2505	15.4879	0.34758	-0.09645	0.51184	0.81939	0.11402
2020-04-13	METROPOLITANA III	939421	43	1	Validation	46.7986	47.4642	51.6365	39.5866	51.9912	0.25482	0.38647	0.42167	1.30177	0.05629
2020-04-13	RIO CAETES	939421	12	1	Train	25.0529	12.186	11.1989	7.4607	22.1439	0.13745	-0.00838	0.2044	-0.14939	0.10977
2020-04-13	TAPAJOS	541251	0	0	Train	6.6729	0.3581	7.6927	7.6363	0.4365	0.33529	-0.25391	0.15678	0.00908	0
2020-04-13	TOCANTINS	705089	35	0	Train	40.6972	30.17	33.2498	31.3187	33.2749	0.1337	-0.01433	0.25101	0.1292	0.00625
2020-04-13	XINGU	381258	3	0	Validation	8.5312	-2.275	8.7774	1.2286	2.6065	0.27363	-0.24662	0.2104	0.00112	0.00019
2020-04-14	ARAGUAIA	566682	4	0	Train	6.6049	-7.4202	7.7763	2.3777	1.0183	0.33759	-0.09224	0.17093	-0.10166	1e-05
2020-04-14	BAIXO AMAZONAS	740733	15	2	Train	11.1911	18.1646	9.125	4.1934	6.1753	0.22017	1.31533	0.214	0.25769	0.0001
2020-04-14	CARAJAS	740733	27	1	Test	30.044	47.6076	17.3047	32.3931	30.1138	0.1275	0.32729	0.16105	-0.23475	0.02367
2020-04-14	LAGO TUCURUI	461593	3	0	Validation	6.8145	-1.4229	8.3171	-1.8983	4.1601	0.33081	-0.38594	0.21154	0.0294	0.00051
2020-04-14	MARAJO I	461593	4	0	Train	6.5484	-1.672	7.8371	1.4077	2.2928	0.33928	0.00397	0.18587	-0.01725	0.00017
2020-04-14	MARAJO II	244027	10	0	Train	10.9365	13.6229	11.185	10.8248	6.6528	0.26228	-0.04829	0.33476	0.78243	0.18553
2020-04-14	METROPOLITANA I	2238680	589	11	Train	626.755	602.714	632.813	594.83	609.133	10.5928	10.0754	11.4339	12.2921	7.38994
2020-04-14	METROPOLITANA II	367592	22	0	Train	13.9598	21.7023	17.3714	10.1844	18.8863	0.36513	-0.01694	0.58742	0.94148	0.13224
2020-04-14	METROPOLITANA III	939421	33	0	Test	51.0879	54.5203	58.252	43.5856	58.0942	0.32373	0.52154	0.48913	1.48782	0.09244
2020-04-14	RIO CAETES	939421	20	0	Train	27.3231	15.7941	12.0798	11.4083	24.9545	0.13779	0.09289	0.21871	-0.0726	0.15428
2020-04-14	TAPAJOS	541251	2	0	Test	6.9355	-1.7306	7.7356	7.7978	0.5121	0.32445	-0.2174	0.15245	0.03357	0
2020-04-14	TOCANTINS	705089	25	0	Train	43.8388	37.4919	38.9012	37.3448	38.9828	0.14895	0.21721	0.30128	0.19248	0.01138
2020-04-14	XINGU	381258	7	0	Test	9.2163	-1.8932	9.0875	2.1953	3.2536	0.257	-0.26494	0.2145	-0.00657	0.00027
2020-04-15	ARAGUAIA	566682	0	0	Train	6.8512	-7.9971	7.844	2.5416	1.2615	0.32711	-0.01143	0.16786	-0.07738	1e-05
2020-04-15	BAIXO AMAZONAS	740733	18	0	Test	12.3714	18.9139	9.5283	5.6587	7.1807	0.20375	1.24784	0.22041	0.24229	0.00018
2020-04-15	CARAJAS	740733	58	0	Train	33.0492	49.9648	19.8061	34.7356	35.0783	0.1277	0.37859	0.18305	-0.20458	0.03883
2020-04-15	LAGO TUCURUI	461593	6	0	Train	7.1126	-1.7413	8.5231	-1.0091	5.0855	0.31956	-0.47455	0.21468	0.01734	0.00075
2020-04-15	MARAJO I	461593	15	0	Train	6.7812	-2.2798	7.9244	1.5433	2.8912	0.3291	0.05084	0.18435	0.01523	0.00029
2020-04-15	MARAJO II	244027	15	0	Train	12.1893	16.5265	12.0822	12.5279	8.449	0.25371	-0.04249	0.3656	0.83175	0.19329
2020-04-15	METROPOLITANA I	2238680	817	14	Train	675.136	641.967	678.117	632.168	648.013	13.5502	12.9456	13.9778	15.0473	10.3712
2020-04-15	METROPOLITANA II	367592	49	0	Train	16.1339	26.0208	19.6616	12.4374	22.7771	0.39388	0.07733	0.68125	1.07343	0.15725
2020-04-15	METROPOLITANA III	939421	101	0	Train	56.0955	62.3043	65.1656	48.0638	64.4764	0.42233	0.66897	0.56553	1.69432	0.14736
2020-04-15	RIO CAETES	939421	40	0	Train	29.7029	20.0564	13.1858	16.1044	27.9774	0.14162	0.2084	0.23797	0.02957	0.21131
2020-04-15	TAPAJOS	541251	0	0	Train	7.2608	-3.8164	7.7871	7.9857	0.6061	0.31206	-0.17495	0.14803	0.05902	0
2020-04-15	TOCANTINS	705089	77	0	Train	47.597	46.3259	45.5104	44.238	45.5273	0.17139	0.46197	0.36335	0.26538	0.02029
2020-04-15	XINGU	381258	8	0	Test	10.042	-1.0007	9.472	3.3866	4.0546	0.23994	-0.27869	0.22003	-0.01873	0.00041
2020-04-16	ARAGUAIA	566682	6	0	Train	7.1564	-8.058	7.9268	2.7405	1.568	0.31507	0.06949	0.16482	-0.05138	2e-05
2020-04-16	BAIXO AMAZONAS	740733	10	0	Train	13.7298	19.6766	10.0299	7.5418	8.363	0.1885	1.13567	0.22893	0.2316	0.00035
2020-04-16	CARAJAS	740733	53	3	Train	36.3309	52.4082	22.9785	37.9524	40.6019	0.13071	0.46423	0.21254	-0.14203	0.06179
2020-04-16	LAGO TUCURUI	461593	4	0	Train	7.4817	-1.5492	8.7785	0.1389	6.196	0.30689	-0.55484	0.21896	0.00173	0.00114
2020-04-16	MARAJO I	461593	10	0	Train	7.07	-2.3931	8.0322	1.7197	3.6275	0.31738	0.09871	0.18303	0.04992	0.00049
2020-04-16	MARAJO II	244027	4	2	Train	13.7032	19.7898	13.1939	14.5053	10.6304	0.24812	-0.02154	0.40434	0.87817	0.20636
2020-04-16	METROPOLITANA I	2238680	676	19	Test	716.647	677.38	715.869	666.589	682.095	17.0371	16.3673	16.9371	18.2134	14.0833
2020-04-16	METROPOLITANA II	367592	33	1	Train	18.8344	30.6001	22.4036	15.0358	27.1392	0.43789	0.18823	0.79645	1.21533	0.19076
2020-04-16	METROPOLITANA III	939421	57	0	Test	61.8355	70.7301	72.2914	53.0663	71.0945	0.56043	0.83304	0.6519	1.92309	0.22795
2020-04-16	RIO CAETES	939421	21	1	Test	32.2383	24.9928	14.5792	21.4958	31.2369	0.1498	0.33479	0.26374	0.15754	0.28255
2020-04-16	TAPAJOS	541251	3	0	Train	7.6622	-5.7448	7.8492	8.2075	0.7236	0.29813	-0.13	0.1436	0.08529	0
2020-04-16	TOCANTINS	705089	37	0	Validation	52.1763	56.6425	53.1275	52.0754	52.9806	0.20422	0.714	0.43913	0.3495	0.03533
2020-04-16	XINGU	381258	3	0	Train	11.0259	0.4099	9.9492	4.8261	5.038	0.22298	-0.28516	0.22736	-0.03521	0.00064
2020-04-17	ARAGUAIA	566682	5	0	Train	7.5333	-7.5892	8.0284	2.9819	1.9532	0.30147	0.14986	0.16188	-0.02365	3e-05
2020-04-17	BAIXO AMAZONAS	740733	12	1	Train	15.2633	20.5533	10.6539	9.8522	9.741	0.17484	0.98238	0.24008	0.22829	0.00066
2020-04-17	CARAJAS	740733	48	0	Validation	39.9915	55.1182	26.9908	42.2276	46.7166	0.13714	0.59026	0.25184	-0.04238	0.09541
2020-04-17	LAGO TUCURUI	461593	8	0	Train	7.9372	-0.8286	9.0953	1.5717	7.5142	0.29289	-0.62142	0.22465	-0.01661	0.00177
2020-04-17	MARAJO I	461593	8	0	Test	7.427	-2.0143	8.1653	1.9462	4.5227	0.30412	0.14893	0.182	0.0868	0.00085
2020-04-17	MARAJO II	244027	15	0	Train	15.5187	23.3553	14.5668	16.7712	13.2292	0.24673	0.0175	0.45292	0.92145	0.22543
2020-04-17	METROPOLITANA I	2238680	685	20	Train	749.391	708.09	745.072	697.232	710.666	20.9927	20.343	20.3452	21.797	18.5247
2020-04-17	METROPOLITANA II	367592	32	0	Train	22.146	35.3469	25.6348	18.0026	31.9241	0.50229	0.3173	0.93579	1.36706	0.23486
2020-04-17	METROPOLITANA III	939421	80	0	Train	68.2578	79.6869	79.5679	58.6381	77.917	0.74784	1.01868	0.74988	2.17601	0.34214
2020-04-17	RIO CAETES	939421	27	1	Train	35.0015	30.5931	16.3397	27.5049	34.7674	0.16364	0.46938	0.29812	0.31087	0.36959
2020-04-17	TAPAJOS	541251	1	0	Test	8.1554	-7.3751	7.9242	8.4721	0.871	0.2828	-0.08493	0.13919	0.11218	0
2020-04-17	TOCANTINS	705089	46	2	Train	57.8111	68.3477	61.7839	60.9311	61.4173	0.25217	0.96897	0.53068	0.44675	0.05997
2020-04-17	XINGU	381258	9	0	Train	12.1818	2.3239	10.5415	6.5345	6.2331	0.20665	-0.28171	0.23691	-0.05553	0.00102
2020-04-18	ARAGUAIA	566682	3	0	Train	7.9969	-6.5996	8.1531	3.2744	2.4346	0.28642	0.22951	0.15912	0.00579	5e-05
2020-04-18	BAIXO AMAZONAS	740733	15	2	Train	16.959	21.6385	11.4299	12.5866	11.3307	0.16312	0.79487	0.25452	0.23519	0.00123
2020-04-18	CARAJAS	740733	46	5	Train	44.1764	58.3139	32.0389	47.7326	53.465	0.14799	0.76086	0.30392	0.09813	0.143
2020-04-18	LAGO TUCURUI	461593	12	0	Train	8.4967	0.4139	9.4884	3.3104	9.0591	0.27779	-0.66941	0.23214	-0.03648	0.00281
2020-04-18	MARAJO I	461593	9	1	Train	7.8666	-1.1648	8.33	2.2335	5.5965	0.28938	0.20273	0.18137	0.12581	0.00146
2020-04-18	MARAJO II	244027	15	0	Train	17.6792	27.1585	16.2537	19.3332	16.263	0.25102	0.0768	0.51357	0.96158	0.25136
2020-04-18	METROPOLITANA I	2238680	749	20	Train	772.096	733.354	765.331	723.298	733.251	25.3041	24.8474	24.2282	25.7889	23.6357
2020-04-18	METROPOLITANA II	367592	33	1	Validation	26.1328	40.1679	29.3691	21.3561	37.0556	0.59312	0.46552	1.10115	1.5283	0.29197
2020-04-18	METROPOLITANA III	939421	55	0	Test	75.254	89.0475	86.9662	64.822	84.9286	0.99189	1.23105	0.86194	2.45495	0.49854
2020-04-18	RIO CAETES	939421	36	0	Train	38.0899	36.8162	18.568	34.0345	38.6124	0.18522	0.61047	0.34393	0.48823	0.47382
2020-04-18	TAPAJOS	541251	5	0	Validation	8.7576	-8.5886	8.0152	8.7901	1.0564	0.26631	-0.04096	0.13487	0.13942	0
2020-04-18	TOCANTINS	705089	51	0	Train	64.7539	81.2886	71.4992	70.8732	70.9151	0.322	1.22457	0.64027	0.55938	0.09903
2020-04-18	XINGU	381258	14	0	Train	13.5177	4.7084	11.2769	8.5282	7.6688	0.19147	-0.26605	0.2492	-0.07885	0.00166
2020-04-19	ARAGUAIA	566682	0	0	Train	8.5637	-5.1168	8.3065	3.6281	3.0322	0.27012	0.30855	0.15661	0.03687	0.0001
2020-04-19	BAIXO AMAZONAS	740733	36	1	Train	18.7959	23.0131	12.3938	15.7281	13.1441	0.15359	0.583	0.27307	0.25518	0.00229
2020-04-19	CARAJAS	740733	37	1	Train	49.0799	62.2452	38.34	54.6155	60.905	0.1648	0.97762	0.37247	0.28202	0.20829
2020-04-19	LAGO TUCURUI	461593	7	0	Train	9.1795	2.1519	9.976	5.3695	10.8444	0.26194	-0.69469	0.24188	-0.05622	0.00449
2020-04-19	MARAJO I	461593	9	1	Train	8.4048	0.1189	8.5337	2.5942	6.8664	0.27337	0.26104	0.18127	0.16683	0.0025
2020-04-19	MARAJO II	244027	18	0	Train	20.2314	31.132	18.3105	22.1905	19.7308	0.26286	0.15758	0.58877	0.99886	0.28523
2020-04-19	METROPOLITANA I	2238680	552	33	Train	784.321	752.597	776.812	744.093	749.62	29.8315	29.8238	28.5978	30.1605	29.2981
2020-04-19	METROPOLITANA II	367592	19	0	Test	30.815	44.9739	33.5872	25.1067	42.4325	0.7166	0.63318	1.2929	1.69851	0.36475
2020-04-19	METROPOLITANA III	939421	56	0	Train	82.6823	98.675	94.4908	71.6566	92.1341	1.29489	1.47502	0.99151	2.76176	0.70591
2020-04-19	RIO CAETES	939421	24	2	Train	41.6203	43.5934	21.3889	40.973	42.8243	0.21768	0.75744	0.40493	0.68755	0.59651
2020-04-19	TAPAJOS	541251	1	0	Test	9.4868	-9.2941	8.1258	9.1739	1.2897	0.24901	0.0017	0.13071	0.16672	0
2020-04-19	TOCANTINS	705089	52	0	Train	73.2527	95.2647	82.2889	81.959	81.5547	0.42285	1.48055	0.77046	0.69007	0.15896
2020-04-19	XINGU	381258	10	0	Train	15.0331	7.5165	12.189	10.8169	9.3716	0.1779	-0.23641	0.26486	-0.10389	0.00272
2020-04-20	ARAGUAIA	566682	10	0	Train	9.2513	-3.1826	8.4954	4.0547	3.7678	0.25289	0.38716	0.15447	0.0695	0.00019
2020-04-20	BAIXO AMAZONAS	740733	34	0	Train	20.7486	24.7391	13.5886	19.2459	15.1881	0.14647	0.35887	0.29667	0.29099	0.0042
2020-04-20	CARAJAS	740733	118	1	Test	54.9512	67.1798	46.1209	62.9901	69.1141	0.18995	1.23907	0.46196	0.51037	0.29518
2020-04-20	LAGO TUCURUI	461593	16	0	Validation	10.0059	4.3429	10.5806	7.7546	12.8757	0.24579	-0.69421	0.25441	-0.07377	0.00722
2020-04-20	MARAJO I	461593	16	0	Train	9.0592	1.7903	8.7859	3.0422	8.3452	0.25638	0.32438	0.18186	0.20967	0.00423
2020-04-20	MARAJO II	244027	32	0	Test	23.2251	35.2086	20.7922	25.3326	23.6102	0.28478	0.26012	0.68105	1.03392	0.32822
2020-04-20	METROPOLITANA I	2238680	1184	26	Train	786.54	765.447	780.129	759.076	759.777	34.45	35.1831	33.4419	34.8623	35.3435
2020-04-20	METROPOLITANA II	367592	65	3	Train	36.144	49.6828	38.2295	29.2558	47.9341	0.87759	0.81978	1.5094	1.87684	0.45596
2020-04-20	METROPOLITANA III	939421	187	1	Train	90.4048	108.431	102.175	79.1735	99.559	1.65287	1.75469	1.14328	3.09817	0.97249
2020-04-20	RIO CAETES	939421	65	0	Train	45.719	50.8329	24.9522	48.2014	47.4609	0.26564	0.91064	0.48603	0.90607	0.73872
2020-04-20	TAPAJOS	541251	3	0	Train	10.3606	-9.43	8.2606	9.6378	1.5835	0.23136	0.04366	0.12679	0.19371	1e-05
2020-04-20	TOCANTINS	705089	196	0	Train	83.5181	110.04	94.1721	94.2302	93.4161	0.56601	1.73858	0.92421	0.84196	0.24794
2020-04-20	XINGU	381258	12	0	Validation	16.7187	10.692	13.3184	13.4025	11.3627	0.16633	-0.19172	0.2846	-0.12893	0.00447
2020-04-21	ARAGUAIA	566682	6	0	Train	10.0771	-0.849	8.7284	4.5671	4.6641	0.23518	0.46541	0.15282	0.10353	0.00036
2020-04-21	BAIXO AMAZONAS	740733	15	0	Test	22.7931	26.8564	15.0642	23.0961	17.4632	0.14196	0.13588	0.3265	0.34501	0.00756
2020-04-21	CARAJAS	740733	50	1	Train	62.0955	73.3865	55.6014	72.9271	78.1921	0.22703	1.54042	0.57754	0.78266	0.40765
2020-04-21	LAGO TUCURUI	461593	14	0	Train	10.9959	6.9332	11.3292	10.4612	15.1491	0.22988	-0.66603	0.27042	-0.08669	0.01156
2020-04-21	MARAJO I	461593	9	1	Test	9.8471	3.7962	9.0983	3.5935	10.0397	0.23883	0.39274	0.18333	0.2541	0.00707
2020-04-21	MARAJO II	244027	28	1	Validation	26.7098	39.324	23.7455	28.7378	27.8568	0.32022	0.38379	0.79272	1.06778	0.38167
2020-04-21	METROPOLITANA I	2238680	644	48	Train	780.051	771.75	776.212	767.889	763.927	39.0939	40.8056	38.7147	39.8229	41.568
2020-04-21	METROPOLITANA II	367592	41	4	Validation	41.9872	54.2217	43.1952	33.7921	53.4276	1.07748	1.02409	1.74668	2.06214	0.56819
2020-04-21	METROPOLITANA III	939421	83	2	Validation	98.3226	118.183	110.071	87.3944	107.246	2.05679	2.07314	1.32334	3.46572	1.30545
2020-04-21	RIO CAETES	939421	35	0	Train	50.5054	58.4268	29.4302	55.5999	52.5818	0.33565	1.07123	0.59348	1.14059	0.90136
2020-04-21	TAPAJOS	541251	4	0	Validation	11.3939	-8.9633	8.4252	10.198	1.9528	0.21385	0.08605	0.1232	0.21997	2e-05
2020-04-21	TOCANTINS	705089	79	0	Test	95.6871	125.36	107.174	107.707	106.572	0.7636	2.00178	1.10495	1.01868	0.37574
2020-04-21	XINGU	381258	8	0	Train	18.5574	14.1727	14.7121	16.2771	13.6564	0.15706	-0.13162	0.30923	-0.1518	0.00731
2020-04-22	ARAGUAIA	566682	7	0	Validation	11.0563	1.8263	9.016	5.1804	5.7438	0.21745	0.54317	0.1518	0.13875	0.00068
2020-04-22	BAIXO AMAZONAS	740733	23	0	Validation	24.9143	29.3814	16.8763	27.2243	19.9635	0.14032	-0.07224	0.36386	0.41912	0.0133
2020-04-22	CARAJAS	740733	57	1	Train	70.8679	81.1151	66.9726	84.4472	88.2616	0.28133	1.87376	0.72482	1.09683	0.54954
2020-04-22	LAGO TUCURUI	461593	10	0	Train	12.1674	9.8616	12.2543	13.4731	17.6491	0.2148	-0.60933	0.29072	-0.09226	0.01835
2020-04-22	MARAJO I	461593	17	0	Train	10.7847	6.0807	9.4853	4.2659	11.9497	0.22122	0.46562	0.18591	0.2998	0.01157
2020-04-22	MARAJO II	244027	20	0	Test	30.7264	43.4188	27.1997	32.3737	32.4056	0.37376	0.52713	0.92542	1.1018	0.44687
2020-04-22	METROPOLITANA I	2238680	678	50	Test	766.715	771.583	766.17	770.388	762.447	43.7823	46.5452	44.3272	44.9498	47.7514
2020-04-22	METROPOLITANA II	367592	33	2	Train	48.1338	58.5279	48.3484	38.6897	58.7771	1.31216	1.24416	1.99856	2.25295	0.70362
2020-04-22	METROPOLITANA III	939421	77	2	Validation	106.397	127.806	118.237	96.3268	115.251	2.4957	2.43214	1.53941	3.86566	1.7103
2020-04-22	RIO CAETES	939421	44	0	Train	56.0705	66.257	35.008	63.0539	58.2417	0.43642	1.24084	0.73486	1.38758	1.08503
2020-04-22	TAPAJOS	541251	5	0	Validation	12.5963	-7.8881	8.6267	10.8727	2.4152	0.19699	0.13022	0.12003	0.24503	3e-05
2020-04-22	TOCANTINS	705089	97	0	Train	109.793	140.962	121.324	122.38	121.073	1.02598	2.2742	1.31656	1.22434	0.55339
2020-04-22	XINGU	381258	15	0	Validation	20.5278	17.8945	16.4228	19.422	16.2568	0.15036	-0.05646	0.33959	-0.16994	0.01183
2020-04-23	ARAGUAIA	566682	12	0	Train	12.1995	4.7827	9.3717	5.9111	7.0277	0.20024	0.62004	0.15159	0.17489	0.00125
2020-04-23	BAIXO AMAZONAS	740733	25	2	Validation	27.1121	32.3091	19.084	31.5681	22.6773	0.14199	-0.25239	0.41022	0.51453	0.02283
2020-04-23	CARAJAS	740733	79	2	Train	81.6512	90.5766	80.3742	97.5186	99.4651	0.36029	2.22872	0.90954	1.44944	0.72434
2020-04-23	LAGO TUCURUI	461593	17	0	Train	13.5339	13.0634	13.3935	16.7619	20.3479	0.20114	-0.52439	0.31629	-0.08762	0.02872
2020-04-23	MARAJO I	461593	10	1	Train	11.8841	8.5874	9.965	5.0786	14.0664	0.20406	0.54205	0.18988	0.34637	0.01852
2020-04-23	MARAJO II	244027	29	1	Test	35.2916	47.4396	31.1565	36.1967	37.1744	0.45115	0.68803	1.07955	1.13763	0.52506
2020-04-23	METROPOLITANA I	2238680	680	48	Test	748.599	765.244	751.162	766.649	755.84	48.6107	52.2372	50.1426	50.1318	53.6768
2020-04-23	METROPOLITANA II	367592	35	2	Train	54.3239	62.5493	53.5303	43.9056	63.8517	1.57144	1.47749	2.25721	2.44748	0.86369
2020-04-23	METROPOLITANA III	939421	118	1	Train	114.65	137.19	126.722	105.961	123.63	2.96058	2.8321	1.80101	4.29881	2.19051
2020-04-23	RIO CAETES	939421	41	1	Train	62.4541	74.2028	41.865	70.4587	64.4823	0.57836	1.42124	0.91882	1.6434	1.29003
2020-04-23	TAPAJOS	541251	3	0	Test	13.9693	-6.2207	8.8743	11.6823	2.9918	0.18125	0.17743	0.11739	0.2684	6e-05
2020-04-23	TOCANTINS	705089	133	5	Train	125.758	156.593	136.641	138.206	136.933	1.35851	2.56025	1.56336	1.46355	0.79249
2020-04-23	XINGU	381258	7	0	Train	22.6104	21.7936	18.5065	22.8073	19.1567	0.14651	0.0328	0.37653	-0.18051	0.01888
2020-04-24	ARAGUAIA	566682	11	1	Train	13.5096	7.9598	9.8118	6.7774	8.5335	0.184	0.69534	0.15239	0.21162	0.00228
2020-04-24	BAIXO AMAZONAS	740733	43	1	Test	29.4068	35.6151	21.7448	36.0607	25.5882	0.14761	-0.39289	0.4671	0.63169	0.03814
2020-04-24	CARAJAS	740733	96	2	Train	94.8127	101.924	95.8742	112.057	111.958	0.47363	2.59338	1.13695	1.83588	0.93506
2020-04-24	LAGO TUCURUI	461593	16	0	Train	15.1033	16.4731	14.7888	20.2873	23.2064	0.18947	-0.41238	0.34824	-0.06992	0.04417
2020-04-24	MARAJO I	461593	18	1	Train	13.1506	11.2623	10.5595	6.0525	16.3729	0.18786	0.62068	0.19556	0.39336	0.02892
2020-04-24	MARAJO II	244027	26	0	Validation	40.378	51.3397	35.5809	40.1539	42.0687	0.55884	0.86386	1.25384	1.17713	0.61722
2020-04-24	METROPOLITANA I	2238680	756	52	Train	727.578	753.224	732.306	756.968	744.693	53.7015	57.7074	55.9782	55.2437	59.1485
2020-04-24	METROPOLITANA II	367592	65	0	Train	60.2927	66.2443	58.5765	49.378	68.5339	1.84071	1.72114	2.51399	2.64364	1.04885
2020-04-24	METROPOLITANA III	939421	118	3	Train	123.153	146.239	135.554	116.264	132.431	3.44698	3.27207	2.11953	4.76545	2.74712
2020-04-24	RIO CAETES	939421	59	1	Train	69.6285	82.146	50.1453	77.7237	71.3223	0.77224	1.61408	1.15424	1.90446	1.51613
2020-04-24	TAPAJOS	541251	0	0	Train	15.504	-3.996	9.179	12.6485	3.7058	0.16698	0.22865	0.11541	0.28953	0.00011
2020-04-24	TOCANTINS	705089	143	0	Validation	143.402	172.014	153.118	155.098	154.103	1.75922	2.86409	1.84985	1.7413	1.10421
2020-04-24	XINGU	381258	10	0	Train	24.7945	25.809	21.0172	26.3922	22.3366	0.14586	0.13463	0.42074	-0.18049	0.02957
2020-04-25	ARAGUAIA	566682	15	0	Test	14.9793	11.2995	10.357	7.7991	10.2736	0.16913	0.76812	0.15442	0.24854	0.00404
2020-04-25	BAIXO AMAZONAS	740733	36	0	Train	31.8407	39.2598	24.9079	40.6351	28.6778	0.15825	-0.48407	0.53598	0.77028	0.0619
2020-04-25	CARAJAS	740733	127	1	Train	110.64	115.236	113.454	127.933	125.897	0.63273	2.95554	1.41115	2.25071	1.18403
2020-04-25	LAGO TUCURUI	461593	28	0	Train	16.877	20.0266	16.4847	23.9988	26.1751	0.18031	-0.27527	0.3878	-0.03652	0.06655
2020-04-25	MARAJO I	461593	19	0	Train	14.5807	14.0544	11.2955	7.2093	18.844	0.17305	0.69988	0.20333	0.44024	0.044
2020-04-25	MARAJO II	244027	34	0	Train	45.8952	55.0796	40.3967	44.1851	46.988	0.70268	1.05165	1.44498	1.22226	0.724
2020-04-25	METROPOLITANA I	2238680	810	70	Train	705.04	736.177	710.611	741.837	729.644	59.1237	62.7839	61.6153	60.1516	64.0053
2020-04-25	METROPOLITANA II	367592	65	1	Train	65.8143	69.5812	63.3331	55.0254	72.7257	2.10432	1.97184	2.76047	2.83905	1.25835
2020-04-25	METROPOLITANA III	939421	154	4	Train	132.002	154.874	144.725	127.177	141.677	3.9561	3.74989	2.50812	5.26506	3.37847
2020-04-25	RIO CAETES	939421	68	3	Train	77.4986	89.9764	59.92	84.7743	78.7477	1.02663	1.82062	1.44893	2.16736	1.76243
2020-04-25	TAPAJOS	541251	4	0	Train	17.1802	-1.262	9.555	13.7944	4.5833	0.15446	0.28442	0.11421	0.30793	0.00022
2020-04-25	TOCANTINS	705089	171	2	Train	162.47	187.013	170.698	172.92	172.448	2.2189	3.18927	2.18052	2.06281	1.49807
2020-04-25	XINGU	381258	22	0	Validation	27.0843	29.8836	23.9999	30.1258	25.7642	0.14898	0.24712	0.47264	-0.16691	0.04532
2020-04-26	ARAGUAIA	566682	14	0	Train	16.5899	14.747	11.0326	8.9971	12.2539	0.15593	0.83723	0.15796	0.28519	0.00701
2020-04-26	BAIXO AMAZONAS	740733	36	0	Train	34.4779	43.1922	28.6055	45.2273	31.9283	0.17558	-0.51863	0.61815	0.92916	0.09754
2020-04-26	CARAJAS	740733	74	1	Train	129.269	130.511	133.004	144.975	141.42	0.84866	3.30397	1.73432	2.68804	1.47269
2020-04-26	LAGO TUCURUI	461593	33	1	Validation	18.852	23.6634	18.524	27.8374	29.1971	0.17419	-0.11562	0.43624	0.0148	0.09801
2020-04-26	MARAJO I	461593	16	1	Train	16.1601	16.9175	12.2052	8.5712	21.4478	0.15997	0.7778	0.21365	0.48643	0.06515
2020-04-26	MARAJO II	244027	28	2	Train	51.6836	58.6265	45.4883	48.2258	51.832	0.88578	1.24821	1.64764	1.27491	0.84556
2020-04-26	METROPOLITANA I	2238680	553	51	Train	681.747	714.872	686.941	721.915	711.34	64.8015	67.3076	66.8181	64.72	68.1285
2020-04-26	METROPOLITANA II	367592	53	1	Train	70.7288	72.5374	67.671	60.7473	76.3521	2.34906	2.22621	2.98931	3.03111	1.49011
2020-04-26	METROPOLITANA III	939421	124	3	Train	141.293	163.033	154.182	138.611	151.348	4.49431	4.26234	2.98123	5.79625	4.07996
2020-04-26	RIO CAETES	939421	65	2	Train	85.9207	97.5947	71.1471	91.5528	86.703	1.3452	2.04158	1.80765	2.42899	2.02724
2020-04-26	TAPAJOS	541251	4	0	Train	18.9681	1.924	10.0202	15.1439	5.6518	0.14384	0.34475	0.11397	0.32313	0.00041
2020-04-26	TOCANTINS	705089	152	4	Train	182.656	201.407	189.25	191.479	191.726	2.72387	3.53834	2.55946	2.43325	1.9805
2020-04-26	XINGU	381258	11	0	Train	29.5038	33.9653	27.481	33.9496	29.3963	0.15672	0.36807	0.53217	-0.13699	0.06784
2020-04-27	ARAGUAIA	566682	17	0	Train	18.3117	18.2524	11.8695	10.3932	14.4722	0.14454	0.90136	0.16333	0.32106	0.01182
2020-04-27	BAIXO AMAZONAS	740733	38	1	Train	37.3988	47.3544	32.844	49.7798	35.3255	0.2021	-0.49181	0.71457	1.10653	0.14919
2020-04-27	CARAJAS	740733	161	2	Validation	150.617	147.66	154.323	162.986	158.627	1.12882	3.62952	2.10594	3.14182	1.80131
2020-04-27	LAGO TUCURUI	461593	25	1	Validation	21.0248	27.3271	20.9421	31.7387	32.2109	0.1717	0.06359	0.49475	0.0857	0.1409
2020-04-27	MARAJO I	461593	18	1	Train	17.8645	19.8103	13.3263	10.1601	24.1472	0.14885	0.85253	0.22703	0.53132	0.09385
2020-04-27	MARAJO II	244027	47	1	Test	57.5279	61.9543	50.71	52.2103	56.506	1.10623	1.45029	1.85484	1.33677	0.9815
2020-04-27	METROPOLITANA I	2238680	634	72	Train	657.909	690.152	662.01	697.987	690.416	70.4516	71.144	71.3574	68.8196	71.445
2020-04-27	METROPOLITANA II	367592	71	2	Train	74.9499	75.0986	71.4935	66.4258	79.3637	2.56638	2.48081	3.19489	3.21707	1.74083
2020-04-27	METROPOLITANA III	939421	135	5	Train	151.091	170.667	163.821	150.445	161.372	5.07177	4.80533	3.55366	6.35643	4.84374
2020-04-27	RIO CAETES	939421	75	5	Test	94.7345	104.915	83.6401	98.018	95.086	1.72508	2.27702	2.23001	2.68661	2.30796
2020-04-27	TAPAJOS	541251	10	1	Train	20.8319	5.4997	10.5968	16.7205	6.9394	0.13518	0.40914	0.11487	0.33476	0.00079
2020-04-27	TOCANTINS	705089	215	1	Test	203.623	215.043	208.55	210.527	211.582	3.26017	3.91277	2.99005	2.85745	2.55353
2020-04-27	XINGU	381258	32	1	Train	32.0976	38.0079	31.4575	37.7999	33.1804	0.1704	0.49509	0.59863	-0.08839	0.09904
2020-04-28	ARAGUAIA	566682	24	0	Test	20.1077	21.7708	12.9049	12.0093	16.9179	0.13507	0.95914	0.1709	0.3556	0.01937
2020-04-28	BAIXO AMAZONAS	740733	53	1	Validation	40.6902	51.6851	37.5981	54.2441	38.8621	0.24158	-0.40127	0.8258	1.30001	0.22156
2020-04-28	CARAJAS	740733	149	2	Train	174.369	166.517	177.134	181.753	177.551	1.47332	3.92596	2.52231	3.60618	2.16881
2020-04-28	LAGO TUCURUI	461593	24	0	Train	23.3968	30.9666	23.7581	35.6365	35.1546	0.17355	0.25912	0.56428	0.17713	0.19753
2020-04-28	MARAJO I	461593	31	1	Validation	19.6625	22.6968	14.7014	11.9963	26.9018	0.13985	0.92215	0.244	0.57431	0.13155
2020-04-28	MARAJO II	244027	51	2	Validation	63.1908	65.0431	55.9004	56.0754	60.9259	1.35586	1.6547	2.05877	1.4092	1.13079
2020-04-28	METROPOLITANA I	2238680	711	85	Validation	633.414	662.882	636.388	670.914	667.472	75.5912	74.1906	75.0367	72.3346	73.9253
2020-04-28	METROPOLITANA II	367592	88	0	Test	78.4551	77.2573	74.7387	71.9291	81.7359	2.75287	2.7323	3.3736	3.39413	2.00607
2020-04-28	METROPOLITANA III	939421	190	4	Train	161.412	177.743	173.489	162.522	171.61	5.70064	5.37421	4.23891	6.94172	5.65865
2020-04-28	RIO CAETES	939421	116	2	Train	103.795	111.866	97.0588	104.144	103.748	2.15753	2.52636	2.7087	2.93793	2.60107
2020-04-28	TAPAJOS	541251	8	0	Train	22.7355	9.401	11.3129	18.5464	8.4738	0.12853	0.47663	0.11714	0.34261	0.00148
2020-04-28	TOCANTINS	705089	225	2	Train	224.997	227.799	228.267	229.756	231.547	3.81713	4.31279	3.47467	3.33935	3.21375
2020-04-28	XINGU	381258	33	1	Train	34.9278	41.9706	35.8886	41.6112	37.0576	0.19202	0.62576	0.67061	-0.01936	0.14092
2020-04-29	ARAGUAIA	566682	24	0	Train	21.9383	25.2628	14.1824	13.8663	19.5719	0.12752	1.00914	0.1811	0.38825	0.03079
2020-04-29	BAIXO AMAZONAS	740733	35	2	Train	44.4302	56.123	42.8086	58.5823	42.5396	0.29934	-0.24699	0.95203	1.50681	0.31972
2020-04-29	CARAJAS	740733	113	0	Test	200	186.844	201.1	201.058	198.137	1.87303	4.19038	2.97632	4.07566	2.57245
2020-04-29	LAGO TUCURUI	461593	37	0	Train	25.9804	34.5364	26.9655	39.4661	37.969	0.18077	0.46761	0.64534	0.28925	0.26999
2020-04-29	MARAJO I	461593	17	0	Train	21.5209	25.5461	16.3761	14.0975	29.67	0.13308	0.9848	0.26516	0.61486	0.17953
2020-04-29	MARAJO II	244027	43	2	Test	68.4543	67.8784	60.8998	59.7639	65.0217	1.6212	1.85837	2.25169	1.49309	1.2918
2020-04-29	METROPOLITANA I	2238680	483	82	Train	608.127	633.909	610.525	641.59	643.059	79.647	76.3836	77.7137	75.169	75.5785
2020-04-29	METROPOLITANA II	367592	58	4	Train	81.2685	79.0125	77.3778	77.1174	83.4671	2.90931	2.9775	3.52379	3.55957	2.28058
2020-04-29	METROPOLITANA III	939421	157	4	Train	172.191	184.241	182.987	174.654	181.858	6.393	5.9639	5.04666	7.54669	6.51023
2020-04-29	RIO CAETES	939421	93	2	Train	112.99	118.39	110.927	109.919	112.502	2.63069	2.78842	3.22886	3.18105	2.9023
2020-04-29	TAPAJOS	541251	7	0	Train	24.6493	13.5645	12.2034	20.6411	10.2809	0.12389	0.54583	0.12107	0.34666	0.00271
2020-04-29	TOCANTINS	705089	167	5	Train	246.373	239.585	247.967	248.804	251.07	4.38941	4.73757	4.01443	3.88151	3.95184
2020-04-29	XINGU	381258	31	0	Validation	38.0649	45.8185	40.6908	45.32	40.9658	0.22453	0.75767	0.746	0.07109	0.19538
2020-04-30	ARAGUAIA	566682	24	1	Train	23.7678	28.6943	15.7518	15.9837	22.4075	0.12188	1.05	0.1944	0.41848	0.04745
2020-04-30	BAIXO AMAZONAS	740733	56	0	Train	48.6674	60.609	48.3866	62.7677	46.3705	0.38261	-0.03089	1.09321	1.72392	0.44882
2020-04-30	CARAJAS	740733	207	1	Test	226.848	208.354	225.845	220.691	220.219	2.31065	4.42322	3.45769	4.54538	3.00773
2020-04-30	LAGO TUCURUI	461593	25	0	Train	28.8034	37.9966	30.5236	43.1676	40.6009	0.19487	0.6857	0.73783	0.42138	0.35988
2020-04-30	MARAJO I	461593	22	2	Train	23.4108	28.3326	18.3959	16.4771	32.4113	0.12864	1.03876	0.29105	0.65253	0.23877
2020-04-30	MARAJO II	244027	62	2	Train	73.1533	70.4507	65.5663	63.227	68.7388	1.88639	2.05846	2.42689	1.58881	1.46238
2020-04-30	METROPOLITANA I	2238680	675	87	Train	582.12	604.032	584.774	610.891	617.672	82.1339	77.6998	79.3154	77.2526	76.4449
2020-04-30	METROPOLITANA II	367592	73	2	Test	83.4412	80.3681	79.4091	81.8487	84.5758	3.03925	3.21349	3.6456	3.71086	2.55864
2020-04-30	METROPOLITANA III	939421	175	2	Validation	183.268	190.149	192.089	186.623	191.853	7.15836	6.56917	5.97972	8.1643	7.38113
2020-04-30	RIO CAETES	939421	130	2	Train	122.237	124.445	124.685	115.343	121.136	3.13288	3.0615	3.76906	3.41453	3.20687
2020-04-30	TAPAJOS	541251	14	0	Train	26.5561	17.9295	13.3115	23.02	12.3833	0.12134	0.61506	0.12699	0.3472	0.00485
2020-04-30	TOCANTINS	705089	281	3	Train	267.303	250.337	267.125	267.266	269.554	4.9772	5.18524	4.60909	4.48439	4.75285
2020-04-30	XINGU	381258	32	0	Train	41.5739	49.5223	45.7407	48.8675	44.8432	0.27208	0.88853	0.82222	0.18314	0.264
2020-05-01	ARAGUAIA	566682	43	0	Train	25.5707	32.0364	17.6667	18.3775	25.3918	0.11817	1.08043	0.21129	0.44583	0.07092
2020-05-01	BAIXO AMAZONAS	740733	78	0	Validation	53.4001	65.0883	54.2237	66.7846	50.3775	0.50019	0.24348	1.24933	1.94823	0.61375
2020-05-01	CARAJAS	740733	372	2	Train	254.203	230.723	250.981	240.459	243.517	2.76477	4.62785	3.95376	5.01115	3.4684
2020-05-01	LAGO TUCURUI	461593	69	1	Train	31.9084	41.3126	34.3521	46.6891	43.006	0.21809	0.91015	0.84097	0.5721	0.46806
2020-05-01	MARAJO I	461593	28	1	Test	25.3146	31.0349	20.7998	19.1426	35.0877	0.12671	1.0825	0.3221	0.68703	0.3098
2020-05-01	MARAJO II	244027	109	4	Train	77.1916	72.7549	69.7868	66.4264	72.0391	2.13687	2.25239	2.57933	1.69619	1.63992
2020-05-01	METROPOLITANA I	2238680	774	82	Test	555.746	573.969	559.414	579.643	591.742	82.8178	78.1559	79.8421	78.5438	76.5883
2020-05-01	METROPOLITANA II	367592	173	4	Train	85.0361	81.3327	80.852	85.9874	85.0964	3.14763	3.43763	3.74057	3.8458	2.83443
2020-05-01	METROPOLITANA III	939421	318	10	Test	194.374	195.468	200.556	198.189	201.291	8.00079	7.18478	7.03048	8.78581	8.25188
2020-05-01	RIO CAETES	939421	225	2	Test	131.466	130.002	137.749	120.423	129.429	3.65495	3.34348	4.30379	3.63732	3.50976
2020-05-01	TAPAJOS	541251	28	0	Train	28.4554	22.4393	14.6896	25.6922	14.8002	0.12102	0.68244	0.13534	0.34484	0.00845
2020-05-01	TOCANTINS	705089	487	2	Train	287.305	260.014	285.156	284.705	286.418	5.58521	5.65315	5.25691	5.14579	5.59713
2020-05-01	XINGU	381258	94	1	Train	45.4932	53.0579	50.8846	52.2032	48.6311	0.34009	1.01621	0.89654	0.3161	0.3479
2020-05-02	ARAGUAIA	566682	27	0	Train	27.3362	35.2649	19.9807	21.0591	28.4875	0.11646	1.09927	0.23226	0.46996	0.10281
2020-05-02	BAIXO AMAZONAS	740733	69	1	Train	58.5604	69.5116	60.2044	70.6278	54.5928	0.66148	0.57132	1.4208	2.17675	0.81888
2020-05-02	CARAJAS	740733	256	7	Train	281.383	253.614	276.122	260.19	267.64	3.21493	4.80995	4.45058	5.4695	3.94669
2020-05-02	LAGO TUCURUI	461593	39	1	Train	35.3467	44.4554	38.3322	49.988	45.1501	0.25369	1.13786	0.95335	0.73933	0.59452
2020-05-02	MARAJO I	461593	38	0	Train	27.2301	33.6364	23.6129	22.0939	37.6653	0.12757	1.11468	0.35855	0.71831	0.39264
2020-05-02	MARAJO II	244027	64	4	Validation	80.5388	74.7897	73.4828	69.3358	74.9005	2.36204	2.43786	2.70604	1.81452	1.82153
2020-05-02	METROPOLITANA I	2238680	453	77	Validation	529.579	544.346	534.672	548.587	565.639	81.7759	77.8042	79.362	79.0314	76.0882
2020-05-02	METROPOLITANA II	367592	76	6	Train	86.1164	81.918	81.7407	89.4115	85.0756	3.23975	3.64763	3.81129	3.96266	3.10238
2020-05-02	METROPOLITANA III	939421	201	8	Train	205.13	200.204	208.161	209.096	209.857	8.91546	7.80562	8.17795	9.40089	9.10208
2020-05-02	RIO CAETES	939421	150	2	Train	140.589	135.041	149.59	125.174	137.174	4.19063	3.63196	4.80703	3.84874	3.80611
2020-05-02	TAPAJOS	541251	16	0	Test	30.3668	27.0421	16.4002	28.6595	17.5466	0.12324	0.74599	0.14664	0.34059	0.01433
2020-05-02	TOCANTINS	705089	271	7	Train	305.871	268.598	301.463	300.672	301.144	6.221	6.13802	5.95448	5.86022	6.46202
2020-05-02	XINGU	381258	67	0	Train	49.8131	56.4058	55.954	55.2864	52.2768	0.43496	1.13879	0.96647	0.46849	0.44752
2020-05-03	ARAGUAIA	566682	16	1	Train	29.0711	38.3604	22.7415	24.0333	31.6552	0.11693	1.10553	0.25774	0.4907	0.1447
2020-05-03	BAIXO AMAZONAS	740733	58	0	Validation	64.0144	73.8358	66.22	74.3007	59.0548	0.87435	0.94694	1.60871	2.40666	1.06779
2020-05-03	CARAJAS	740733	200	6	Validation	307.788	276.692	300.909	279.74	292.115	3.64548	4.97667	4.93435	5.91766	4.43372
2020-05-03	LAGO TUCURUI	461593	44	1	Test	39.1643	47.4009	42.315	53.0329	47.0101	0.30618	1.36601	1.07319	0.92046	0.73829
2020-05-03	MARAJO I	461593	34	1	Test	29.1735	36.1241	26.8363	25.3221	40.1156	0.1317	1.13421	0.4003	0.74662	0.48679
2020-05-03	MARAJO II	244027	57	3	Train	83.2154	76.5567	76.611	71.9403	77.3149	2.55628	2.61291	2.80613	1.94264	2.0042
2020-05-03	METROPOLITANA I	2238680	352	80	Train	504.266	515.683	510.736	518.361	539.671	79.3371	76.7265	77.9974	78.7339	75.0324
2020-05-03	METROPOLITANA II	367592	49	6	Train	86.7388	82.1388	82.1189	92.0205	84.5681	3.32065	3.84153	3.86106	4.06025	3.35748
2020-05-03	METROPOLITANA III	939421	169	7	Validation	215.067	204.371	214.702	219.091	217.255	9.88511	8.42688	9.38613	9.9978	9.91179
2020-05-03	RIO CAETES	939421	111	4	Train	149.474	139.555	159.783	129.618	144.192	4.73533	3.92436	5.25597	4.04843	4.09151
2020-05-03	TAPAJOS	541251	28	0	Train	32.3304	31.6916	18.5155	31.9143	20.6341	0.1285	0.8037	0.16151	0.33586	0.02359
2020-05-03	TOCANTINS	705089	256	5	Train	322.483	276.085	315.485	314.731	313.333	6.89301	6.63614	6.69644	6.61848	7.32376
2020-05-03	XINGU	381258	75	1	Test	54.4581	59.5513	60.7844	58.0879	55.7352	0.56293	1.25458	1.03019	0.63814	0.56257
2020-05-04	ARAGUAIA	566682	40	0	Test	30.8006	41.3073	25.9817	27.2972	34.8558	0.11989	1.09839	0.28801	0.50817	0.19794
2020-05-04	BAIXO AMAZONAS	740733	73	2	Train	69.5817	78.0242	72.1768	77.8145	63.8028	1.14254	1.3641	1.81513	2.63546	1.36302
2020-05-04	CARAJAS	740733	270	13	Validation	332.931	299.642	325.016	298.994	316.424	4.04736	5.13583	5.3927	6.35355	4.9201
2020-05-04	LAGO TUCURUI	461593	59	0	Train	43.3811	50.1297	46.1364	55.8032	48.574	0.38143	1.59202	1.1987	1.11254	0.8975
2020-05-04	MARAJO I	461593	25	0	Train	31.1782	38.4885	30.4384	28.8074	42.4155	0.13984	1.14022	0.44686	0.77253	0.59122
2020-05-04	MARAJO II	244027	63	4	Train	85.2732	78.0607	79.1591	74.2365	79.2869	2.71845	2.77588	2.88059	2.079	2.18496
2020-05-04	METROPOLITANA I	2238680	445	72	Train	480.389	488.396	487.763	489.488	514.092	75.9525	75.0256	75.9069	77.6965	73.5117
2020-05-04	METROPOLITANA II	367592	64	0	Train	86.9503	82.0121	82.0354	93.7417	83.6336	3.39478	4.01772	3.89365	4.13801	3.5955
2020-05-04	METROPOLITANA III	939421	198	12	Train	223.664	207.987	220.021	227.93	223.24	10.8774	9.0441	10.6048	10.5638	10.663
2020-05-04	RIO CAETES	939421	136	4	Validation	157.922	143.544	168.042	133.778	150.345	5.28373	4.21807	5.63389	4.23628	4.36228
2020-05-04	TAPAJOS	541251	26	0	Train	34.4073	36.3467	21.1152	35.4387	24.0724	0.13764	0.85367	0.1807	0.33251	0.03767
2020-05-04	TOCANTINS	705089	282	8	Validation	336.635	282.488	326.755	326.48	322.725	7.60841	7.1436	7.47491	7.40754	8.15951
2020-05-04	XINGU	381258	74	0	Train	59.2832	62.4831	65.231	60.5901	58.9698	0.72808	1.36215	1.0867	0.82234	0.69198
2020-05-05	ARAGUAIA	566682	35	0	Test	32.5682	44.0939	29.709	30.8379	38.0526	0.12592	1.07721	0.32314	0.52275	0.26353
2020-05-05	BAIXO AMAZONAS	740733	58	2	Train	75.0712	82.0465	78.0011	81.1858	68.8711	1.46385	1.81626	2.04314	2.86098	1.70593
2020-05-05	CARAJAS	740733	366	6	Train	356.44	322.176	348.156	317.865	340.047	4.41787	5.29516	5.81588	6.77569	5.39661
2020-05-05	LAGO TUCURUI	461593	73	2	Test	47.9682	52.6265	49.6363	58.2892	49.8402	0.48614	1.81361	1.32854	1.31245	1.06951
2020-05-05	MARAJO I	461593	48	0	Validation	33.2908	40.723	34.3484	32.5192	44.5479	0.15314	1.13212	0.49727	0.79698	0.70448
2020-05-05	MARAJO II	244027	134	2	Train	86.7787	79.3084	81.1401	76.231	80.8309	2.85058	2.92543	2.93191	2.22182	2.36101
2020-05-05	METROPOLITANA I	2238680	722	81	Train	458.377	462.796	465.885	462.374	489.104	72.0707	72.8175	73.2662	75.9875	71.6144
2020-05-05	METROPOLITANA II	367592	124	3	Validation	86.7867	81.5564	81.5418	94.5338	82.3333	3.4659	4.17493	3.91311	4.19607	3.81312
2020-05-05	METROPOLITANA III	939421	346	11	Train	230.412	211.073	224.012	235.399	227.644	11.8444	9.65325	11.7735	11.0857	11.3407
2020-05-05	RIO CAETES	939421	229	10	Train	165.658	147.016	174.231	137.679	155.543	5.8271	4.51048	5.93177	4.41242	4.61557
2020-05-05	TAPAJOS	541251	44	0	Test	36.6773	40.9721	24.2828	39.2035	27.8711	0.15198	0.8941	0.20504	0.33274	0.05835
2020-05-05	TOCANTINS	705089	432	11	Validation	347.853	287.829	334.937	335.581	329.217	8.37059	7.65641	8.27874	8.21071	8.94895
2020-05-05	XINGU	381258	117	0	Test	64.0907	65.1938	69.1812	62.7865	61.9539	0.92984	1.46031	1.13599	1.01801	0.83399
2020-05-06	ARAGUAIA	566682	33	2	Train	34.4332	46.7115	33.8971	34.6316	41.2133	0.13589	1.04157	0.36292	0.53521	0.34199
2020-05-06	BAIXO AMAZONAS	740733	60	1	Train	80.3197	85.8786	83.637	84.4353	74.2803	1.83041	2.29689	2.29685	3.08144	2.09645
2020-05-06	CARAJAS	740733	233	7	Test	378.06	344.045	370.082	336.293	362.507	4.75943	5.46169	6.19747	7.18312	5.8548
2020-05-06	LAGO TUCURUI	461593	37	1	Train	52.8311	54.8799	52.6764	60.4907	50.8165	0.62663	2.0288	1.46224	1.51704	1.25112
2020-05-06	MARAJO I	461593	33	0	Train	35.5624	42.8237	38.4559	36.4154	46.5012	0.17324	1.1095	0.55021	0.8213	0.8248
2020-05-06	MARAJO II	244027	72	4	Validation	87.8001	80.3085	82.5856	77.9382	81.9695	2.95655	3.06052	2.96366	2.36914	2.52987
2020-05-06	METROPOLITANA I	2238680	419	57	Train	438.483	439.101	445.21	437.314	464.862	68.059	70.2226	70.2506	73.6921	69.424
2020-05-06	METROPOLITANA II	367592	71	8	Train	86.2735	80.7916	80.6904	94.3895	80.7277	3.53702	4.31224	3.92365	4.23517	4.00801
2020-05-06	METROPOLITANA III	939421	188	11	Train	234.888	213.656	226.623	241.324	230.382	12.7263	10.2507	12.8276	11.5506	11.934
2020-05-06	RIO CAETES	939421	152	6	Train	172.342	149.985	178.344	141.346	159.746	6.351	4.79912	6.14842	4.57715	4.84945
2020-05-06	TAPAJOS	541251	22	0	Train	39.2363	45.5375	28.0984	43.1688	32.0433	0.17352	0.92338	0.23543	0.33907	0.08772
2020-05-06	TOCANTINS	705089	239	9	Train	355.721	292.141	339.86	341.778	332.847	9.17626	8.17064	9.09275	9.00828	9.67557
2020-05-06	XINGU	381258	62	0	Validation	68.6637	67.6789	72.5602	64.6806	64.6697	1.16136	1.54814	1.17892	1.22189	0.98628
2020-05-07	ARAGUAIA	566682	26	0	Train	36.4672	49.1544	38.4799	38.6429	44.311	0.15116	0.99122	0.40679	0.54669	0.43332
2020-05-07	BAIXO AMAZONAS	740733	64	2	Test	85.2196	89.5024	89.0406	87.5863	80.0289	2.23125	2.79959	2.58113	3.29546	2.53289
2020-05-07	CARAJAS	740733	260	9	Train	397.633	365.04	390.578	354.243	383.408	5.078	5.64132	6.53465	7.57533	6.28751
2020-05-07	LAGO TUCURUI	461593	52	1	Validation	57.808	56.8821	55.1546	62.4155	51.5185	0.80662	2.23592	1.60045	1.72332	1.43882
2020-05-07	MARAJO I	461593	30	4	Validation	38.036	44.7889	42.618	40.4434	48.2694	0.20237	1.07221	0.6041	0.84712	0.95019
2020-05-07	MARAJO II	244027	70	6	Validation	88.3994	81.071	83.5398	79.3791	82.7309	3.04088	3.18042	2.98016	2.51902	2.68942
2020-05-07	METROPOLITANA I	2238680	439	51	Test	420.791	417.443	425.817	414.498	441.483	64.1763	67.359	67.0217	70.9076	67.0164
2020-05-07	METROPOLITANA II	367592	60	0	Test	85.4266	79.7385	79.5334	93.3339	78.8749	3.61035	4.42901	3.9296	4.25665	4.17877
2020-05-07	METROPOLITANA III	939421	227	12	Validation	236.829	215.762	227.856	245.582	231.46	13.4594	10.8334	13.7071	11.9465	12.4362
2020-05-07	RIO CAETES	939421	177	7	Train	177.597	152.469	180.484	144.807	162.954	6.83398	5.08169	6.28944	4.73092	5.06283
2020-05-07	TAPAJOS	541251	33	0	Train	42.1894	50.0175	32.6297	47.2844	36.6084	0.20529	0.94013	0.27282	0.35418	0.12811
2020-05-07	TOCANTINS	705089	303	14	Train	359.904	295.462	341.525	344.919	333.774	10.0125	8.68257	9.89711	9.77851	10.3272
2020-05-07	XINGU	381258	58	0	Train	72.8055	69.9365	75.3311	66.2844	67.1082	1.40979	1.62494	1.21709	1.43073	1.14611
2020-05-08	ARAGUAIA	566682	53	1	Train	38.7479	51.4195	43.3517	42.8247	47.3261	0.17373	0.9261	0.45395	0.55874	0.53696
2020-05-08	BAIXO AMAZONAS	740733	65	3	Test	89.7286	92.9046	94.1716	90.6635	86.0849	2.65605	3.31829	2.90133	3.50198	3.01173
2020-05-08	CARAJAS	740733	367	5	Test	415.082	384.997	409.454	371.698	402.453	5.38171	5.83859	6.82813	7.95219	6.68917
2020-05-08	LAGO TUCURUI	461593	63	2	Test	62.6894	58.6282	57.0125	64.0778	51.9681	1.02484	2.43358	1.74512	1.92853	1.62907
2020-05-08	MARAJO I	461593	40	1	Train	40.7291	46.6188	46.6734	44.5417	49.8512	0.2433	1.02027	0.65737	0.87637	1.0786
2020-05-08	MARAJO II	244027	85	4	Train	88.629	81.6074	84.0544	80.5789	83.1468	3.10807	3.28462	2.98614	2.66955	2.83801
2020-05-08	METROPOLITANA I	2238680	373	55	Train	405.264	397.883	407.764	394.029	419.049	60.5794	64.3364	63.7185	67.7364	64.4588
2020-05-08	METROPOLITANA II	367592	79	3	Train	84.2545	78.4183	78.1226	91.4221	76.8293	3.68731	4.5249	3.93537	4.26233	4.32491
2020-05-08	METROPOLITANA III	939421	221	16	Train	236.183	217.42	227.758	248.112	230.96	13.9881	11.3987	14.3644	12.2632	12.8451
2020-05-08	RIO CAETES	939421	217	10	Train	181.057	154.49	180.833	148.085	165.204	7.24811	5.35613	6.36545	4.87426	5.25539
2020-05-08	TAPAJOS	541251	52	2	Train	45.6407	54.3912	37.9226	51.492	41.5962	0.2517	0.9432	0.31813	0.38076	0.18198
2020-05-08	TOCANTINS	705089	329	15	Test	360.183	297.834	340.095	344.961	332.249	10.8537	9.18874	10.6674	10.499	10.8962
2020-05-08	XINGU	381258	71	2	Test	76.3708	71.9672	77.4912	67.6164	69.2683	1.65897	1.69026	1.25266	1.64141	1.31058
2020-05-09	ARAGUAIA	566682	32	2	Train	41.3487	53.5055	48.3753	47.1189	50.2462	0.20645	0.84634	0.50343	0.57323	0.65189
2020-05-09	BAIXO AMAZONAS	740733	90	2	Train	93.8631	96.0769	98.9858	93.6917	92.3801	3.09841	3.84734	3.26279	3.70034	3.52741
2020-05-09	CARAJAS	740733	312	3	Train	430.393	403.788	426.536	388.66	419.456	5.67996	6.05655	7.08169	8.31385	7.05595
2020-05-09	LAGO TUCURUI	461593	59	1	Train	67.254	60.1162	58.2365	65.4964	52.1923	1.27365	2.6207	1.89946	2.13023	1.81851
2020-05-09	MARAJO I	461593	30	1	Train	43.6143	48.3151	50.4602	48.6424	51.2492	0.29905	0.95393	0.70867	0.91111	1.20804
2020-05-09	MARAJO II	244027	61	1	Train	88.5301	81.9297	84.1851	81.5652	83.2513	3.16211	3.37288	2.98649	2.81898	2.97442
2020-05-09	METROPOLITANA I	2238680	326	52	Validation	391.778	380.419	391.079	375.935	397.614	57.3463	61.2525	60.4532	64.2818	61.8092
2020-05-09	METROPOLITANA II	367592	62	6	Validation	82.7608	76.8523	76.5091	88.7337	74.6407	3.76832	4.59984	3.94548	4.2544	4.44667
2020-05-09	METROPOLITANA III	939421	190	15	Train	233.132	218.658	226.421	248.914	229.024	14.2776	11.9445	14.7702	12.4933	13.1618
2020-05-09	RIO CAETES	939421	159	4	Train	182.425	156.072	179.619	151.204	166.559	7.56189	5.62059	6.39003	5.00777	5.42743
2020-05-09	TAPAJOS	541251	35	1	Train	49.6775	58.642	43.9922	55.7275	47.0503	0.31893	0.93167	0.37223	0.42134	0.25183
2020-05-09	TOCANTINS	705089	262	10	Validation	356.48	299.305	335.865	341.976	328.577	11.6609	9.686	11.3753	11.148	11.379
2020-05-09	XINGU	381258	76	3	Train	79.2781	73.7735	79.0655	68.6999	71.1554	1.89306	1.74383	1.28817	1.85105	1.47675
2020-05-10	ARAGUAIA	566682	101	1	Validation	44.3245	55.4132	53.3968	51.4585	53.0673	0.25326	0.75221	0.55421	0.59232	0.77669
2020-05-10	BAIXO AMAZONAS	740733	184	5	Train	97.6818	99.015	103.43	96.695	98.8072	3.55755	4.38156	3.67025	3.89012	4.07228
2020-05-10	CARAJAS	740733	853	9	Train	443.596	421.327	441.658	405.142	434.335	5.98287	6.29688	7.30158	8.6607	7.38568
2020-05-10	LAGO TUCURUI	461593	95	2	Test	71.3081	61.3464	58.8537	66.6931	52.2212	1.53983	2.79643	2.0679	2.32637	2.00416
2020-05-10	MARAJO I	461593	89	1	Train	46.604	49.8808	53.835	52.6744	52.4698	0.37198	0.87357	0.75708	0.95341	1.33666
2020-05-10	MARAJO II	244027	159	6	Test	88.1336	82.0509	83.9882	82.3667	83.0791	3.20636	3.44518	2.98616	2.96575	3.09788
2020-05-10	METROPOLITANA I	2238680	532	62	Train	380.16	365.002	375.765	360.182	377.208	54.5007	58.1898	57.3103	60.6422	59.1169
2020-05-10	METROPOLITANA II	367592	139	5	Train	80.9465	75.0622	74.7432	85.3667	72.3539	3.8527	4.65398	3.96459	4.23524	4.54497
2020-05-10	METROPOLITANA III	939421	386	11	Test	228.068	219.506	223.964	248.052	225.837	14.3222	12.4689	14.9166	12.632	13.391
2020-05-10	RIO CAETES	939421	332	6	Validation	181.534	157.24	177.097	154.187	167.098	7.74546	5.87351	6.37782	5.1321	5.57972
2020-05-10	TAPAJOS	541251	97	1	Train	54.3498	62.7565	50.8192	59.9245	53.031	0.41502	0.90492	0.4359	0.47807	0.34006
2020-05-10	TOCANTINS	705089	605	9	Train	348.894	299.921	329.224	336.142	323.089	12.3822	10.1716	11.9911	11.7066	11.7758
2020-05-10	XINGU	381258	130	0	Train	81.5054	75.3594	80.0998	69.5607	72.7808	2.09968	1.78561	1.32642	2.05714	1.64186
2020-05-11	ARAGUAIA	566682	72	1	Train	47.6927	57.1449	58.2631	55.77	55.7932	0.3191	0.64413	0.60547	0.61832	0.90972
2020-05-11	BAIXO AMAZONAS	740733	98	3	Train	101.267	101.718	107.439	99.6966	105.223	4.03839	4.91632	4.12721	4.07119	4.63675
2020-05-11	CARAJAS	740733	333	6	Train	454.741	437.558	454.657	421.169	447.099	6.301	6.55992	7.49583	8.99332	7.67769
2020-05-11	LAGO TUCURUI	461593	51	4	Train	74.7136	62.3212	58.9241	67.6916	52.0875	1.8075	2.96019	2.25594	2.51527	2.18358
2020-05-11	MARAJO I	461593	39	1	Train	49.5466	51.3199	56.687	56.5675	53.5223	0.46246	0.77971	0.80228	1.00522	1.46283
2020-05-11	MARAJO II	244027	56	2	Test	87.4616	81.984	83.5196	83.0118	82.6646	3.24341	3.50166	2.99004	3.10856	3.20802
2020-05-11	METROPOLITANA I	2238680	369	53	Test	370.213	351.545	361.805	346.694	357.842	52.0329	55.2156	54.3488	56.9086	56.4223
2020-05-11	METROPOLITANA II	367592	52	7	Train	78.8133	73.0691	72.8743	81.431	70.0089	3.93842	4.68766	3.99752	4.20733	4.6212
2020-05-11	METROPOLITANA III	939421	216	14	Train	221.532	219.994	220.534	245.643	221.601	14.1474	12.9708	14.8165	12.6785	13.5392
2020-05-11	RIO CAETES	939421	164	8	Train	178.391	158.024	173.525	157.052	166.911	7.77733	6.11361	6.34289	5.24791	5.71336
2020-05-11	TAPAJOS	541251	56	0	Validation	59.651	66.725	58.3514	64.0177	59.6173	0.54944	0.86251	0.50993	0.55259	0.44894
2020-05-11	TOCANTINS	705089	233	16	Train	337.716	299.733	320.614	327.733	316.123	12.9591	10.6431	12.4858	12.1591	12.0895
2020-05-11	XINGU	381258	61	2	Train	83.0753	76.7305	80.6535	70.2263	74.16	2.2714	1.81571	1.37045	2.25754	1.80343
2020-05-12	ARAGUAIA	566682	33	0	Train	51.4141	58.7042	62.84	59.9773	58.436	0.40946	0.52267	0.6567	0.65354	1.04922
2020-05-12	BAIXO AMAZONAS	740733	72	2	Train	104.709	104.189	110.939	102.718	111.459	4.55066	5.44754	4.63516	4.24361	5.20967
2020-05-12	CARAJAS	740733	410	6	Train	463.889	452.455	465.371	436.77	457.827	6.64528	6.84496	7.67355	9.3124	7.93255
2020-05-12	LAGO TUCURUI	461593	64	3	Train	77.3981	63.0448	58.5313	68.5156	51.8249	2.06177	3.11159	2.47	2.69564	2.35494
2020-05-12	MARAJO I	461593	45	4	Test	52.2416	52.6372	58.947	60.2556	54.4181	0.5672	0.67302	0.84456	1.06817	1.58519
2020-05-12	MARAJO II	244027	91	2	Train	86.5292	81.7428	82.833	83.5275	82.0413	3.27515	3.54265	3.00298	3.24631	3.30486
2020-05-12	METROPOLITANA I	2238680	380	59	Train	361.741	339.934	349.156	335.363	339.512	49.9147	52.3812	51.6057	53.1612	53.7583
2020-05-12	METROPOLITANA II	367592	51	6	Train	76.3674	70.894	70.9504	77.0416	67.6406	4.02182	4.70142	4.04933	4.17305	4.67714
2020-05-12	METROPOLITANA III	939421	278	15	Train	214.137	220.151	216.292	241.853	216.525	13.8039	13.4492	14.4994	12.635	13.6145
2020-05-12	RIO CAETES	939421	119	10	Train	173.19	158.45	169.157	159.819	166.091	7.65044	6.33986	6.29757	5.35586	5.82967
2020-05-12	TAPAJOS	541251	65	1	Test	65.5068	70.5405	66.5117	67.9464	66.9077	0.73156	0.80429	0.59511	0.64587	0.58051
2020-05-12	TOCANTINS	705089	279	13	Train	323.439	298.79	310.49	317.092	307.997	13.3357	11.0985	12.8356	12.4953	12.3251
2020-05-12	XINGU	381258	76	3	Train	84.0373	77.8934	80.7947	70.7241	75.3123	2.40554	1.83437	1.42348	2.45051	1.95936
2020-05-13	ARAGUAIA	566682	52	0	Validation	55.3808	60.0955	67.0248	64.0053	61.0158	0.52908	0.38849	0.70781	0.70016	1.1935
2020-05-13	BAIXO AMAZONAS	740733	104	3	Train	108.092	106.431	113.859	105.779	117.334	5.10737	5.97168	5.19282	4.40762	5.77897
2020-05-13	CARAJAS	740733	423	5	Train	471.089	466.017	473.639	451.98	466.655	7.02699	7.15039	7.84434	9.61872	8.15177
2020-05-13	LAGO TUCURUI	461593	60	5	Validation	79.3483	63.5229	57.7731	69.1885	51.468	2.29146	3.25046	2.7173	2.86655	2.51706
2020-05-13	MARAJO I	461593	43	2	Train	54.4737	53.8382	60.5889	63.6807	55.1707	0.67845	0.55425	0.88478	1.1435	1.70267
2020-05-13	MARAJO II	244027	41	4	Validation	85.3471	81.3406	81.9795	83.9388	81.241	3.30271	3.56861	3.02975	3.37817	3.3887
2020-05-13	METROPOLITANA I	2238680	327	53	Test	354.551	330.037	337.764	326.058	322.201	48.1099	49.7237	49.1	49.4684	51.1504
2020-05-13	METROPOLITANA II	367592	38	2	Train	73.6225	68.5574	69.0177	72.3128	65.2796	4.09755	4.69594	4.12527	4.13464	4.71482
2020-05-13	METROPOLITANA III	939421	141	14	Train	206.491	220.005	211.41	236.879	210.81	13.3564	13.9034	14.0058	12.5072	13.6257
2020-05-13	RIO CAETES	939421	129	6	Train	166.291	158.546	164.231	162.503	164.728	7.37544	6.55147	6.25175	5.45662	5.93009
2020-05-13	TAPAJOS	541251	61	0	Train	71.7812	74.1982	75.2099	71.6577	75.0184	0.96816	0.73029	0.69242	0.75814	0.73653
2020-05-13	TOCANTINS	705089	271	14	Validation	306.732	297.141	299.289	304.615	299.005	13.4706	11.5363	13.0243	12.7099	12.4892
2020-05-13	XINGU	381258	64	1	Train	84.4523	78.8557	80.5947	71.0803	76.2595	2.50303	1.84199	1.48904	2.63473	2.108
2020-05-14	ARAGUAIA	566682	46	0	Train	59.4195	61.3244	70.7539	67.7844	63.5606	0.67989	0.24235	0.75919	0.75999	1.34105
2020-05-14	BAIXO AMAZONAS	740733	95	12	Train	111.485	108.453	116.134	108.897	122.671	5.72318	6.48573	5.79544	4.56359	6.33247
2020-05-14	CARAJAS	740733	407	12	Train	476.37	478.261	479.313	466.837	473.747	7.45768	7.47395	8.01771	9.91312	8.33755
2020-05-14	LAGO TUCURUI	461593	62	2	Train	80.5935	63.7626	56.7533	69.7326	51.0513	2.49026	3.37681	3.00564	3.02739	2.6694
2020-05-14	MARAJO I	461593	56	0	Test	56.0554	54.9288	61.6267	66.7956	55.7949	0.78483	0.42424	0.92429	1.23188	1.81451
2020-05-14	MARAJO II	244027	53	2	Validation	83.9243	80.7911	81.0065	84.2684	80.2937	3.32653	3.58012	3.07513	3.50354	3.46011
2020-05-14	METROPOLITANA I	2238680	304	44	Test	348.469	321.712	327.558	318.638	305.882	46.58	47.2675	46.8372	45.8859	48.6185
2020-05-14	METROPOLITANA II	367592	41	2	Train	70.6042	66.079	67.12	67.3532	62.9521	4.15859	4.67202	4.23082	4.09408	4.73643
2020-05-14	METROPOLITANA III	939421	191	13	Test	199.132	219.584	206.057	230.939	204.638	12.8714	14.3333	13.3816	12.3034	13.5817
2020-05-14	RIO CAETES	939421	139	4	Train	158.172	158.341	158.964	165.12	162.909	6.97952	6.74792	6.21248	5.55081	6.01607
2020-05-14	TAPAJOS	541251	63	1	Train	78.3009	77.6959	84.3552	75.1088	84.0792	1.26088	0.64074	0.80313	0.88884	0.91849
2020-05-14	TOCANTINS	705089	228	14	Train	288.388	294.837	287.412	290.722	289.406	13.3479	11.955	13.0464	12.8035	12.5889
2020-05-14	XINGU	381258	75	2	Train	84.3828	79.6257	80.1251	71.3196	77.0252	2.56702	1.83908	1.57105	2.80923	2.24813
2020-05-15	ARAGUAIA	566682	90	0	Train	63.3142	62.3969	74.0031	71.2541	66.1067	0.85885	0.08509	0.81168	0.83441	1.49062
2020-05-15	BAIXO AMAZONAS	740733	134	6	Test	114.938	110.261	117.721	112.089	127.319	6.41237	6.98718	6.43427	4.71199	6.85876
2020-05-15	CARAJAS	740733	690	6	Train	479.73	489.218	482.266	481.377	479.285	7.9489	7.81294	8.20262	10.1965	8.49252
2020-05-15	LAGO TUCURUI	461593	121	2	Test	81.1886	63.772	55.5741	70.1684	50.6091	2.6562	3.49078	3.34316	3.17785	2.81201
2020-05-15	MARAJO I	461593	76	0	Train	56.8636	55.9152	62.1066	69.5661	56.3068	0.874	0.28391	0.96487	1.33342	1.92023
2020-05-15	MARAJO II	244027	140	6	Train	82.2703	80.1077	79.9574	84.5364	79.2275	3.34629	3.57785	3.14392	3.62202	3.51987
2020-05-15	METROPOLITANA I	2238680	516	62	Train	343.335	314.812	318.46	312.955	290.524	45.2879	45.0258	44.8128	42.4573	46.177
2020-05-15	METROPOLITANA II	367592	147	6	Train	67.3522	63.478	65.298	62.2628	60.6808	4.19668	4.63057	4.3716	4.05303	4.74424
2020-05-15	METROPOLITANA III	939421	359	10	Test	192.494	218.915	200.399	224.26	198.169	12.4082	14.7388	12.6724	12.0341	13.4914
2020-05-15	RIO CAETES	939421	240	6	Train	149.357	157.862	153.554	167.682	160.713	6.50114	6.92887	6.18391	5.63905	6.08907
2020-05-15	TAPAJOS	541251	106	1	Train	84.892	81.0327	93.8647	78.2686	94.2255	1.60483	0.53605	0.92885	1.03673	1.12753
2020-05-15	TOCANTINS	705089	473	12	Train	269.258	291.923	275.206	275.837	279.422	12.9832	12.3537	12.9073	12.7817	12.6319
2020-05-15	XINGU	381258	124	3	Train	83.8872	80.2121	79.455	71.4645	77.6347	2.60169	1.82621	1.67392	2.97339	2.37899
2020-05-16	ARAGUAIA	566682	64	2	Validation	66.8438	63.3197	76.7832	74.3659	68.6984	1.05683	-0.0824	0.86658	0.9242	1.64134
2020-05-16	BAIXO AMAZONAS	740733	151	8	Train	118.47	111.868	118.61	115.368	131.16	7.18639	7.47402	7.09628	4.85333	7.34795
2020-05-16	CARAJAS	740733	349	10	Train	481.128	498.931	482.407	495.638	483.457	8.51161	8.1644	8.40701	10.4696	8.61954
2020-05-16	LAGO TUCURUI	461593	72	6	Validation	81.1994	63.5601	54.3312	70.5147	50.1756	2.79038	3.59266	3.73795	3.31784	2.94552
2020-05-16	MARAJO I	461593	58	1	Test	56.8585	56.8038	62.0982	71.9716	56.7236	0.93607	0.1342	1.00861	1.44764	2.01961
2020-05-16	MARAJO II	244027	59	1	Train	80.3978	79.3034	78.8714	84.7604	78.0686	3.36092	3.56257	3.24092	3.73341	3.56889
2020-05-16	METROPOLITANA I	2238680	182	37	Train	339.012	309.19	310.387	308.866	276.087	44.1995	43.0031	43.0157	39.2147	43.8359
2020-05-16	METROPOLITANA II	367592	34	1	Train	63.922	60.773	63.5885	57.1295	58.4852	4.20326	4.57256	4.55318	4.01285	4.74051
2020-05-16	METROPOLITANA III	939421	185	9	Train	186.892	218.022	194.587	217.063	191.54	12.0137	15.1202	11.9195	11.7111	13.3629
2020-05-16	RIO CAETES	939421	131	4	Train	140.355	157.135	148.169	170.202	158.212	5.98257	7.09422	6.16746	5.72192	6.15047
2020-05-16	TAPAJOS	541251	88	0	Train	91.4138	84.2095	103.667	81.1183	105.587	1.98964	0.4168	1.07166	1.1999	1.36433
2020-05-16	TOCANTINS	705089	187	12	Train	250.163	288.448	262.963	260.366	269.241	12.421	12.732	12.6227	12.6544	12.6258
2020-05-16	XINGU	381258	52	5	Train	83.0182	80.6243	78.649	71.535	78.1141	2.61144	1.80404	1.80271	3.12689	2.50022
2020-05-17	ARAGUAIA	566682	79	2	Train	69.8217	64.0997	79.1324	77.086	71.3886	1.25977	-0.25915	0.92557	1.02948	1.79278
2020-05-17	BAIXO AMAZONAS	740733	174	3	Validation	122.07	113.282	118.825	118.747	134.124	8.05045	7.94463	7.76423	4.98818	7.79227
2020-05-17	CARAJAS	740733	426	8	Train	480.481	507.454	479.697	509.656	486.445	9.1551	8.52527	8.63729	10.7334	8.72151
2020-05-17	LAGO TUCURUI	461593	61	3	Test	80.6942	63.1365	53.1092	70.7879	49.7844	2.89554	3.68284	4.19748	3.44746	3.07102
2020-05-17	MARAJO I	461593	65	0	Validation	56.0812	57.6011	61.6864	74.0055	57.0633	0.96615	-0.02388	1.05791	1.5735	2.11271
2020-05-17	MARAJO II	244027	59	4	Train	78.3256	78.391	77.7825	84.9553	76.8411	3.36867	3.53507	3.37094	3.83765	3.60819
2020-05-17	METROPOLITANA I	2238680	163	32	Train	335.375	304.705	303.252	306.228	262.533	43.2844	41.1969	41.4308	36.1799	41.6018
2020-05-17	METROPOLITANA II	367592	52	4	Train	60.3849	57.9814	62.024	52.0292	56.3823	4.17078	4.49904	4.78079	3.97459	4.7275
2020-05-17	METROPOLITANA III	939421	132	14	Validation	182.529	216.93	188.759	209.556	184.864	11.721	15.4779	11.1572	11.347	13.2036
2020-05-17	RIO CAETES	939421	134	4	Train	131.604	156.187	142.953	172.689	155.469	5.46274	7.244	6.16211	5.79994	6.20156
2020-05-17	TAPAJOS	541251	82	1	Validation	97.7775	87.2286	113.699	83.6511	118.269	2.40243	0.28369	1.23397	1.37598	1.62897
2020-05-17	TOCANTINS	705089	194	10	Train	231.831	284.456	250.922	244.682	259.015	11.7252	13.0893	12.2164	12.435	12.5778
2020-05-17	XINGU	381258	71	0	Train	81.8239	80.8717	77.7661	71.5489	78.4906	2.60043	1.77331	1.96318	3.26964	2.61183
2020-05-18	ARAGUAIA	566682	119	0	Test	72.1231	64.7442	81.1071	79.3958	74.2391	1.45179	-0.44418	0.99069	1.14972	1.94489
2020-05-18	BAIXO AMAZONAS	740733	278	5	Validation	125.688	114.516	118.429	122.236	136.187	8.99932	8.39782	8.41727	5.11714	8.18635
2020-05-18	CARAJAS	740733	677	5	Validation	477.666	514.842	474.167	523.463	488.421	9.88516	8.8925	8.89789	10.9886	8.80131
2020-05-18	LAGO TUCURUI	461593	71	5	Test	79.7388	62.5115	51.9793	71.0028	49.4693	2.9749	3.76181	4.72782	3.567	3.19002
2020-05-18	MARAJO I	461593	50	1	Train	54.6376	58.3136	60.9628	75.6734	57.3451	0.9649	-0.18934	1.11543	1.70952	2.19977
2020-05-18	MARAJO II	244027	83	4	Train	76.0802	77.383	76.7202	85.1335	75.5677	3.36715	3.49623	3.53865	3.93481	3.63887
2020-05-18	METROPOLITANA I	2238680	299	47	Test	332.321	301.221	296.971	304.907	249.816	42.5161	39.5995	40.0404	33.3659	39.4782
2020-05-18	METROPOLITANA II	367592	67	4	Test	56.8248	55.1201	60.6321	47.0243	54.3868	4.09428	4.4111	5.0588	3.93899	4.70741
2020-05-18	METROPOLITANA III	939421	228	13	Train	179.513	215.663	183.029	201.928	178.231	11.5519	15.8125	10.4125	10.954	13.0203
2020-05-18	RIO CAETES	939421	159	4	Train	123.445	155.042	138.022	175.152	152.539	4.97254	7.37843	6.16493	5.87363	6.24354
2020-05-18	TAPAJOS	541251	142	2	Train	103.947	90.0929	123.896	85.8713	132.34	2.83127	0.13752	1.41845	1.56223	1.92078
2020-05-18	TOCANTINS	705089	225	5	Test	214.84	279.991	239.27	229.115	248.869	10.9671	13.4255	11.7169	12.1388	12.4947
2020-05-18	XINGU	381258	95	2	Test	80.3494	80.964	76.8585	71.5211	78.792	2.57241	1.73475	2.16185	3.40176	2.71416
2020-05-19	ARAGUAIA	566682	85	0	Train	73.6938	65.2606	82.7733	81.2917	77.3209	1.61886	-0.6365	1.06431	1.28377	2.09811
2020-05-19	BAIXO AMAZONAS	740733	129	7	Train	129.238	115.582	117.517	125.844	137.369	10.0125	8.83274	9.03202	5.2408	8.52729
2020-05-19	CARAJAS	740733	522	10	Train	472.532	521.158	465.928	537.091	489.54	10.7015	9.26321	9.1906	11.2361	8.86166
2020-05-19	LAGO TUCURUI	461593	60	6	Train	78.3965	61.6958	50.9981	71.172	49.2638	3.03135	3.83013	5.33262	3.67682	3.30437
2020-05-19	MARAJO I	461593	45	1	Validation	52.6747	58.9477	60.0199	76.9922	57.5889	0.93741	-0.36115	1.18411	1.85387	2.28125
2020-05-19	MARAJO II	244027	51	3	Train	73.6978	76.2912	75.709	85.3055	74.2695	3.35357	3.44693	3.74826	4.02508	3.66208
2020-05-19	METROPOLITANA I	2238680	252	36	Train	329.759	298.611	291.461	304.779	237.895	41.8716	38.1997	38.8265	30.7778	37.4664
2020-05-19	METROPOLITANA II	367592	51	8	Train	53.3337	52.205	59.4358	42.1652	52.5121	3.97288	4.30986	5.39003	3.90653	4.68235
2020-05-19	METROPOLITANA III	939421	160	11	Test	177.877	214.242	177.493	194.342	171.712	11.5184	16.1248	9.70445	10.5437	12.8186
2020-05-19	RIO CAETES	939421	148	10	Train	116.113	153.725	133.465	177.598	149.47	4.53299	7.49785	6.17162	5.94345	6.27751
2020-05-19	TAPAJOS	541251	88	1	Validation	109.923	92.8065	134.18	87.7919	147.804	3.26755	-0.02079	1.62779	1.75578	2.23809
2020-05-19	TOCANTINS	705089	165	12	Train	199.603	275.095	228.147	213.946	238.896	10.2121	13.7409	11.1539	11.7822	12.3826
2020-05-19	XINGU	381258	84	2	Train	78.6396	80.9107	75.9712	71.4645	79.0473	2.53066	1.68917	2.4058	3.52352	2.80782

## Sheet: Scenario_3
occurrence_date	region_health	region_health_demography	observed_daily_cases	observed_daily_deaths	sample	daily_cases_ANN1	daily_cases_ANN2	daily_cases_ANN3	daily_cases_ANN4	daily_cases_ANN5	daily_deaths_ANN1	daily_deaths_ANN2	daily_deaths_ANN3	daily_deaths_ANN4	daily_deaths_ANN5
2020-03-18	ARAGUAIA	566682	2	0	Train	20.3531	0	0	0	0	-0.32215	0	0	0	0
2020-03-18	BAIXO AMAZONAS	740733	1	0	Train	9.7111	0	0	0	0	1.33769	0	0	0	0
2020-03-18	CARAJAS	740733	0	0	Train	-21.6598	0	0	0	0	-0.28599	0	0	0	0
2020-03-18	LAGO TUCURUI	461593	2	0	Train	7.1678	0	0	0	0	-0.02665	0	0	0	0
2020-03-18	MARAJO I	461593	0	0	Train	11.0607	0	0	0	0	0.80494	0	0	0	0
2020-03-18	MARAJO II	244027	0	0	Train	5.0451	0	0	0	0	-0.2489	0	0	0	0
2020-03-18	METROPOLITANA I	2238680	18	0	Train	4.1603	0.0005	0.0032	0.0002	0.0125	-0.49291	0	0	0	0
2020-03-18	METROPOLITANA II	367592	0	0	Train	2.3669	0	0.0006	0	0	-0.07666	0	0	0	0
2020-03-18	METROPOLITANA III	939421	3	0	Train	28.6871	0	0	0	0	2.55314	0	0	0	0
2020-03-18	RIO CAETES	939421	0	0	Validation	-7.9702	0	0	0	0	1.30295	0	0	0	0
2020-03-18	TAPAJOS	541251	3	0	Train	14.2943	0	0	0	0	0.31815	0	0	0	0
2020-03-18	TOCANTINS	705089	3	0	Train	11.3141	0	0	0	0	0.07309	0	0	0	0
2020-03-18	XINGU	381258	0	0	Train	11.1574	0	0	0	0	-0.08911	0	0	0	0
2020-03-19	ARAGUAIA	566682	0	0	Validation	17.1071	0	0	0	0	-0.37302	0	0	0	0
2020-03-19	BAIXO AMAZONAS	740733	2	1	Train	9.5281	0	0	0	0	1.16295	0	0	0	0
2020-03-19	CARAJAS	740733	2	0	Test	-20.0053	0	0	0	0	-0.18313	0	0	0	0
2020-03-19	LAGO TUCURUI	461593	2	0	Train	6.3284	0	0	0	0	-0.07372	0	0	0	0
2020-03-19	MARAJO I	461593	0	0	Train	10.2523	0	0	0	0	0.60829	0	0	0	0
2020-03-19	MARAJO II	244027	0	0	Train	3.6106	0	0	0	0	-0.19001	0	0	0	0
2020-03-19	METROPOLITANA I	2238680	19	0	Train	5.9748	0.0022	0.0105	0.0012	0.0356	-0.32385	0	0	0	0
2020-03-19	METROPOLITANA II	367592	0	0	Train	1.2874	0.0001	0.0014	0	0	-0.05118	0	0	0	0
2020-03-19	METROPOLITANA III	939421	1	0	Train	25.9859	0	0	0	0	2.22164	0	0	0	0
2020-03-19	RIO CAETES	939421	2	0	Train	-6.3786	0	0	0	0	1.18971	0	0	0	0
2020-03-19	TAPAJOS	541251	1	0	Train	11.8239	0	0	0	0	0.24031	0	0	0	0
2020-03-19	TOCANTINS	705089	1	0	Test	10.9088	0	0	0	0	0.03893	0	0	0	0
2020-03-19	XINGU	381258	1	0	Train	8.8894	0	0	0	0	-0.1623	0	0	0	0
2020-03-20	ARAGUAIA	566682	0	0	Train	13.9194	0	0	0	0	-0.416	0	0	0	0
2020-03-20	BAIXO AMAZONAS	740733	5	0	Validation	9.2497	0	0	0	0	0.99757	0	0	0	0
2020-03-20	CARAJAS	740733	7	0	Train	-18.1093	0	0	0	0	-0.08292	0	0	0	0
2020-03-20	LAGO TUCURUI	461593	1	0	Train	5.4689	0	0	0	0	-0.11199	0	0	0	0
2020-03-20	MARAJO I	461593	1	0	Validation	9.4036	0	0	0	0	0.42259	0	0	0	0
2020-03-20	MARAJO II	244027	2	0	Train	2.2501	0	0	0	0	-0.13007	0	0	0	0
2020-03-20	METROPOLITANA I	2238680	63	0	Validation	8.4479	0.0085	0.0317	0.0051	0.0929	-0.15828	0	0	0	0
2020-03-20	METROPOLITANA II	367592	4	0	Train	0.3234	0.0002	0.003	0	0	-0.02001	0	0	0	0
2020-03-20	METROPOLITANA III	939421	9	0	Test	23.3173	0	0	0	0	1.89977	0	0	0	0
2020-03-20	RIO CAETES	939421	2	0	Test	-4.7886	0	0	0	0	1.08591	0	0	0	0
2020-03-20	TAPAJOS	541251	0	0	Train	9.3651	0	0	0	0	0.16997	0	0	0	0
2020-03-20	TOCANTINS	705089	5	0	Test	10.4991	0	0	0	0	0.01015	0	0	0	0
2020-03-20	XINGU	381258	0	0	Validation	6.6578	0	0	0	0	-0.2275	0	0	0	0
2020-03-21	ARAGUAIA	566682	0	0	Train	10.82	0	0	0	0	-0.45137	0	0	0	0
2020-03-21	BAIXO AMAZONAS	740733	1	0	Train	8.8808	0	0	0	0	0.84168	0	0	0	0
2020-03-21	CARAJAS	740733	3	0	Train	-15.9724	0	0	0	0	0.01461	0	0	0	0
2020-03-21	LAGO TUCURUI	461593	0	0	Train	4.5986	0	0	0	0	-0.14148	0	0	0	0
2020-03-21	MARAJO I	461593	0	0	Train	8.5257	0	0	0	0	0.24836	0	0	0	0
2020-03-21	MARAJO II	244027	0	0	Validation	0.9753	0	0	0	0	-0.06952	0	0	0	0
2020-03-21	METROPOLITANA I	2238680	26	0	Train	11.6667	0.0289	0.0872	0.019	0.2247	0.00288	0	0	0	0
2020-03-21	METROPOLITANA II	367592	2	0	Train	-0.5064	0.0008	0.0065	0	0	0.01596	0	0	0	0
2020-03-21	METROPOLITANA III	939421	1	0	Train	20.696	0	0	0	0	1.58832	0	0	0	0
2020-03-21	RIO CAETES	939421	0	0	Train	-3.1982	0	0	0	0	0.99126	0	0	0	0
2020-03-21	TAPAJOS	541251	0	0	Train	6.9409	0	0	0	0	0.10698	0	0	0	0
2020-03-21	TOCANTINS	705089	1	0	Train	10.0915	0	0	0	0	-0.01347	0	0	0	0
2020-03-21	XINGU	381258	1	0	Train	4.4842	0	0	0	0	-0.28482	0	0	0	0
2020-03-22	ARAGUAIA	566682	0	0	Validation	7.8407	0	0	0	0	-0.47942	0	0	0	0
2020-03-22	BAIXO AMAZONAS	740733	1	0	Train	8.4277	0	0	0	0	0.69541	0	0	0	0
2020-03-22	CARAJAS	740733	5	0	Train	-13.5963	0	0	0	0	0.10938	0	0	0	0
2020-03-22	LAGO TUCURUI	461593	1	0	Train	3.7278	0	0	0	0	-0.16225	0	0	0	0
2020-03-22	MARAJO I	461593	0	0	Train	7.6307	0	0.0001	0	0	0.08612	0	0	0	0
2020-03-22	MARAJO II	244027	0	0	Train	-0.2018	0.0001	0	0	0	-0.00888	0	0	0	0
2020-03-22	METROPOLITANA I	2238680	24	0	Train	15.73	0.0878	0.2205	0.0626	0.5058	0.1585	0	0	0	0
2020-03-22	METROPOLITANA II	367592	0	0	Train	-1.1838	0.0023	0.0131	0	0	0.05567	0	0	0	0
2020-03-22	METROPOLITANA III	939421	4	0	Train	18.1371	0	0	0	0	1.28812	0	0	0	0
2020-03-22	RIO CAETES	939421	1	0	Validation	-1.6061	0	0	0	0	0.90539	0	0	0	0
2020-03-22	TAPAJOS	541251	2	0	Test	4.5763	0	0	0	0	0.05117	0	0	0	0
2020-03-22	TOCANTINS	705089	1	0	Validation	9.6929	0	0	0	0	-0.0322	0	0	0	0
2020-03-22	XINGU	381258	0	0	Train	2.3919	0	0	0	0	-0.33437	0	0	0	0
2020-03-23	ARAGUAIA	566682	0	0	Train	5.0158	0	0	0	0	-0.50046	0	0	0	0
2020-03-23	BAIXO AMAZONAS	740733	4	0	Train	7.8973	0	0	0	0	0.55885	0	0	0	0
2020-03-23	CARAJAS	740733	3	0	Train	-10.9846	0	0	0	0	0.20124	0	0	0	0
2020-03-23	LAGO TUCURUI	461593	2	0	Train	2.8674	0	0	0	0	-0.17442	0	0	0	0
2020-03-23	MARAJO I	461593	1	0	Train	6.7318	0	0.0002	0	0	-0.06362	0	0	0	0
2020-03-23	MARAJO II	244027	1	0	Train	-1.2689	0.0005	0.0001	0	0	0.05129	0	0	0	0
2020-03-23	METROPOLITANA I	2238680	53	0	Train	20.7494	0.2405	0.5155	0.1838	1.0651	0.30731	0	0	0	0
2020-03-23	METROPOLITANA II	367592	2	0	Train	-1.6911	0.0063	0.0251	0	0	0.09788	0	0	0	0
2020-03-23	METROPOLITANA III	939421	2	0	Test	15.6566	0	0	0	0	1.00004	0	0	0	0
2020-03-23	RIO CAETES	939421	1	0	Train	-0.0128	0	0	0	0	0.82782	0	0	0	0
2020-03-23	TAPAJOS	541251	1	0	Train	2.2989	0	0	0	0	0.00239	0	0	0	0
2020-03-23	TOCANTINS	705089	3	0	Train	9.3108	0	0	0	0	-0.04631	0	0	0	0
2020-03-23	XINGU	381258	1	0	Train	0.4055	0	0	0	0	-0.37632	0	0	0	0
2020-03-24	ARAGUAIA	566682	0	0	Test	2.3811	0	0	0	0	-0.51482	0	0	0	0
2020-03-24	BAIXO AMAZONAS	740733	1	0	Train	7.2979	0	0	0	0	0.43209	0	0	0	0
2020-03-24	CARAJAS	740733	0	0	Train	-8.1429	0	0	0	0	0.28993	0	0	0	0
2020-03-24	LAGO TUCURUI	461593	0	0	Train	2.0292	0	0.0001	0	0	-0.17819	0	0	0	0
2020-03-24	MARAJO I	461593	0	0	Train	5.8431	0	0.0005	0	0	-0.20033	0	0	0	0
2020-03-24	MARAJO II	244027	0	0	Train	-2.214	0.0014	0.0002	0	0	0.11033	0	0	0	0
2020-03-24	METROPOLITANA I	2238680	29	0	Train	26.8503	0.5984	1.1203	0.4852	2.1082	0.4479	0	0	0	0
2020-03-24	METROPOLITANA II	367592	1	0	Train	-2.0119	0.0154	0.0459	0	0.0001	0.14116	0	0	0	0
2020-03-24	METROPOLITANA III	939421	2	0	Train	13.2716	0	0	0	0.0001	0.72495	0	0	0	0
2020-03-24	RIO CAETES	939421	0	0	Train	1.5796	0	0	0	0	0.75795	0	0	0	0
2020-03-24	TAPAJOS	541251	0	0	Test	0.1379	0	0	0	0	-0.03957	0	0	0	0
2020-03-24	TOCANTINS	705089	3	0	Train	8.953	0	0	0	0	-0.05606	0	0	0	0
2020-03-24	XINGU	381258	0	0	Train	-1.4492	0	0	0	0	-0.41085	0	0	0	0
2020-03-25	ARAGUAIA	566682	2	0	Train	-0.0263	0	0	0	0	-0.52283	0	0	0	0
2020-03-25	BAIXO AMAZONAS	740733	5	0	Validation	6.6391	0	0	0	0	0.31515	0	0	0	0
2020-03-25	CARAJAS	740733	3	0	Validation	-5.0795	0	0	0	0	0.37512	0	0	0	0
2020-03-25	LAGO TUCURUI	461593	0	0	Validation	1.2253	0	0.0002	0	0	-0.1738	0	0	0	0
2020-03-25	MARAJO I	461593	0	0	Train	4.9793	0	0.001	0	0	-0.32351	0	0	0	0
2020-03-25	MARAJO II	244027	0	0	Train	-3.0251	0.0039	0.0005	0	0	0.16752	0	0	0	0
2020-03-25	METROPOLITANA I	2238680	63	0	Train	34.173	1.3645	2.2756	1.1624	3.9393	0.57872	0	0	0	0
2020-03-25	METROPOLITANA II	367592	3	0	Test	-2.1321	0.0348	0.0806	0	0.0002	0.18392	0	0	0	0
2020-03-25	METROPOLITANA III	939421	3	0	Validation	10.9998	0	0.0001	0	0.0005	0.46379	0	0	0	0
2020-03-25	RIO CAETES	939421	3	0	Train	3.1671	0	0	0	0	0.69507	0	0	0	0
2020-03-25	TAPAJOS	541251	1	0	Test	-1.8753	0	0	0	0	-0.07489	0	0	0	0
2020-03-25	TOCANTINS	705089	7	0	Train	8.628	0	0	0	0	-0.06176	0	0	0	0
2020-03-25	XINGU	381258	1	0	Validation	-3.1458	0	0	0	0	-0.43816	0	0	0	0
2020-03-26	ARAGUAIA	566682	0	0	Train	-2.1684	0	0	0	0	-0.52481	0	0	0	0
2020-03-26	BAIXO AMAZONAS	740733	0	0	Train	5.9317	0	0	0	0	0.20808	0	0	0	0
2020-03-26	CARAJAS	740733	3	0	Test	-1.8054	0	0	0	0	0.45635	0	0	0	0
2020-03-26	LAGO TUCURUI	461593	0	0	Train	0.4688	0	0.0004	0	0	-0.16163	0	0	0	0
2020-03-26	MARAJO I	461593	0	0	Train	4.1557	0	0.0022	0	0	-0.43266	0	0	0	0
2020-03-26	MARAJO II	244027	0	0	Validation	-3.6911	0.0096	0.0013	0	0	0.22204	0	0	0	0
2020-03-26	METROPOLITANA I	2238680	37	0	Train	42.8732	2.8721	4.3415	2.5499	6.9771	0.69812	0	0	0	0
2020-03-26	METROPOLITANA II	367592	2	0	Train	-2.0397	0.0727	0.1359	0	0.0005	0.2244	0	0	0	0
2020-03-26	METROPOLITANA III	939421	2	0	Test	8.8603	0	0.0004	0	0.0015	0.2175	0	0	0	0
2020-03-26	RIO CAETES	939421	0	0	Test	4.7427	0.0001	0	0	0	0.63834	0	0	0	0
2020-03-26	TAPAJOS	541251	0	0	Train	-3.7078	0	0	0	0	-0.10373	0	0	0	0
2020-03-26	TOCANTINS	705089	1	0	Validation	8.3451	0	0	0	0.0001	-0.06368	0	0	0	0
2020-03-26	XINGU	381258	0	0	Train	-4.6576	0	0	0	0	-0.45848	0	0	0	0
2020-03-27	ARAGUAIA	566682	0	0	Train	-4.0079	0	0	0	0	-0.52106	0	0	0	0
2020-03-27	BAIXO AMAZONAS	740733	4	0	Validation	5.188	0	0	0	0	0.11084	0	0	0	0
2020-03-27	CARAJAS	740733	2	0	Train	1.6646	0	0	0	0	0.53304	0	0	0	0
2020-03-27	LAGO TUCURUI	461593	0	0	Train	-0.2271	0	0.001	0	0	-0.14212	0	0	0	0
2020-03-27	MARAJO I	461593	0	0	Train	3.3879	0	0.0043	0	0	-0.52729	0	0	0	0
2020-03-27	MARAJO II	244027	0	0	Train	-4.2021	0.0218	0.0031	0	0	0.27301	0	0	0	0
2020-03-27	METROPOLITANA I	2238680	42	0	Train	53.1224	5.6187	7.8165	5.1622	11.758	0.80448	0	0	0	0
2020-03-27	METROPOLITANA II	367592	1	0	Validation	-1.7266	0.1417	0.2206	0	0.0014	0.2607	0	0	0	0
2020-03-27	METROPOLITANA III	939421	2	0	Train	6.873	0.0001	0.0012	0.0002	0.004	-0.01296	0	0	0	0
2020-03-27	RIO CAETES	939421	2	0	Train	6.2971	0.0003	0	0	0.0002	0.58681	0	0	0	0
2020-03-27	TAPAJOS	541251	2	0	Train	-5.3259	0	0	0	0	-0.12624	0	0	0	0
2020-03-27	TOCANTINS	705089	3	0	Train	8.1142	0.0001	0	0	0.0002	-0.06213	0	0	0	0
2020-03-27	XINGU	381258	0	0	Train	-5.9581	0.0002	0	0	0	-0.47203	0	0	0	0
2020-03-28	ARAGUAIA	566682	2	0	Train	-5.5087	0	0	0	0	-0.51184	0	0	0	0
2020-03-28	BAIXO AMAZONAS	740733	2	0	Train	4.4221	0	0	0	0	0.02339	0	0	0	0
2020-03-28	CARAJAS	740733	7	0	Validation	5.3115	0	0	0	0	0.60444	0	0	0	0
2020-03-28	LAGO TUCURUI	461593	2	0	Train	-0.8489	0	0.0024	0	0	-0.11588	0	0	0	0
2020-03-28	MARAJO I	461593	0	0	Train	2.6914	0	0.0081	0	0	-0.60693	0	0	0	0
2020-03-28	MARAJO II	244027	1	0	Validation	-4.5494	0.046	0.0069	0	0.0001	0.31945	0	0	0	0
2020-03-28	METROPOLITANA I	2238680	58	0	Test	65.1068	10.2803	13.3377	9.7145	18.9209	0.89626	0	0	0	1e-05
2020-03-28	METROPOLITANA II	367592	0	0	Validation	-1.1886	0.2593	0.3459	0.0001	0.0035	0.29085	0	1e-05	0	0
2020-03-28	METROPOLITANA III	939421	3	0	Train	5.0593	0.0005	0.0036	0.0007	0.0104	-0.22659	0	0	0	0
2020-03-28	RIO CAETES	939421	3	0	Train	7.8173	0.0008	0.0001	0	0.0005	0.53941	0	0	0	0
2020-03-28	TAPAJOS	541251	0	0	Train	-6.6953	0	0	0	0	-0.14255	0	0	0	0
2020-03-28	TOCANTINS	705089	5	0	Validation	7.9462	0.0002	0	0	0.0007	-0.0574	0	0	0	0
2020-03-28	XINGU	381258	0	0	Test	-7.0223	0.0005	0.0001	0	0	-0.47904	0	0	0	0
2020-03-29	ARAGUAIA	566682	0	0	Train	-6.6379	0	0	0	0	-0.49734	0	0	0	0
2020-03-29	BAIXO AMAZONAS	740733	2	0	Train	3.6495	0	0	0	0	-0.05436	0	0	0	0
2020-03-29	CARAJAS	740733	3	0	Validation	9.1116	0	0	0	0	0.6697	0	0	0	0
2020-03-29	LAGO TUCURUI	461593	0	0	Test	-1.3829	0	0.005	0	0	-0.08363	0	0	0	0
2020-03-29	MARAJO I	461593	0	0	Validation	2.0812	0	0.0146	0	0	-0.67114	0	0	0	0
2020-03-29	MARAJO II	244027	2	0	Train	-4.7267	0.0906	0.0146	0	0.0004	0.36036	0	0	0	0
2020-03-29	METROPOLITANA I	2238680	51	0	Train	79.0259	17.6936	21.6569	17.106	29.1705	0.97227	0	2e-05	0	3e-05
2020-03-29	METROPOLITANA II	367592	4	0	Train	-0.4268	0.4478	0.5249	0.0003	0.0083	0.31288	0	2e-05	0	0
2020-03-29	METROPOLITANA III	939421	1	0	Train	3.4417	0.0019	0.0096	0.0025	0.0248	-0.4224	0	0	0	0
2020-03-29	RIO CAETES	939421	2	0	Validation	9.2873	0.0025	0.0005	0.0001	0.0014	0.49498	0	0	0	0
2020-03-29	TAPAJOS	541251	0	0	Train	-7.7829	0	0	0	0	-0.1527	0	0	0	0
2020-03-29	TOCANTINS	705089	2	0	Train	7.8531	0.0009	0	0.0002	0.0021	-0.0498	0	0	0	0
2020-03-29	XINGU	381258	0	0	Validation	-7.8271	0.0013	0.0002	0	0.0001	-0.47974	0	0	0	0
2020-03-30	ARAGUAIA	566682	1	0	Train	-7.3677	0	0	0	0	-0.47771	0	0	0	0
2020-03-30	BAIXO AMAZONAS	740733	7	0	Train	2.8875	0	0	0	0	-0.12255	0	0	0	0
2020-03-30	CARAJAS	740733	5	0	Train	13.0357	0	0	0	0	0.72777	0	0	0	0
2020-03-30	LAGO TUCURUI	461593	1	0	Validation	-1.816	0	0.0102	0	0	-0.04626	0	0	0	0
2020-03-30	MARAJO I	461593	3	0	Validation	1.5713	0	0.0254	0	0.0001	-0.71951	0	0	0	0
2020-03-30	MARAJO II	244027	1	0	Train	-4.7301	0.168	0.0291	0	0.001	0.39469	0	0	0	0
2020-03-30	METROPOLITANA I	2238680	81	0	Validation	95.089	28.7976	33.5881	28.3555	43.22	1.03185	0	8e-05	0	0.00011
2020-03-30	METROPOLITANA II	367592	2	0	Test	0.5521	0.7336	0.7728	0.001	0.0184	0.32489	0	4e-05	0	0
2020-03-30	METROPOLITANA III	939421	6	0	Train	2.0443	0.0058	0.0238	0.0077	0.0556	-0.59935	0	0	0	0
2020-03-30	RIO CAETES	939421	1	0	Train	10.6875	0.0068	0.0014	0.0004	0.0037	0.45232	0	0	0	0
2020-03-30	TAPAJOS	541251	0	0	Test	-8.5576	0	0	0	0	-0.1567	0	0	0	0
2020-03-30	TOCANTINS	705089	10	0	Train	7.848	0.003	0.0001	0.0008	0.0058	-0.03964	0	0	0	0
2020-03-30	XINGU	381258	0	0	Test	-8.3533	0.0033	0.0005	0	0.0003	-0.47431	0	0	0	0
2020-03-31	ARAGUAIA	566682	0	0	Train	-7.6778	0	0	0	0	-0.45295	0	0	0	0
2020-03-31	BAIXO AMAZONAS	740733	4	0	Test	2.1551	0	0	0	0	-0.18134	0	0	0	0
2020-03-31	CARAJAS	740733	5	0	Train	17.0482	0	0	0	0	0.77749	0	0	0	0
2020-03-31	LAGO TUCURUI	461593	0	0	Train	-2.1354	0	0.0196	0	0	-0.00486	0	0	0	0
2020-03-31	MARAJO I	461593	0	0	Train	1.174	0	0.0428	0	0.0002	-0.75166	0	0	0	0
2020-03-31	MARAJO II	244027	1	0	Test	-4.5594	0.2942	0.0553	0.0001	0.0026	0.42138	0	0	0	0
2020-03-31	METROPOLITANA I	2238680	40	0	Train	113.509	44.5383	49.9305	44.4917	61.7197	1.07529	2e-05	0.00032	1e-05	0.00042
2020-03-31	METROPOLITANA II	367592	0	0	Test	1.7351	1.1461	1.1061	0.0031	0.0384	0.32526	0	0.00011	0	0
2020-03-31	METROPOLITANA III	939421	2	0	Test	0.8931	0.0164	0.0548	0.022	0.1171	-0.75642	0	0	0	0
2020-03-31	RIO CAETES	939421	1	0	Train	11.9952	0.0171	0.0038	0.0014	0.009	0.41021	0	0	0	0
2020-03-31	TAPAJOS	541251	1	0	Train	-8.9921	0	0	0	0	-0.15446	0	0	0	0
2020-03-31	TOCANTINS	705089	3	0	Validation	7.9456	0.0091	0.0005	0.0028	0.015	-0.02721	0	0	0	0
2020-03-31	XINGU	381258	2	0	Train	-8.5862	0.0078	0.0012	0	0.0008	-0.46293	0	0	0	0
2020-04-01	ARAGUAIA	566682	1	0	Test	-7.5577	0	0	0	0	-0.42303	0	0	0	0
2020-04-01	BAIXO AMAZONAS	740733	8	0	Train	1.4733	0	0	0	0	-0.23096	0	0	0	0
2020-04-01	CARAJAS	740733	18	0	Train	21.1072	0	0	0	0	0.81755	0	0	0	0
2020-04-01	LAGO TUCURUI	461593	3	0	Train	-2.3293	0.0001	0.0362	0	0	0.0393	0	0	0	0
2020-04-01	MARAJO I	461593	2	0	Validation	0.8997	0	0.0695	0	0.0004	-0.76729	0	0	0	0
2020-04-01	MARAJO II	244027	0	0	Train	-4.2177	0.4896	0.1002	0.0004	0.0064	0.43946	0	0	0	0
2020-04-01	METROPOLITANA I	2238680	196	0	Train	134.496	65.748	71.3753	66.414	85.1798	1.10426	0.00012	0.0011	4e-05	0.00138
2020-04-01	METROPOLITANA II	367592	12	0	Train	3.1024	1.7148	1.542	0.0083	0.0759	0.3127	0	0.00028	0	0
2020-04-01	METROPOLITANA III	939421	26	0	Train	0.0156	0.042	0.1184	0.0568	0.2331	-0.89259	0	0	0	0
2020-04-01	RIO CAETES	939421	6	0	Test	13.185	0.0398	0.0096	0.0044	0.0208	0.36753	0	0	0	0
2020-04-01	TAPAJOS	541251	2	0	Test	-9.0654	0	0	0	0	-0.14583	0	0	0	0
2020-04-01	TOCANTINS	705089	18	0	Test	8.162	0.0248	0.0016	0.0089	0.0362	-0.0128	0	0	0	0
2020-04-01	XINGU	381258	3	0	Test	-8.5178	0.0171	0.0027	0	0.002	-0.44576	0	0	0	0
2020-04-02	ARAGUAIA	566682	3	0	Train	-7.0099	0	0	0	0.0001	-0.3878	0	0	0	0
2020-04-02	BAIXO AMAZONAS	740733	6	0	Train	0.8645	0	0	0	0	-0.27165	0	0	0	0
2020-04-02	CARAJAS	740733	12	0	Train	25.1632	0.0001	0.0001	0.0001	0	0.84655	0	0	0	0
2020-04-02	LAGO TUCURUI	461593	1	0	Validation	-2.3877	0.0004	0.0638	0	0	0.08475	0	0	0	0
2020-04-02	MARAJO I	461593	4	0	Train	0.7553	0	0.1094	0	0.0011	-0.76612	0	0	0	0
2020-04-02	MARAJO II	244027	3	0	Train	-3.7126	0.7775	0.1738	0.0013	0.0145	0.44806	0	0	0	0
2020-04-02	METROPOLITANA I	2238680	135	0	Train	158.242	93.0203	98.411	94.7487	113.899	1.12252	0.00053	0.00346	0.00021	0.00413
2020-04-02	METROPOLITANA II	367592	5	0	Train	4.6279	2.467	2.0977	0.0206	0.1424	0.28654	0	0.00063	0	0
2020-04-02	METROPOLITANA III	939421	20	0	Train	-0.5588	0.0994	0.2405	0.1344	0.4398	-1.00682	0	0	0	0
2020-04-02	RIO CAETES	939421	5	0	Validation	14.2301	0.0858	0.0226	0.012	0.0451	0.32328	0	0	0	0
2020-04-02	TAPAJOS	541251	2	0	Test	-8.7647	0	0	0	0	-0.13055	0	0	0	0
2020-04-02	TOCANTINS	705089	8	0	Train	8.5154	0.0619	0.0048	0.0251	0.0816	0.00328	0	0	0	0
2020-04-02	XINGU	381258	0	0	Train	-8.1485	0.0352	0.006	0	0.0046	-0.42291	0	0	0	0
2020-04-03	ARAGUAIA	566682	1	0	Validation	-6.0529	0	0	0	0.0002	-0.34707	0	0	0	0
2020-04-03	BAIXO AMAZONAS	740733	6	0	Train	0.3533	0	0	0	0	-0.30373	0	0	0	0
2020-04-03	CARAJAS	740733	8	1	Train	29.1596	0.0002	0.0004	0.0004	0.0001	0.86305	0	0	0	0
2020-04-03	LAGO TUCURUI	461593	2	0	Test	-2.3022	0.0012	0.1082	0	0.0002	0.12978	0	0	0	0
2020-04-03	MARAJO I	461593	2	0	Train	0.7444	0	0.1673	0	0.0027	-0.748	0	0	0	0
2020-04-03	MARAJO II	244027	2	0	Train	-3.0563	1.1833	0.2892	0.0038	0.0309	0.44652	0	0	0	0
2020-04-03	METROPOLITANA I	2238680	140	2	Train	184.908	126.605	131.243	129.731	147.909	1.13668	0.002	0.00986	0.00093	0.01132
2020-04-03	METROPOLITANA II	367592	1	0	Train	6.2796	3.4254	2.7894	0.0471	0.2543	0.24683	0	0.00133	0	0
2020-04-03	METROPOLITANA III	939421	13	0	Train	-0.7983	0.2177	0.4615	0.2934	0.7896	-1.09811	0	0	0	0
2020-04-03	RIO CAETES	939421	7	0	Train	15.1042	0.1735	0.0499	0.03	0.0922	0.27673	0	0	0	0
2020-04-03	TAPAJOS	541251	1	0	Train	-8.0889	0	0	0	0	-0.10833	0	0	0	0
2020-04-03	TOCANTINS	705089	15	0	Train	9.0263	0.1429	0.0135	0.0645	0.1726	0.02077	0	0	0	0
2020-04-03	XINGU	381258	0	0	Train	-7.4881	0.0684	0.0125	0.0001	0.01	-0.39451	0	0	0	0
2020-04-04	ARAGUAIA	566682	1	0	Train	-4.7234	0	0	0	0.0005	-0.30064	0	0	0	0
2020-04-04	BAIXO AMAZONAS	740733	3	0	Train	-0.0348	0	0	0	0	-0.32752	0	0	0	0
2020-04-04	CARAJAS	740733	9	0	Validation	33.0325	0.0009	0.0013	0.0014	0.0002	0.86565	0	0	0	0
2020-04-04	LAGO TUCURUI	461593	6	0	Train	-2.0672	0.0029	0.1767	0	0.0004	0.1725	0	0	0	0
2020-04-04	MARAJO I	461593	0	0	Train	0.8659	0	0.2489	0	0.006	-0.71286	0	1e-05	0	0
2020-04-04	MARAJO II	244027	1	0	Train	-2.2653	1.7326	0.4633	0.0101	0.0624	0.43449	0	0	0	0
2020-04-04	METROPOLITANA I	2238680	149	0	Train	214.603	166.339	169.736	171.132	186.947	1.15719	0.00664	0.02566	0.00346	0.02849
2020-04-04	METROPOLITANA II	367592	2	0	Train	8.0211	4.6056	3.6315	0.0998	0.4339	0.19458	0	0.00269	0	0
2020-04-04	METROPOLITANA III	939421	7	0	Train	-0.669	0.4441	0.8399	0.5952	1.3535	-1.16545	0	0	0	0
2020-04-04	RIO CAETES	939421	6	0	Train	15.7833	0.3299	0.1036	0.0694	0.1785	0.22755	0	0	0	0
2020-04-04	TAPAJOS	541251	1	0	Test	-7.0507	0	0	0	0	-0.07888	0	0	0	0
2020-04-04	TOCANTINS	705089	14	0	Test	9.7175	0.3062	0.0348	0.1521	0.3443	0.03941	0	0	0	0
2020-04-04	XINGU	381258	4	0	Train	-6.5577	0.1256	0.0248	0.0005	0.0208	-0.36072	0	0	0	0
2020-04-05	ARAGUAIA	566682	0	0	Train	-3.0784	0	0.0001	0	0.0012	-0.24844	0	0	0	0
2020-04-05	BAIXO AMAZONAS	740733	4	0	Validation	-0.2725	0	0	0	0	-0.34341	0	0	0	0
2020-04-05	CARAJAS	740733	32	0	Train	36.7116	0.0028	0.0038	0.004	0.0008	0.85314	0	0	0	0
2020-04-05	LAGO TUCURUI	461593	6	0	Train	-1.6801	0.0069	0.2789	0.0001	0.0012	0.21081	0	0	0	0
2020-04-05	MARAJO I	461593	2	0	Validation	1.1138	0.0001	0.3609	0	0.0125	-0.66082	0	2e-05	0	0
2020-04-05	MARAJO II	244027	6	0	Train	-1.3602	2.4492	0.7164	0.0244	0.1193	0.41198	0	1e-05	0	0
2020-04-05	METROPOLITANA I	2238680	251	1	Train	247.358	211.632	213.403	218.252	230.451	1.19962	0.01965	0.06142	0.01137	0.06634
2020-04-05	METROPOLITANA II	367592	10	0	Train	9.8136	6.0147	4.6355	0.1976	0.7097	0.13188	0	0.00514	0	2e-05
2020-04-05	METROPOLITANA III	939421	29	1	Validation	-0.1347	0.8495	1.4556	1.1297	2.2222	-1.20788	0	0	0	0
2020-04-05	RIO CAETES	939421	8	0	Test	16.2499	0.5934	0.2034	0.1492	0.3285	0.1759	0	0	0	0
2020-04-05	TAPAJOS	541251	2	0	Train	-5.6802	0	0	0	0	-0.04197	0	0	0	0
2020-04-05	TOCANTINS	705089	25	0	Validation	10.6149	0.6126	0.0834	0.3317	0.6504	0.05894	0	0	0	0
2020-04-05	XINGU	381258	3	1	Train	-5.3904	0.2193	0.0469	0.0014	0.0409	-0.32179	0	0	0	0
2020-04-06	ARAGUAIA	566682	0	0	Train	-1.1958	0	0.0003	0	0.0027	-0.1906	0	0	0	0
2020-04-06	BAIXO AMAZONAS	740733	8	0	Train	-0.3322	0	0	0	0	-0.35178	0	0	0	0
2020-04-06	CARAJAS	740733	7	0	Validation	40.1213	0.0083	0.0105	0.011	0.0026	0.82462	0	0	0	0
2020-04-06	LAGO TUCURUI	461593	7	0	Train	-1.1421	0.0152	0.426	0.0005	0.003	0.24246	0	1e-05	0	0
2020-04-06	MARAJO I	461593	3	1	Train	1.4766	0.0002	0.5107	0	0.025	-0.59219	0	4e-05	0	0
2020-04-06	MARAJO II	244027	7	0	Train	-0.3646	3.3531	1.0718	0.0546	0.2171	0.37951	0	4e-05	0	0
2020-04-06	METROPOLITANA I	2238680	231	4	Train	283.1	261.498	261.415	269.963	277.593	1.28593	0.05231	0.13611	0.03313	0.14364
2020-04-06	METROPOLITANA II	367592	9	0	Train	11.6188	7.6508	5.8097	0.3672	1.1159	0.06196	1e-05	0.00935	0	6e-05
2020-04-06	METROPOLITANA III	939421	7	0	Train	0.8435	1.5313	2.4104	2.0174	3.5049	-1.22448	0	0	0	0
2020-04-06	RIO CAETES	939421	6	0	Train	16.4961	1.0142	0.3785	0.2994	0.5769	0.1226	0	0	0	0
2020-04-06	TAPAJOS	541251	0	0	Test	-4.0265	0	0	0	0.0001	0.00246	0	0	0	0
2020-04-06	TOCANTINS	705089	12	1	Train	11.7479	1.1515	0.1859	0.6735	1.1677	0.07917	0	0	0	0
2020-04-06	XINGU	381258	1	0	Train	-4.0312	0.3657	0.0847	0.0038	0.0768	-0.27813	0	0	0	0
2020-04-07	ARAGUAIA	566682	0	0	Train	0.8272	0	0.0007	0	0.0061	-0.12762	0	0	0	0
2020-04-07	BAIXO AMAZONAS	740733	4	0	Train	-0.1857	0	0	0	0	-0.35303	0	0	0	0
2020-04-07	CARAJAS	740733	21	0	Train	43.1835	0.0224	0.0264	0.0276	0.0076	0.77975	0	0	0	0
2020-04-07	LAGO TUCURUI	461593	2	0	Train	-0.4589	0.0311	0.6315	0.0014	0.007	0.26511	0	2e-05	0	0
2020-04-07	MARAJO I	461593	3	0	Test	1.9373	0.0005	0.7066	0	0.0473	-0.50753	0	9e-05	0	0
2020-04-07	MARAJO II	244027	5	0	Validation	0.6964	4.4591	1.5552	0.1138	0.3771	0.33816	2e-05	0.00012	0	1e-05
2020-04-07	METROPOLITANA I	2238680	230	1	Train	321.626	314.636	312.664	324.816	327.324	1.44605	0.12647	0.28081	0.0865	0.29076
2020-04-07	METROPOLITANA II	367592	6	0	Train	13.402	9.5027	7.1583	0.6441	1.6915	-0.01077	5e-05	0.01626	2e-05	0.00016
2020-04-07	METROPOLITANA III	939421	12	0	Test	2.3068	2.6144	3.8264	3.4076	5.3256	-1.21435	0	1e-05	0	1e-05
2020-04-07	RIO CAETES	939421	4	0	Train	16.5293	1.6542	0.6707	0.5646	0.9698	0.06918	0	0	0	0
2020-04-07	TAPAJOS	541251	0	0	Train	-2.1594	0	0	0	0.0003	0.0541	0	0	0	0
2020-04-07	TOCANTINS	705089	14	0	Train	13.1493	2.0438	0.3883	1.281	1.9995	0.0999	0	0	0	0
2020-04-07	XINGU	381258	1	0	Train	-2.5357	0.5842	0.1467	0.0097	0.1376	-0.23042	0	0	0	0
2020-04-08	ARAGUAIA	566682	0	0	Train	2.8773	0	0.0017	0	0.0128	-0.06054	0	0	0	0
2020-04-08	BAIXO AMAZONAS	740733	5	0	Train	0.1941	0.0001	0.0001	0	0.0001	-0.34757	0	0	0	0
2020-04-08	CARAJAS	740733	16	0	Train	45.8214	0.0555	0.0621	0.0644	0.0201	0.71896	0	0	1e-05	0
2020-04-08	LAGO TUCURUI	461593	3	0	Train	0.3595	0.0601	0.9101	0.0038	0.0154	0.27643	0	6e-05	0	0
2020-04-08	MARAJO I	461593	5	0	Validation	2.4737	0.0013	0.9573	0.0001	0.0855	-0.40781	0	0.00019	0	0
2020-04-08	MARAJO II	244027	4	0	Test	1.7988	5.7755	2.1932	0.2221	0.6273	0.2896	6e-05	0.0003	0	3e-05
2020-04-08	METROPOLITANA I	2238680	327	2	Validation	362.575	369.538	365.837	381.16	378.452	1.7193	0.27998	0.54225	0.20451	0.55286
2020-04-08	METROPOLITANA II	367592	8	0	Train	15.1365	11.5513	8.6814	1.0721	2.4777	-0.08094	0.00016	0.02709	7e-05	0.00043
2020-04-08	METROPOLITANA III	939421	12	0	Train	4.2991	4.2469	5.841	5.471	7.8159	-1.17667	0	3e-05	0	4e-05
2020-04-08	RIO CAETES	939421	8	0	Validation	16.3766	2.5846	1.1352	1.0057	1.5649	0.01797	1e-05	0	0	0
2020-04-08	TAPAJOS	541251	0	0	Train	-0.1688	0	0	0	0.0008	0.11217	0	0	0	0
2020-04-08	TOCANTINS	705089	20	0	Train	14.8568	3.4418	0.763	2.2947	3.2765	0.12103	0	0	0	0
2020-04-08	XINGU	381258	3	0	Train	-0.9677	0.8979	0.2446	0.0227	0.2364	-0.17968	0	0	0	0
2020-04-09	ARAGUAIA	566682	3	0	Train	4.8318	0	0.0038	0	0.0255	0.00894	0	0	0	0
2020-04-09	BAIXO AMAZONAS	740733	8	1	Train	0.8332	0.0002	0.0004	0	0.0003	-0.33577	0	0	0	0
2020-04-09	CARAJAS	740733	19	0	Train	47.964	0.1276	0.1368	0.1408	0.0494	0.64375	0	0	3e-05	0
2020-04-09	LAGO TUCURUI	461593	3	0	Train	1.2978	0.1101	1.2778	0.0096	0.0319	0.2742	0	0.00014	0	0
2020-04-09	MARAJO I	461593	6	0	Test	3.0596	0.0033	1.2715	0.0003	0.1482	-0.29441	0	0.00038	0	0
2020-04-09	MARAJO II	244027	5	0	Test	2.9221	7.3032	3.0122	0.408	1.0021	0.23614	0.00018	0.00072	0	0.0001
2020-04-09	METROPOLITANA I	2238680	372	3	Train	405.418	424.61	419.512	437.286	429.711	2.15571	0.57182	0.98491	0.44179	0.99192
2020-04-09	METROPOLITANA II	367592	16	0	Test	16.8064	13.771	10.3748	1.7006	3.5159	-0.14245	0.00048	0.04341	0.00025	0.00105
2020-04-09	METROPOLITANA III	939421	14	0	Train	6.8664	6.5917	8.5984	8.3865	11.1064	-1.11067	1e-05	9e-05	1e-05	0.00013
2020-04-09	RIO CAETES	939421	6	0	Train	16.0896	3.8823	1.8416	1.7	2.4312	-0.02797	3e-05	0	0	1e-05
2020-04-09	TAPAJOS	541251	0	0	Train	1.8379	0	0	0	0.0019	0.17518	0	0	0	0
2020-04-09	TOCANTINS	705089	9	0	Test	16.9123	5.5238	1.4165	3.8916	5.1539	0.14247	1e-05	0	0	1e-05
2020-04-09	XINGU	381258	0	0	Train	0.6051	1.3315	0.3933	0.0494	0.3902	-0.12737	1e-05	0	0	0
2020-04-10	ARAGUAIA	566682	1	0	Train	6.5677	0.0002	0.0081	0	0.0484	0.07837	0	0	0	0
2020-04-10	BAIXO AMAZONAS	740733	12	0	Train	1.7543	0.0007	0.0013	0.0001	0.0008	-0.31796	0	0	0	0
2020-04-10	CARAJAS	740733	74	1	Train	49.5536	0.2734	0.2837	0.2893	0.1136	0.55701	0	0	0.00011	0
2020-04-10	LAGO TUCURUI	461593	3	0	Train	2.336	0.1915	1.7508	0.0223	0.0627	0.25648	0	0.00032	0	0
2020-04-10	MARAJO I	461593	8	0	Train	3.6664	0.0076	1.6579	0.0009	0.2464	-0.16927	0	0.00072	0	0
2020-04-10	MARAJO II	244027	19	0	Train	4.0528	9.0361	4.0365	0.7094	1.5419	0.18064	0.00053	0.00161	2e-05	0.00029
2020-04-10	METROPOLITANA I	2238680	686	4	Train	449.455	478.286	472.258	491.552	479.845	2.81687	1.08501	1.69054	0.87912	1.68634
2020-04-10	METROPOLITANA II	367592	19	0	Train	18.41	16.1314	12.2303	2.5815	4.844	-0.1889	0.00131	0.06703	0.00083	0.00241
2020-04-10	METROPOLITANA III	939421	45	0	Train	10.0569	9.813	12.2388	12.3245	15.3161	-1.01567	3e-05	0.00028	4e-05	0.00037
2020-04-10	RIO CAETES	939421	19	0	Train	15.7486	5.6249	2.872	2.7395	3.646	-0.06491	0.0001	1e-05	2e-05	3e-05
2020-04-10	TAPAJOS	541251	4	0	Train	3.7408	0	0	0	0.0044	0.24077	0	0	0	0
2020-04-10	TOCANTINS	705089	52	0	Train	19.3636	8.4828	2.4954	6.2778	7.805	0.16425	2e-05	0	1e-05	5e-05
2020-04-10	XINGU	381258	4	0	Train	2.1169	1.9112	0.6116	0.1007	0.6206	-0.07538	3e-05	0	0	0
2020-04-11	ARAGUAIA	566682	2	0	Train	7.9722	0.0005	0.0164	0.0001	0.0878	0.14462	0	0	0	0
2020-04-11	BAIXO AMAZONAS	740733	11	0	Validation	2.9756	0.0023	0.0036	0.0002	0.0023	-0.29439	0	0	0	0
2020-04-11	CARAJAS	740733	17	0	Validation	50.5541	0.5495	0.5559	0.5612	0.2447	0.46325	0	0	0.00038	0
2020-04-11	LAGO TUCURUI	461593	4	0	Train	3.4498	0.3182	2.345	0.0482	0.1171	0.22182	0	0.00069	0	0
2020-04-11	MARAJO I	461593	3	0	Train	4.2658	0.0164	2.1247	0.0024	0.3947	-0.03496	0	0.00131	0	0
2020-04-11	MARAJO II	244027	3	0	Train	5.1878	10.9616	5.2869	1.1727	2.291	0.12639	0.00141	0.00337	8e-05	0.00074
2020-04-11	METROPOLITANA I	2238680	366	7	Test	493.838	529.133	522.716	542.491	527.675	3.77592	1.92497	2.7539	1.62359	2.7273
2020-04-11	METROPOLITANA II	367592	11	1	Train	19.961	18.5991	14.2356	3.7644	6.4929	-0.21413	0.00325	0.10002	0.00242	0.00518
2020-04-11	METROPOLITANA III	939421	18	2	Train	13.9202	14.0614	16.8861	17.4281	20.5412	-0.89106	0.00011	0.00077	0.00017	0.00097
2020-04-11	RIO CAETES	939421	11	0	Train	15.4639	7.8846	4.318	4.2258	5.291	-0.08873	0.00031	3e-05	8e-05	0.0001
2020-04-11	TAPAJOS	541251	0	0	Test	5.4157	0	0	0	0.0096	0.30566	0	0	0	0
2020-04-11	TOCANTINS	705089	21	0	Train	22.264	12.5114	4.1869	9.6747	11.4105	0.18649	0.0001	0	5e-05	0.00017
2020-04-11	XINGU	381258	0	0	Validation	3.5103	2.6625	0.9215	0.1932	0.9537	-0.02604	8e-05	0	0	1e-05
2020-04-12	ARAGUAIA	566682	4	0	Train	8.9553	0.0013	0.0316	0.0004	0.1527	0.20399	0	0	0	0
2020-04-12	BAIXO AMAZONAS	740733	10	0	Train	4.5088	0.0067	0.0093	0.0008	0.0059	-0.26526	0	0	0	0
2020-04-12	CARAJAS	740733	20	1	Validation	50.9614	1.0411	1.0336	1.0331	0.4964	0.36884	0	0	0.00119	0
2020-04-12	LAGO TUCURUI	461593	2	0	Train	4.6113	0.5069	3.0751	0.0974	0.2086	0.16947	0	0.0014	0	0
2020-04-12	MARAJO I	461593	5	0	Train	4.8326	0.0332	2.6792	0.0062	0.6103	0.10526	0	0.00229	0	1e-05
2020-04-12	MARAJO II	244027	7	0	Train	6.3367	13.0613	6.7793	1.8507	3.295	0.07696	0.00338	0.00665	0.00029	0.00175
2020-04-12	METROPOLITANA I	2238680	511	6	Train	537.606	575.924	569.683	588.883	572.157	5.1162	3.21201	4.27472	2.80199	4.21146
2020-04-12	METROPOLITANA II	367592	22	0	Train	21.4879	21.1401	16.3756	5.2914	8.484	-0.21273	0.0074	0.14456	0.00629	0.01044
2020-04-12	METROPOLITANA III	939421	42	0	Test	18.5067	19.4576	22.6356	23.796	26.8455	-0.73628	0.00037	0.00196	0.00057	0.0024
2020-04-12	RIO CAETES	939421	14	0	Train	15.3746	10.7222	6.275	6.2627	7.4473	-0.09521	0.00087	9e-05	0.00027	0.00028
2020-04-12	TAPAJOS	541251	1	0	Train	6.7443	0	0.0001	0	0.0199	0.36564	0	0	0	0
2020-04-12	TOCANTINS	705089	21	0	Train	25.673	17.7836	6.7149	14.2998	16.1445	0.20945	0.00033	1e-05	0.0002	0.00051
2020-04-12	XINGU	381258	0	0	Train	4.7437	3.6088	1.3484	0.3505	1.419	0.01804	0.00024	1e-05	0	3e-05
2020-04-13	ARAGUAIA	566682	2	0	Train	9.4605	0.0033	0.0582	0.0013	0.2552	0.2526	0	0	0	0
2020-04-13	BAIXO AMAZONAS	740733	9	1	Train	6.3574	0.0176	0.022	0.0026	0.0144	-0.23064	0	0	0	0
2020-04-13	CARAJAS	740733	33	0	Train	50.8149	1.8679	1.8299	1.8113	0.9519	0.28205	1e-05	0	0.00329	0
2020-04-13	LAGO TUCURUI	461593	1	0	Validation	5.791	0.7766	3.9538	0.1849	0.3556	0.09963	0	0.00271	0	0
2020-04-13	MARAJO I	461593	6	0	Train	5.3483	0.0635	3.3278	0.0145	0.9132	0.24743	0	0.00383	0	3e-05
2020-04-13	MARAJO II	244027	5	0	Train	7.5239	15.3123	8.5234	2.7998	4.598	0.03593	0.00745	0.01244	0.00089	0.00388
2020-04-13	METROPOLITANA I	2238680	612	14	Train	579.753	617.69	612.156	629.802	612.422	6.92788	5.0679	6.34633	4.54714	6.23065
2020-04-13	METROPOLITANA II	367592	15	0	Train	23.0317	23.7207	18.6324	7.1925	10.8259	-0.18054	0.01553	0.20283	0.0148	0.01985
2020-04-13	METROPOLITANA III	939421	43	1	Train	23.8664	26.0782	29.5435	31.4694	34.2525	-0.5509	0.00111	0.00465	0.00171	0.00549
2020-04-13	RIO CAETES	939421	12	1	Train	15.6436	14.1819	8.8362	8.9477	10.1889	-0.0804	0.00223	0.00025	0.00081	0.00073
2020-04-13	TAPAJOS	541251	0	0	Train	7.6269	0.0001	0.0003	0.0001	0.039	0.41575	0	0	0	0
2020-04-13	TOCANTINS	705089	35	0	Train	29.6566	24.4367	10.3279	20.3447	22.1598	0.23357	0.00101	3e-05	0.00068	0.00139
2020-04-13	XINGU	381258	3	0	Test	5.7977	4.7703	1.9198	0.6041	2.0491	0.05422	0.00063	4e-05	0	9e-05
2020-04-14	ARAGUAIA	566682	4	0	Train	9.4735	0.0078	0.1029	0.0036	0.4111	0.2868	0	0	0	0
2020-04-14	BAIXO AMAZONAS	740733	15	2	Train	8.5144	0.0425	0.049	0.0076	0.0326	-0.1905	0	0	0	0
2020-04-14	CARAJAS	740733	27	1	Train	50.2093	3.1882	3.096	3.0363	1.7328	0.21291	6e-05	0	0.00823	0
2020-04-14	LAGO TUCURUI	461593	3	0	Train	6.9601	1.1484	4.9912	0.3314	0.582	0.01365	1e-05	0.00499	0	0
2020-04-14	MARAJO I	461593	4	0	Train	5.8052	0.1151	4.0754	0.0318	1.3252	0.38701	0	0.0062	0	8e-05
2020-04-14	MARAJO II	244027	10	0	Validation	8.7881	17.6888	10.5221	4.0746	6.2384	0.00668	0.01521	0.02216	0.00248	0.00806
2020-04-14	METROPOLITANA I	2238680	589	11	Train	619.288	653.739	649.367	664.625	647.801	9.30177	7.59846	9.0427	6.97856	8.85975
2020-04-14	METROPOLITANA II	367592	22	0	Train	24.6412	26.3096	20.9861	9.4819	13.5138	-0.11509	0.03029	0.27684	0.0317	0.03574
2020-04-14	METROPOLITANA III	939421	33	0	Test	30.0469	33.9458	37.6192	40.4242	42.7409	-0.33451	0.00303	0.0103	0.00463	0.01179
2020-04-14	RIO CAETES	939421	20	0	Train	16.4485	18.2872	12.0842	12.3629	13.5771	-0.04105	0.00526	0.00065	0.00221	0.00175
2020-04-14	TAPAJOS	541251	2	0	Train	7.994	0.0004	0.0009	0.0003	0.073	0.45071	0	0	0	0
2020-04-14	TOCANTINS	705089	25	0	Train	34.2875	32.5558	15.2812	27.9542	29.5725	0.25952	0.00279	0.00012	0.00201	0.00349
2020-04-14	XINGU	381258	7	0	Validation	6.6792	6.1624	2.6647	0.9934	2.8775	0.08015	0.00152	9e-05	2e-05	0.00021
2020-04-15	ARAGUAIA	566682	0	0	Train	9.0266	0.0171	0.175	0.0091	0.6398	0.30373	0	0	0	0
2020-04-15	BAIXO AMAZONAS	740733	18	0	Train	10.9601	0.0953	0.1024	0.0201	0.0694	-0.14474	0	0	0	0
2020-04-15	CARAJAS	740733	58	0	Train	49.3053	5.1976	5.0217	4.8825	3.005	0.17281	0.00023	0	0.01877	0
2020-04-15	LAGO TUCURUI	461593	6	0	Test	8.0932	1.6437	6.1941	0.5638	0.9167	-0.08572	3e-05	0.00881	1e-05	1e-05
2020-04-15	MARAJO I	461593	15	0	Train	6.2086	0.1988	4.9252	0.0651	1.869	0.51907	0	0.00969	0	0.00019
2020-04-15	MARAJO II	244027	15	0	Train	10.1805	20.1634	12.771	5.7234	8.2459	-0.00785	0.02893	0.03766	0.00617	0.01574
2020-04-15	METROPOLITANA I	2238680	817	14	Train	655.31	683.655	680.795	693.02	677.835	12.3195	10.8752	12.4061	10.1815	12.1449
2020-04-15	METROPOLITANA II	367592	49	0	Train	26.3669	28.8782	23.4154	12.1556	16.528	-0.01572	0.05524	0.36827	0.06244	0.0612
2020-04-15	METROPOLITANA III	939421	101	0	Validation	37.0921	43.0237	46.8215	50.5705	52.2433	-0.08678	0.00754	0.02136	0.0114	0.0238
2020-04-15	RIO CAETES	939421	40	0	Train	17.9676	23.0383	16.0845	16.5664	17.6543	0.02501	0.01144	0.00159	0.00547	0.00391
2020-04-15	TAPAJOS	541251	0	0	Train	7.8171	0.0012	0.0023	0.0009	0.1306	0.46543	0	0	0	0
2020-04-15	TOCANTINS	705089	77	0	Train	39.6444	42.1625	21.8137	37.2075	38.449	0.28828	0.007	0.00037	0.00537	0.00814
2020-04-15	XINGU	381258	8	0	Train	7.4237	7.7949	3.6118	1.5649	3.937	0.09416	0.00337	0.0002	6e-05	0.00048
2020-04-16	ARAGUAIA	566682	6	0	Validation	8.1976	0.0352	0.287	0.0211	0.9642	0.30182	0	0	0	1e-05
2020-04-16	BAIXO AMAZONAS	740733	10	0	Train	13.6609	0.199	0.2023	0.049	0.1396	-0.09318	0	0	0	0
2020-04-16	CARAJAS	740733	53	3	Train	48.3371	8.1235	7.8325	7.5558	4.982	0.17371	0.00078	1e-05	0.03931	1e-05
2020-04-16	LAGO TUCURUI	461593	4	0	Validation	9.1718	2.2834	7.5656	0.9142	1.3935	-0.19426	0.0001	0.01489	3e-05	3e-05
2020-04-16	MARAJO I	461593	10	0	Train	6.579	0.3282	5.879	0.1253	2.5669	0.63856	0	0.01468	0	0.00041
2020-04-16	MARAJO II	244027	4	2	Train	11.7606	22.7081	15.2585	7.7831	10.6382	-0.00536	0.05159	0.06131	0.01397	0.02906
2020-04-16	METROPOLITANA I	2238680	676	19	Train	687.055	707.275	706.16	714.921	702.266	16.0397	14.9201	16.4375	14.1886	16.0936
2020-04-16	METROPOLITANA II	367592	33	1	Train	28.2541	31.4017	25.8988	15.191	19.8353	0.11638	0.09476	0.47835	0.11394	0.09997
2020-04-16	METROPOLITANA III	939421	57	0	Test	45.0386	53.2164	57.059	61.7579	62.6486	0.1926	0.01723	0.0417	0.02568	0.04539
2020-04-16	RIO CAETES	939421	21	1	Train	20.3652	28.412	20.8783	21.5865	22.44	0.11874	0.02312	0.0036	0.01236	0.00822
2020-04-16	TAPAJOS	541251	3	0	Train	7.1157	0.0031	0.0056	0.0025	0.224	0.4557	0	0	0	0
2020-04-16	TOCANTINS	705089	37	0	Train	45.8119	53.2097	30.1224	48.1071	48.7974	0.32119	0.01612	0.00107	0.013	0.01766
2020-04-16	XINGU	381258	3	0	Test	8.093	9.6717	4.7882	2.3695	5.2581	0.0956	0.00696	0.00042	0.00018	0.00101
2020-04-17	ARAGUAIA	566682	5	0	Train	7.103	0.0684	0.4548	0.0457	1.4103	0.2812	0	0	0	3e-05
2020-04-17	BAIXO AMAZONAS	740733	12	1	Train	16.5688	0.3895	0.3788	0.11	0.266	-0.03566	0	0	0	0
2020-04-17	CARAJAS	740733	48	0	Train	47.615	12.2142	11.7807	11.2854	7.9213	0.22707	0.0023	2e-05	0.07621	5e-05
2020-04-17	LAGO TUCURUI	461593	8	0	Train	10.1882	3.0865	9.1052	1.4188	2.0493	-0.30627	0.00027	0.02419	0.0001	0.0001
2020-04-17	MARAJO I	461593	8	0	Test	6.9525	0.5201	6.9368	0.2278	3.4392	0.7408	0	0.02159	0	0.00086
2020-04-17	MARAJO II	244027	15	0	Test	13.59	25.2957	17.9665	10.2751	13.4192	0.01574	0.08672	0.09588	0.02896	0.05088
2020-04-17	METROPOLITANA I	2238680	685	20	Train	713.93	724.663	725.399	730.482	721.027	20.4802	19.6961	21.0915	18.9685	20.6696
2020-04-17	METROPOLITANA II	367592	32	0	Train	30.3373	33.8593	28.4144	18.548	23.3901	0.27839	0.15376	0.60768	0.19404	0.15632
2020-04-17	METROPOLITANA III	939421	80	0	Test	53.9127	64.3755	68.1942	73.7858	73.8071	0.5039	0.03644	0.07696	0.05344	0.0821
2020-04-17	RIO CAETES	939421	27	1	Train	23.7737	34.3627	26.478	27.4171	27.9279	0.23969	0.04369	0.00763	0.02576	0.01625
2020-04-17	TAPAJOS	541251	1	0	Train	5.9588	0.0076	0.0126	0.0066	0.3697	0.41891	0	0	0	0
2020-04-17	TOCANTINS	705089	46	2	Validation	52.8784	65.5833	40.3387	60.5742	60.5623	0.36008	0.03426	0.00284	0.02881	0.03589
2020-04-17	XINGU	381258	9	0	Train	8.7697	11.7904	6.2183	3.46	6.866	0.08513	0.0134	0.00086	0.00049	0.002
2020-04-18	ARAGUAIA	566682	3	0	Train	5.8872	0.1263	0.6982	0.0928	2.0059	0.24384	0	0	0	7e-05
2020-04-18	BAIXO AMAZONAS	740733	15	2	Test	19.6212	0.7184	0.6748	0.2299	0.4821	0.0279	0	0	0	0
2020-04-18	CARAJAS	740733	46	5	Train	47.5199	17.7228	17.1315	16.3125	12.1148	0.34259	0.00611	7e-05	0.13776	0.00016
2020-04-18	LAGO TUCURUI	461593	12	0	Train	11.1485	4.0687	10.8084	2.1154	2.9222	-0.41477	0.0007	0.03789	0.00033	0.00026
2020-04-18	MARAJO I	461593	9	1	Validation	7.3779	0.7937	8.0965	0.3934	4.503	0.82188	0	0.03088	1e-05	0.00167
2020-04-18	MARAJO II	244027	15	0	Train	15.7256	27.9009	20.8708	13.2025	16.5771	0.05628	0.13814	0.14443	0.05546	0.08482
2020-04-18	METROPOLITANA I	2238680	749	20	Train	735.519	736.062	738.641	740.032	734.214	25.5992	25.1066	26.2771	24.4235	25.7913
2020-04-18	METROPOLITANA II	367592	33	1	Train	32.6349	36.2342	30.9412	22.1718	27.1367	0.46627	0.23716	0.7562	0.31042	0.23472
2020-04-18	METROPOLITANA III	939421	55	0	Validation	63.7254	76.3095	80.0512	86.4181	85.5391	0.84745	0.0718	0.13483	0.10338	0.14135
2020-04-18	RIO CAETES	939421	36	0	Train	28.2797	40.8251	32.8643	34.0178	34.085	0.38624	0.07766	0.01524	0.04987	0.03041
2020-04-18	TAPAJOS	541251	5	0	Validation	4.4611	0.0174	0.0266	0.0159	0.5883	0.35456	0	0	0	0
2020-04-18	TOCANTINS	705089	51	0	Train	60.9345	79.1083	52.5092	74.4521	73.6257	0.4074	0.06769	0.00696	0.05897	0.06862
2020-04-18	XINGU	381258	14	0	Train	9.5496	14.1428	7.9218	4.8868	8.7799	0.06486	0.02422	0.00166	0.0012	0.00377
2020-04-19	ARAGUAIA	566682	0	0	Train	4.7078	0.2223	1.0406	0.1775	2.7797	0.19346	0	0	0	0.00016
2020-04-19	BAIXO AMAZONAS	740733	36	1	Test	22.7436	1.2549	1.148	0.4497	0.8342	0.09738	0	0	0	0
2020-04-19	CARAJAS	740733	37	1	Train	48.4887	24.8892	24.1458	22.8757	17.8724	0.52674	0.01472	0.0002	0.23368	0.00048
2020-04-19	LAGO TUCURUI	461593	7	0	Train	12.0753	5.2417	12.667	3.0403	4.049	-0.51179	0.00164	0.05737	0.00097	0.00063
2020-04-19	MARAJO I	461593	9	1	Train	7.9133	1.1701	9.3548	0.6477	5.7708	0.87919	1e-05	0.04303	3e-05	0.0031
2020-04-19	MARAJO II	244027	18	0	Train	18.2122	30.5001	23.9424	16.5492	20.0852	0.11642	0.20956	0.21013	0.09886	0.1351
2020-04-19	METROPOLITANA I	2238680	552	33	Train	751.563	741.858	746.168	744.032	742.058	31.2806	31.0014	31.8631	30.3972	31.3371
2020-04-19	METROPOLITANA II	367592	19	0	Train	35.1472	38.5138	33.459	25.9965	31.0124	0.67511	0.34929	0.92311	0.46926	0.33938
2020-04-19	METROPOLITANA III	939421	56	0	Train	74.4682	88.7965	92.4256	99.3983	97.6438	1.2236	0.13259	0.22508	0.18719	0.23245
2020-04-19	RIO CAETES	939421	24	2	Train	33.9126	47.7183	39.9864	41.3154	40.8524	0.5558	0.1305	0.02875	0.09026	0.05402
2020-04-19	TAPAJOS	541251	1	0	Validation	2.7735	0.0371	0.0533	0.0357	0.9051	0.26467	0	0	0	1e-05
2020-04-19	TOCANTINS	705089	52	0	Validation	70.0695	93.5611	66.5839	89.5166	87.8128	0.46633	0.12512	0.01582	0.11221	0.12398
2020-04-19	XINGU	381258	10	0	Train	10.5313	16.7154	9.9128	6.694	11.011	0.0382	0.04135	0.00306	0.0027	0.00676
2020-04-20	ARAGUAIA	566682	10	0	Validation	3.7214	0.3741	1.5083	0.3213	3.7599	0.13521	0	1e-05	0	0.00034
2020-04-20	BAIXO AMAZONAS	740733	34	0	Train	25.8538	2.085	1.8712	0.8282	1.3823	0.1724	0	0	0	0
2020-04-20	CARAJAS	740733	118	1	Train	50.9887	33.9204	33.0598	31.194	25.4992	0.78161	0.03248	0.00053	0.37415	0.00134
2020-04-20	LAGO TUCURUI	461593	16	0	Test	13.0082	6.6121	14.6696	4.2252	5.4626	-0.58898	0.00359	0.08412	0.00253	0.00143
2020-04-20	MARAJO I	461593	16	0	Train	8.6199	1.6711	10.7066	1.021	7.2495	0.91174	2e-05	0.05852	0.00011	0.00547
2020-04-20	MARAJO II	244027	32	0	Train	21.0771	33.0729	27.1489	20.2803	23.9025	0.19574	0.30404	0.29597	0.16511	0.20624
2020-04-20	METROPOLITANA I	2238680	1184	26	Train	761.939	742.537	748.383	743.027	744.901	37.3299	37.1912	37.6884	36.689	37.1534
2020-04-20	METROPOLITANA II	367592	65	3	Validation	37.8553	40.6889	35.9491	29.9492	34.9504	0.89965	0.49329	1.10692	0.67401	0.47383
2020-04-20	METROPOLITANA III	939421	187	1	Train	86.1066	101.598	105.096	112.465	109.91	1.63272	0.23073	0.35929	0.31909	0.36634
2020-04-20	RIO CAETES	939421	65	0	Train	40.6395	54.95	47.7636	49.2087	48.1485	0.74516	0.20833	0.05145	0.1537	0.09146
2020-04-20	TAPAJOS	541251	3	0	Train	1.0689	0.0745	0.1015	0.075	1.3492	0.15371	0	0	0	2e-05
2020-04-20	TOCANTINS	705089	196	0	Test	80.3668	108.683	82.4128	105.491	102.901	0.54096	0.21758	0.03351	0.19984	0.21251
2020-04-20	XINGU	381258	12	0	Train	11.8066	19.4899	12.199	8.9161	13.5614	0.00961	0.06697	0.0054	0.00563	0.01156
2020-04-21	ARAGUAIA	566682	6	0	Train	3.0694	0.6044	2.1304	0.5532	4.9721	0.07508	0	3e-05	0	0.0007
2020-04-21	BAIXO AMAZONAS	740733	15	0	Train	28.8677	3.3094	2.9308	1.443	2.2002	0.25217	1e-05	1e-05	0	1e-05
2020-04-21	CARAJAS	740733	50	1	Train	55.4834	44.9725	44.0649	41.4505	35.2699	1.10404	0.06608	0.00128	0.56849	0.00344
2020-04-21	LAGO TUCURUI	461593	14	0	Test	14.0029	8.1815	16.802	5.6944	7.189	-0.63823	0.00728	0.11975	0.00602	0.00304
2020-04-21	MARAJO I	461593	9	1	Train	9.555	2.3182	12.1452	1.5465	8.9397	0.92039	6e-05	0.07778	0.00031	0.00921
2020-04-21	MARAJO II	244027	28	1	Train	24.326	35.6016	30.4553	24.3445	27.9755	0.29337	0.42361	0.40451	0.25995	0.30268
2020-04-21	METROPOLITANA I	2238680	644	48	Train	766.631	738.647	745.773	737.609	743.16	43.49	43.4642	43.5748	43.0744	43.0664
2020-04-21	METROPOLITANA II	367592	41	4	Validation	40.724	42.7538	38.3946	33.9545	38.8833	1.13464	0.67055	1.30548	0.92441	0.64038
2020-04-21	METROPOLITANA III	939421	83	2	Validation	98.5742	114.471	117.834	125.367	122.125	2.07525	0.38029	0.5502	0.51489	0.55496
2020-04-21	RIO CAETES	939421	35	0	Train	48.3668	62.421	56.0896	57.575	55.8727	0.95096	0.31737	0.08768	0.2476	0.14807
2020-04-21	TAPAJOS	541251	4	0	Test	-0.4726	0.1414	0.1846	0.1478	1.9528	0.02837	0	0	0	5e-05
2020-04-21	TOCANTINS	705089	79	0	Test	91.8974	124.197	99.7523	122.063	118.633	0.63648	0.35786	0.06651	0.33512	0.34687
2020-04-21	XINGU	381258	8	0	Train	13.4518	22.4447	14.7811	11.5739	16.4244	-0.01581	0.10342	0.00915	0.01092	0.01891
2020-04-22	ARAGUAIA	566682	7	0	Train	2.8685	0.9403	2.9371	0.9095	6.4385	0.01934	0	7e-05	0	0.00136
2020-04-22	BAIXO AMAZONAS	740733	23	0	Train	31.7076	5.0369	4.424	2.3899	3.3733	0.33553	2e-05	2e-05	0	2e-05
2020-04-22	CARAJAS	740733	57	1	Test	62.3918	58.1369	57.2904	53.7775	47.4031	1.48555	0.12487	0.0029	0.82376	0.00812
2020-04-22	LAGO TUCURUI	461593	10	0	Train	15.1272	9.9462	19.0474	7.4619	9.2451	-0.65242	0.01385	0.16582	0.01312	0.00611
2020-04-22	MARAJO I	461593	17	0	Train	10.7659	3.1315	13.6631	2.2581	10.8354	0.90783	0.00018	0.10119	0.00084	0.01485
2020-04-22	MARAJO II	244027	20	0	Train	27.9412	38.0716	33.8257	28.6773	32.2418	0.40811	0.56887	0.5376	0.388	0.42825
2020-04-22	METROPOLITANA I	2238680	678	50	Train	765.708	730.766	738.877	728.389	737.307	49.4767	49.6051	49.3408	49.3251	48.8957
2020-04-22	METROPOLITANA II	367592	33	2	Train	43.7046	44.7058	40.7801	37.9383	42.7455	1.3751	0.88043	1.51606	1.2161	0.83976
2020-04-22	METROPOLITANA III	939421	77	2	Train	111.767	127.183	130.417	137.872	134.085	2.55158	0.59644	0.81075	0.79039	0.81039
2020-04-22	RIO CAETES	939421	44	0	Train	56.9483	70.0305	64.8381	66.2768	63.9105	1.1699	0.46322	0.1428	0.37926	0.22994
2020-04-22	TAPAJOS	541251	5	0	Test	-1.6797	0.255	0.3213	0.2752	2.7502	-0.10318	0	0	0	0.00011
2020-04-22	TOCANTINS	705089	97	0	Train	104.713	139.82	118.279	138.908	134.731	0.75933	0.55934	0.12423	0.53206	0.54106
2020-04-22	XINGU	381258	15	0	Train	15.5212	25.5555	17.6526	14.6735	19.5839	-0.03286	0.15286	0.01489	0.01982	0.0297
2020-04-23	ARAGUAIA	566682	12	0	Train	3.2034	1.413	3.959	1.4332	8.1758	-0.02618	1e-05	0.00015	0	0.00251
2020-04-23	BAIXO AMAZONAS	740733	25	2	Train	34.3113	7.3771	6.4528	3.7792	4.9951	0.42096	9e-05	7e-05	1e-05	7e-05
2020-04-23	CARAJAS	740733	79	2	Train	72.0454	73.431	72.7896	68.2444	62.0375	1.91287	0.22059	0.00617	1.14343	0.01784
2020-04-23	LAGO TUCURUI	461593	17	0	Test	16.4551	11.8974	21.3877	9.5303	11.6369	-0.6261	0.02479	0.22379	0.02641	0.01159
2020-04-23	MARAJO I	461593	10	1	Train	12.2841	4.1279	15.2513	3.1882	12.9243	0.87837	0.00046	0.129	0.00202	0.023
2020-04-23	MARAJO II	244027	29	1	Train	31.8831	40.4711	37.224	33.2045	36.6322	0.53853	0.73879	0.6961	0.55183	0.58566
2020-04-23	METROPOLITANA I	2238680	680	48	Train	759.32	719.477	728.258	715.966	727.837	55.0256	55.4122	54.8142	55.2285	54.4662
2020-04-23	METROPOLITANA II	367592	35	2	Train	46.7394	46.5446	43.0926	41.8313	46.4757	1.61657	1.12016	1.7355	1.54091	1.07081
2020-04-23	METROPOLITANA III	939421	118	1	Train	125.537	139.52	142.637	149.777	145.603	3.06194	0.89394	1.15289	1.15945	1.14375
2020-04-23	RIO CAETES	939421	41	1	Train	66.197	77.6793	73.869	75.1696	72.1394	1.39904	0.65021	0.22296	0.55492	0.34356
2020-04-23	TAPAJOS	541251	3	0	Test	-2.4027	0.4383	0.5367	0.4861	3.7755	-0.23196	0	0	0	0.00026
2020-04-23	TOCANTINS	705089	133	5	Test	118.834	155.282	137.61	155.699	150.909	0.91735	0.83454	0.21934	0.80377	0.80919
2020-04-23	XINGU	381258	7	0	Train	18.0439	28.7963	20.8	18.2043	23.0156	-0.03674	0.21712	0.02339	0.03386	0.04489
2020-04-24	ARAGUAIA	566682	11	1	Test	4.1245	2.0568	5.2251	2.1723	10.1949	-0.05655	2e-05	0.00031	1e-05	0.0044
2020-04-24	BAIXO AMAZONAS	740733	43	1	Test	36.6411	10.4307	9.1173	5.7281	7.1613	0.50677	0.00029	0.00021	5e-05	0.00021
2020-04-24	CARAJAS	740733	96	2	Train	84.65	90.7945	90.5318	84.8506	79.2154	2.36938	0.36643	0.01237	1.52663	0.03661
2020-04-24	LAGO TUCURUI	461593	16	0	Test	18.059	14.0222	23.8032	11.8898	14.3586	-0.55605	0.042	0.29485	0.04946	0.02089
2020-04-24	MARAJO I	461593	18	1	Train	14.1217	5.3209	16.9004	4.3649	15.1883	0.83744	0.00106	0.16138	0.00448	0.03429
2020-04-24	MARAJO II	244027	26	0	Train	36.0932	42.7914	40.6154	37.8474	41.0747	0.68302	0.93077	0.87975	0.75135	0.77605
2020-04-24	METROPOLITANA I	2238680	756	52	Validation	747.704	705.347	714.478	700.916	715.255	59.9355	60.7107	59.843	60.6022	59.6202
2020-04-24	METROPOLITANA II	367592	65	0	Train	49.7667	48.2717	45.3208	45.5712	50.0193	1.85517	1.38504	1.96035	1.88759	1.33046
2020-04-24	METROPOLITANA III	939421	118	3	Train	139.692	151.292	154.306	160.916	156.512	3.60621	1.2854	1.58622	1.63211	1.56401
2020-04-24	RIO CAETES	939421	59	1	Test	75.9011	85.2737	83.0356	84.1089	80.4338	1.63583	0.88075	0.33473	0.77891	0.49522
2020-04-24	TAPAJOS	541251	0	0	Train	-2.5231	0.7214	0.8632	0.8182	5.0614	-0.34915	0	0	0	0.00055
2020-04-24	TOCANTINS	705089	143	0	Train	134.242	170.332	157.325	172.132	166.889	1.11986	1.19343	0.36756	1.16065	1.16386
2020-04-24	XINGU	381258	10	0	Train	21.0233	32.1405	24.2033	22.1405	26.6881	-0.02348	0.29739	0.0355	0.05477	0.06548
2020-04-25	ARAGUAIA	566682	15	0	Train	5.6488	2.9073	6.7618	3.177	12.4994	-0.06814	6e-05	0.00061	4e-05	0.00738
2020-04-25	BAIXO AMAZONAS	740733	36	0	Train	38.6917	14.28	12.5078	8.3522	9.9631	0.59139	0.00086	0.00056	0.00019	0.00058
2020-04-25	CARAJAS	740733	127	1	Test	100.258	110.092	110.401	103.522	98.8726	2.83693	0.57557	0.02341	1.96779	0.07048
2020-04-25	LAGO TUCURUI	461593	28	0	Train	20.0009	16.3037	26.274	14.5187	17.392	-0.44154	0.06766	0.37991	0.08675	0.03587
2020-04-25	MARAJO I	461593	19	0	Validation	16.2707	6.7194	18.6001	5.8096	17.6039	0.79111	0.00229	0.19831	0.00915	0.04938
2020-04-25	MARAJO II	244027	34	0	Train	40.4984	45.0261	43.9671	42.5258	45.4974	0.8398	1.14079	1.08706	0.98352	0.99866
2020-04-25	METROPOLITANA I	2238680	810	70	Test	731.206	688.912	698.085	683.771	700.058	64.0918	65.3622	64.303	65.3041	64.2248
2020-04-25	METROPOLITANA II	367592	65	1	Train	52.7251	49.8905	47.4553	49.1053	53.3295	2.08759	1.66877	2.18696	2.24311	1.61378
2020-04-25	METROPOLITANA III	939421	154	4	Train	153.992	162.343	165.262	171.155	166.671	4.18362	1.77961	2.11682	2.21296	2.07692
2020-04-25	RIO CAETES	939421	68	3	Test	85.8388	92.7282	92.1907	92.9564	88.6707	1.87816	1.15491	0.48456	1.05289	0.69044
2020-04-25	TAPAJOS	541251	4	0	Train	-1.9588	1.1404	1.34	1.3177	6.6369	-0.44675	0	0	0	0.00112
2020-04-25	TOCANTINS	705089	171	2	Train	150.863	184.748	176.994	187.93	182.41	1.37763	1.64188	0.58678	1.60875	1.61447
2020-04-25	XINGU	381258	22	0	Train	24.4387	35.5614	27.8369	26.4413	30.5639	0.00975	0.39407	0.05221	0.08431	0.09238
2020-04-26	ARAGUAIA	566682	14	0	Validation	7.7638	3.9998	8.5913	4.4963	15.0859	-0.05883	0.00014	0.00115	0.0001	0.01188
2020-04-26	BAIXO AMAZONAS	740733	36	0	Train	40.495	18.981	16.6962	11.7547	13.4797	0.67366	0.00231	0.00139	0.00058	0.00147
2020-04-26	CARAJAS	740733	74	1	Train	118.756	131.12	132.201	124.115	120.838	3.29788	0.85912	0.04208	2.4571	0.12793
2020-04-26	LAGO TUCURUI	461593	33	1	Validation	22.3245	18.7224	28.78	17.3849	20.7076	-0.28437	0.1041	0.47942	0.14336	0.05888
2020-04-26	MARAJO I	461593	16	1	Train	18.7037	8.3271	20.34	7.5348	20.1438	0.74547	0.00461	0.23964	0.01738	0.06881
2020-04-26	MARAJO II	244027	28	2	Train	45.0169	47.171	47.2486	47.1627	49.8316	1.00698	1.36372	1.31533	1.24252	1.25069
2020-04-26	METROPOLITANA I	2238680	553	51	Train	710.299	670.664	679.595	665.015	682.718	67.4656	69.2695	68.1023	69.2363	68.1785
2020-04-26	METROPOLITANA II	367592	53	1	Train	55.5566	51.4056	49.4889	52.3906	56.368	2.31114	1.96405	2.41171	2.59388	1.91431
2020-04-26	METROPOLITANA III	939421	124	3	Validation	168.154	172.549	175.374	180.403	175.97	4.79241	2.38013	2.74625	2.90018	2.68415
2020-04-26	RIO CAETES	939421	65	2	Train	95.7932	99.9668	101.193	101.585	96.7338	2.12418	1.47025	0.67812	1.37544	0.93331
2020-04-26	TAPAJOS	541251	4	0	Train	-0.6655	1.7373	2.0125	2.0375	8.5255	-0.51829	0	1e-05	0	0.00216
2020-04-26	TOCANTINS	705089	152	4	Train	168.561	198.343	196.194	202.856	197.239	1.70268	2.18057	0.89552	2.14853	2.16571
2020-04-26	XINGU	381258	11	0	Train	28.2494	39.0335	31.6704	31.0543	34.6014	0.06451	0.50668	0.07455	0.12403	0.12636
2020-04-27	ARAGUAIA	566682	17	0	Validation	10.4322	5.3676	10.7306	6.1748	17.9438	-0.02798	0.00033	0.00207	0.00023	0.01838
2020-04-27	BAIXO AMAZONAS	740733	38	1	Validation	42.1207	24.5567	21.7298	16.0162	17.7715	0.75329	0.00564	0.00319	0.00164	0.00345
2020-04-27	CARAJAS	740733	161	2	Train	139.869	153.621	155.663	146.419	144.842	3.73691	1.22424	0.07206	2.9813	0.21979
2020-04-27	LAGO TUCURUI	461593	25	1	Train	25.0492	21.2567	31.3017	20.448	24.2654	-0.08857	0.15357	0.59341	0.22446	0.0927
2020-04-27	MARAJO I	461593	18	1	Validation	21.3769	10.143	22.1094	9.5433	22.7779	0.70608	0.00869	0.28504	0.03088	0.09301
2020-04-27	MARAJO II	244027	47	1	Train	49.5632	49.2243	50.4328	51.6865	54.0138	1.1825	1.59379	1.56073	1.52031	1.52735
2020-04-27	METROPOLITANA I	2238680	634	72	Train	685.601	651.053	659.482	645.081	663.678	70.0924	72.3763	71.1827	72.3452	71.4127
2020-04-27	METROPOLITANA II	367592	71	2	Train	58.2099	52.8225	51.4159	55.3947	59.1059	2.52363	2.26306	2.63104	2.92707	2.22442
2020-04-27	METROPOLITANA III	939421	135	5	Train	181.863	181.817	184.543	188.597	184.324	5.42939	3.0845	3.47102	3.68527	3.38274
2020-04-27	RIO CAETES	939421	75	5	Train	105.563	106.925	109.91	109.882	104.517	2.37227	1.82191	0.91965	1.74205	1.22595
2020-04-27	TAPAJOS	541251	10	1	Train	1.3657	2.5582	2.9309	3.035	10.7439	-0.55911	1e-05	2e-05	1e-05	0.00393
2020-04-27	TOCANTINS	705089	215	1	Validation	187.12	210.969	214.537	216.715	211.175	2.10776	2.80446	1.31084	2.77443	2.81632
2020-04-27	XINGU	381258	32	1	Validation	32.3988	42.5325	35.6699	35.9173	38.7566	0.14104	0.63386	0.10355	0.17515	0.16793
2020-04-28	ARAGUAIA	566682	24	0	Train	13.5982	7.0399	13.19	8.2485	21.0559	0.02363	0.0007	0.00359	0.00053	0.02743
2020-04-28	BAIXO AMAZONAS	740733	53	1	Train	43.6728	30.9942	27.6253	21.1865	22.8735	0.83115	0.01268	0.00687	0.00419	0.00757
2020-04-28	CARAJAS	740733	149	2	Train	163.184	177.292	180.464	170.17	170.529	4.14236	1.67248	0.118	3.52495	0.35885
2020-04-28	LAGO TUCURUI	461593	24	0	Train	28.1669	23.884	33.8204	23.6611	28.0173	0.1401	0.21801	0.72137	0.33463	0.14038
2020-04-28	MARAJO I	461593	31	1	Train	24.2347	12.161	23.8974	11.8273	25.4742	0.67758	0.01543	0.33404	0.05164	0.12218
2020-04-28	MARAJO II	244027	51	2	Test	54.0529	51.1854	53.496	56.0338	57.9879	1.36418	1.82499	1.81851	1.80744	1.82218
2020-04-28	METROPOLITANA I	2238680	711	85	Train	657.867	630.472	638.177	624.349	643.344	72.0444	74.6651	73.5184	74.6177	73.8919
2020-04-28	METROPOLITANA II	367592	88	0	Validation	60.6416	54.1471	53.2323	58.0953	61.5229	2.72331	2.55809	2.84163	3.23159	2.53585
2020-04-28	METROPOLITANA III	939421	190	4	Train	194.782	190.089	192.698	195.712	191.679	6.08958	3.88406	4.28245	4.55365	4.16506
2020-04-28	RIO CAETES	939421	116	2	Validation	114.972	113.55	118.227	117.752	111.928	2.62088	2.20298	1.21136	2.14546	1.5681
2020-04-28	TAPAJOS	541251	8	0	Train	4.1119	3.6509	4.1482	4.3685	13.3009	-0.5666	4e-05	6e-05	4e-05	0.00684
2020-04-28	TOCANTINS	705089	225	2	Train	206.246	222.514	231.68	229.36	224.057	2.60558	3.50292	1.84586	3.47507	3.55861
2020-04-28	XINGU	381258	33	1	Train	36.8198	46.0357	39.7989	40.9623	42.9845	0.23835	0.77342	0.14016	0.23831	0.21724
2020-04-29	ARAGUAIA	566682	24	0	Train	17.1936	9.0405	15.9731	10.7423	24.399	0.094	0.0014	0.00598	0.0011	0.03955
2020-04-29	BAIXO AMAZONAS	740733	35	2	Train	45.2813	38.244	34.3659	27.2784	28.7916	0.90944	0.02644	0.01388	0.00977	0.01558
2020-04-29	CARAJAS	740733	113	0	Train	188.187	201.804	206.239	195.062	197.482	4.50687	2.19897	0.18533	4.07172	0.55877
2020-04-29	LAGO TUCURUI	461593	37	0	Train	31.6415	26.5815	36.3186	26.974	31.9093	0.39476	0.29884	0.86231	0.47718	0.20502
2020-04-29	MARAJO I	461593	17	0	Train	27.2139	14.3706	25.6937	14.369	28.2006	0.66341	0.02596	0.38598	0.08174	0.15629
2020-04-29	MARAJO II	244027	43	2	Train	58.4066	53.0554	56.4178	60.1507	61.7062	1.54977	2.05151	2.08324	2.09394	2.12738
2020-04-29	METROPOLITANA I	2238680	483	82	Train	627.968	609.27	616.063	603.144	622.082	73.405	76.1516	75.1128	76.0753	75.6107
2020-04-29	METROPOLITANA II	367592	58	4	Validation	62.8177	55.3861	54.9355	60.4796	63.6073	2.90885	2.842	3.04048	3.49874	2.84023
2020-04-29	METROPOLITANA III	939421	157	4	Train	206.576	197.336	199.798	201.747	198.005	6.76589	4.76445	5.16706	5.48572	5.01904
2020-04-29	RIO CAETES	939421	93	2	Train	123.871	119.799	126.043	125.118	118.889	2.86843	2.605	1.55295	2.57617	1.95693
2020-04-29	TAPAJOS	541251	7	0	Train	7.5246	5.0627	5.7167	6.0931	16.1966	-0.54011	0.00011	0.00014	0.00011	0.01138
2020-04-29	TOCANTINS	705089	167	5	Train	225.557	232.904	247.337	240.689	235.762	3.20751	4.26051	2.50751	4.23417	4.37853
2020-04-29	XINGU	381258	31	0	Train	41.4395	49.5228	44.0196	46.1183	47.2407	0.35442	0.92258	0.18519	0.3135	0.27407
2020-04-30	ARAGUAIA	566682	24	1	Test	21.1432	11.3861	19.0763	13.6675	27.9452	0.18023	0.00265	0.00959	0.00215	0.05524
2020-04-30	BAIXO AMAZONAS	740733	56	0	Train	47.0911	46.2236	41.9008	34.2652	35.5003	0.99177	0.05141	0.02652	0.02101	0.03023
2020-04-30	CARAJAS	740733	207	1	Train	214.306	226.818	232.599	220.758	225.241	4.82732	2.79237	0.28005	4.60568	0.8326
2020-04-30	LAGO TUCURUI	461593	25	0	Train	35.4127	29.3266	38.7802	30.3354	35.8836	0.66807	0.39674	1.0148	0.6536	0.28954
2020-04-30	MARAJO I	461593	22	2	Train	30.2486	16.7575	27.4878	17.1413	30.9254	0.6657	0.04159	0.4401	0.1231	0.19503
2020-04-30	MARAJO II	244027	62	2	Train	62.5529	54.8365	59.1817	63.9936	65.1304	1.73693	2.26804	2.34905	2.37021	2.43442
2020-04-30	METROPOLITANA I	2238680	675	87	Train	596.837	587.742	593.473	581.744	600.215	74.2511	76.8783	75.9938	76.7663	76.5906
2020-04-30	METROPOLITANA II	367592	73	2	Train	64.713	56.5459	56.5243	62.543	65.3551	3.07921	3.10856	3.22491	3.72254	3.12955
2020-04-30	METROPOLITANA III	939421	175	2	Train	216.932	203.553	205.83	206.725	203.298	7.44906	5.70668	6.10733	6.45852	5.9289
2020-04-30	RIO CAETES	939421	130	2	Train	132.141	125.643	133.276	131.921	125.338	3.1133	3.01855	1.94139	3.02334	2.38707
2020-04-30	TAPAJOS	541251	14	0	Validation	11.5359	6.8371	7.6853	8.2565	19.4221	-0.48082	0.00027	0.00032	0.00026	0.01816
2020-04-30	TOCANTINS	705089	281	3	Train	244.597	242.098	261.286	250.64	246.206	3.92196	5.05819	3.29464	5.03193	5.25647
2020-04-30	XINGU	381258	32	0	Train	46.1834	52.9756	48.2939	51.3143	51.4828	0.48643	1.07808	0.23925	0.4	0.33779
2020-05-01	ARAGUAIA	566682	43	0	Train	25.3693	14.0861	22.4887	17.021	31.6629	0.27874	0.00473	0.01485	0.00395	0.07491
2020-05-01	BAIXO AMAZONAS	740733	78	0	Validation	49.2491	54.8219	50.1475	42.0817	42.9428	1.08289	0.09381	0.04804	0.04194	0.05552
2020-05-01	CARAJAS	740733	372	2	Train	240.959	251.996	259.154	246.908	253.331	5.10427	3.43582	0.40831	5.1124	1.19095
2020-05-01	LAGO TUCURUI	461593	69	1	Test	39.4008	32.0979	41.1907	33.6952	39.8815	0.95274	0.51159	1.17698	0.86316	0.39632
2020-05-01	MARAJO I	461593	28	1	Train	33.2745	19.3042	29.2699	20.1097	33.6186	0.68527	0.06367	0.49553	0.17721	0.23781
2020-05-01	MARAJO II	244027	109	4	Validation	66.4303	56.5317	61.7745	67.5293	68.2317	1.92333	2.47005	2.60995	2.6277	2.73455
2020-05-01	METROPOLITANA I	2238680	774	82	Train	565.407	566.14	570.693	560.378	578.024	74.6435	76.9077	76.2086	76.7588	76.8739
2020-05-01	METROPOLITANA II	367592	173	4	Validation	66.3114	57.6332	57.9984	64.2883	66.7694	3.23365	3.35272	3.39271	3.89972	3.39661
2020-05-01	METROPOLITANA III	939421	318	10	Train	225.581	208.757	210.802	210.689	207.572	8.12789	6.68853	7.08276	7.44744	6.87609
2020-05-01	RIO CAETES	939421	225	2	Train	139.695	131.061	139.864	138.12	131.229	3.35379	3.43397	2.37095	3.47553	2.85087
2020-05-01	TAPAJOS	541251	28	0	Validation	16.0646	9.0115	10.0962	10.895	22.9604	-0.39138	0.0006	0.0007	0.00059	0.02788
2020-05-01	TOCANTINS	705089	487	2	Validation	262.849	250.084	273.369	259.191	255.34	4.75229	5.87482	4.19696	5.84665	6.1686
2020-05-01	XINGU	381258	94	1	Train	50.9788	56.3784	52.5845	56.4819	55.6715	0.63099	1.2365	0.30265	0.49644	0.40736
2020-05-02	ARAGUAIA	566682	27	0	Train	29.7962	17.1416	26.1924	20.7847	35.518	0.38555	0.00801	0.02228	0.00686	0.09879
2020-05-02	BAIXO AMAZONAS	740733	69	1	Train	51.8919	63.9062	58.9953	50.6279	51.0337	1.18832	0.16148	0.08286	0.07821	0.09688
2020-05-02	CARAJAS	740733	256	7	Train	267.594	277.013	285.522	273.16	281.283	5.34103	4.10848	0.57587	5.5797	1.64012
2020-05-02	LAGO TUCURUI	461593	39	1	Train	43.5139	34.8752	43.5373	37.0063	43.8455	1.24203	0.64239	1.34668	1.10288	0.52695
2020-05-02	MARAJO I	461593	38	0	Train	36.2318	21.9908	31.0305	23.2339	36.2526	0.72179	0.09354	0.55131	0.24487	0.28378
2020-05-02	MARAJO II	244027	64	4	Test	69.9881	58.1447	64.1863	70.7348	70.9904	2.10668	2.65397	2.86009	2.85948	3.01936
2020-05-02	METROPOLITANA I	2238680	453	77	Train	534.539	544.673	547.965	539.237	555.753	74.6239	76.3154	75.8187	76.1332	76.5194
2020-05-02	METROPOLITANA II	367592	76	6	Train	67.6048	58.6546	59.3588	65.7244	67.8587	3.37167	3.57072	3.54204	4.02952	3.63531
2020-05-02	METROPOLITANA III	939421	201	8	Train	232.323	212.983	214.741	213.693	210.861	8.78986	7.68618	8.07113	8.42793	7.84035
2020-05-02	RIO CAETES	939421	150	2	Train	146.471	136.041	145.761	143.691	136.529	3.58813	3.84187	2.83336	3.92152	3.33885
2020-05-02	TAPAJOS	541251	16	0	Train	21.0215	11.6146	12.982	14.0307	26.7869	-0.27566	0.00126	0.00144	0.00122	0.04129
2020-05-02	TOCANTINS	705089	271	7	Train	279.762	256.878	283.494	266.351	263.15	5.69462	6.68875	5.19506	6.65639	7.08856
2020-05-02	XINGU	381258	67	0	Train	55.7577	59.7176	56.8553	61.5575	59.7711	0.78436	1.3944	0.37539	0.60092	0.4814
2020-05-03	ARAGUAIA	566682	16	1	Train	34.3522	20.5458	30.1637	24.9267	39.4754	0.49652	0.01295	0.03241	0.0113	0.12695
2020-05-03	BAIXO AMAZONAS	740733	58	0	Train	55.135	73.3302	68.3119	59.7756	59.6631	1.31387	0.26354	0.13653	0.13709	0.16117
2020-05-03	CARAJAS	740733	200	6	Test	293.719	301.569	311.344	299.171	308.655	5.54268	4.78744	0.7876	5.99813	2.18057
2020-05-03	LAGO TUCURUI	461593	44	1	Train	47.6548	37.6402	45.8091	40.2264	47.7211	1.52999	0.78735	1.52146	1.36771	0.68202
2020-05-03	MARAJO I	461593	34	1	Train	39.0676	24.7963	32.7608	26.47	38.8029	0.77396	0.13236	0.60642	0.32608	0.33189
2020-05-03	MARAJO II	244027	57	3	Validation	73.1865	59.6796	66.4102	73.5965	73.3955	2.28483	2.81717	3.09401	3.06043	3.28126
2020-05-03	METROPOLITANA I	2238680	352	80	Train	504.965	523.509	525.487	518.473	533.604	74.2155	75.1845	74.8944	74.9763	75.5966
2020-05-03	METROPOLITANA II	367592	49	6	Train	68.5923	59.6164	60.6071	66.8647	68.6367	3.49297	3.76007	3.67155	4.11324	3.8409
2020-05-03	METROPOLITANA III	939421	169	7	Validation	237.041	216.282	217.691	215.804	213.211	9.42207	8.67574	9.04978	9.377	8.80095
2020-05-03	RIO CAETES	939421	111	4	Test	152.432	140.581	150.942	148.623	141.224	3.81457	4.23366	3.31832	4.35101	3.84028
2020-05-03	TAPAJOS	541251	28	0	Train	26.3145	14.6647	16.3629	17.6693	30.8703	-0.13834	0.00248	0.00282	0.00236	0.05913
2020-05-03	TOCANTINS	705089	256	5	Test	294.786	262.514	291.623	272.158	269.651	6.73569	7.47919	6.26131	7.44043	7.98929
2020-05-03	XINGU	381258	75	1	Train	60.4588	62.9819	61.0726	66.4839	63.7508	0.94269	1.54855	0.45712	0.71111	0.55825
2020-05-04	ARAGUAIA	566682	40	0	Train	38.9726	24.2843	34.373	29.4031	43.4999	0.60758	0.02004	0.04583	0.01778	0.15925
2020-05-04	BAIXO AMAZONAS	740733	73	2	Test	59.0656	82.9413	77.9496	69.376	68.7026	1.46504	0.40964	0.21561	0.22713	0.25655
2020-05-04	CARAJAS	740733	270	13	Train	318.926	325.397	336.298	324.621	335.046	5.71505	5.44974	1.04694	6.36113	2.806
2020-05-04	LAGO TUCURUI	461593	59	0	Train	51.7278	40.3766	47.9968	43.3184	51.4588	1.81162	0.94401	1.69877	1.65099	0.86092
2020-05-04	MARAJO I	461593	25	0	Test	41.7376	27.6983	34.4523	29.7726	41.2483	0.83974	0.18095	0.65984	0.41993	0.38094
2020-05-04	MARAJO II	244027	63	4	Train	75.9966	61.1411	68.442	76.109	75.4438	2.45573	2.95803	3.30684	3.22737	3.51383
2020-05-04	METROPOLITANA I	2238680	445	72	Train	477.251	502.785	503.424	498.204	511.749	73.4279	73.6003	73.5103	73.3761	74.1815
2020-05-04	METROPOLITANA II	367592	64	0	Train	69.279	60.5245	61.7454	67.7265	69.1205	3.59744	3.9195	3.78027	4.15383	4.01005
2020-05-04	METROPOLITANA III	939421	198	12	Train	239.714	218.71	219.709	217.094	214.679	10.0124	9.6347	9.9968	10.2744	9.73767
2020-05-04	RIO CAETES	939421	136	4	Test	157.561	144.684	155.395	152.918	145.307	4.03137	4.60192	3.81408	4.75506	4.34379
2020-05-04	TAPAJOS	541251	26	0	Train	31.8524	18.1689	20.2453	21.7993	35.1744	0.01536	0.00459	0.00523	0.00431	0.08207
2020-05-04	TOCANTINS	705089	282	8	Validation	307.412	267.043	297.772	276.669	274.881	7.85135	8.22744	7.36177	8.18043	8.84477
2020-05-04	XINGU	381258	74	0	Test	65.0281	66.1625	65.2054	71.2112	67.5841	1.10218	1.69607	0.54714	0.82448	0.63606
2020-05-05	ARAGUAIA	566682	35	0	Train	43.5999	28.336	38.7867	34.16	47.5571	0.71481	0.02982	0.06308	0.02679	0.1953
2020-05-05	BAIXO AMAZONAS	740733	58	2	Validation	63.7382	92.5884	87.7531	79.2685	78.0113	1.64655	0.609	0.32737	0.3575	0.39194
2020-05-05	CARAJAS	740733	366	6	Train	342.895	348.263	360.104	349.216	360.112	5.86396	6.07415	1.35549	6.66495	3.50312
2020-05-05	LAGO TUCURUI	461593	73	2	Test	55.6441	43.07	50.0928	46.2515	55.0148	2.08285	1.10938	1.87599	1.94498	1.0618
2020-05-05	MARAJO I	461593	48	0	Train	44.2071	30.675	36.0975	33.0967	43.571	0.91655	0.23975	0.71057	0.52465	0.42964
2020-05-05	MARAJO II	244027	134	2	Train	78.3997	62.5337	70.2801	78.2744	77.1392	2.61759	3.0758	3.49441	3.3589	3.71204
2020-05-05	METROPOLITANA I	2238680	722	81	Validation	451.775	482.608	481.903	478.524	490.325	72.2613	71.6466	71.7422	71.4177	72.3519
2020-05-05	METROPOLITANA II	367592	124	3	Validation	69.6752	61.3848	62.7765	68.3292	69.3304	3.68512	4.04878	3.86763	4.15538	4.14085
2020-05-05	METROPOLITANA III	939421	346	11	Train	240.411	220.335	220.859	217.64	215.329	10.551	10.543	10.892	11.1033	10.6319
2020-05-05	RIO CAETES	939421	229	10	Train	161.859	148.36	159.122	156.591	148.786	4.23691	4.94061	4.30809	5.12645	4.838
2020-05-05	TAPAJOS	541251	44	0	Train	37.5482	22.122	24.6207	26.3923	39.6592	0.17999	0.00804	0.00924	0.00746	0.11061
2020-05-05	TOCANTINS	705089	432	11	Test	317.21	270.53	301.999	279.96	278.898	9.00618	8.91773	8.45862	8.86121	9.63159
2020-05-05	XINGU	381258	117	0	Train	69.4205	69.252	69.2254	75.6979	71.2498	1.25921	1.83452	0.64441	0.93847	0.71293
2020-05-06	ARAGUAIA	566682	33	2	Validation	48.1854	32.674	43.3678	39.1366	51.6148	0.81465	0.04278	0.08469	0.03883	0.23451
2020-05-06	BAIXO AMAZONAS	740733	60	1	Test	69.1738	102.127	97.566	89.2888	87.4429	1.86189	0.86932	0.47921	0.53703	0.57642
2020-05-06	CARAJAS	740733	233	7	Train	365.398	369.974	382.527	372.699	383.569	5.9947	6.64257	1.71271	6.90839	4.25239
2020-05-06	LAGO TUCURUI	461593	37	1	Train	59.3256	45.7082	52.0909	49.0013	58.3524	2.34053	1.2802	2.05052	2.24154	1.28166
2020-05-06	MARAJO I	461593	33	0	Train	46.4501	33.7045	37.689	36.3992	45.7572	1.00155	0.3087	0.75764	0.63783	0.47671
2020-05-06	MARAJO II	244027	72	4	Train	80.386	63.8622	71.9248	80.1008	78.4912	2.76882	3.17051	3.65343	3.45522	3.87244
2020-05-06	METROPOLITANA I	2238680	419	57	Train	428.74	463.057	461.025	459.499	469.441	70.7144	69.4025	69.6635	69.1811	70.1847
2020-05-06	METROPOLITANA II	367592	71	8	Train	69.795	62.2026	63.7036	68.6943	69.2881	3.75618	4.14863	3.93345	4.12268	4.23274
2020-05-06	METROPOLITANA III	939421	188	11	Train	239.287	221.226	221.21	217.518	215.233	11.0311	11.3838	11.718	11.8509	11.4671
2020-05-06	RIO CAETES	939421	152	6	Validation	165.34	151.623	162.137	159.663	151.678	4.42971	5.24518	4.7877	5.45977	5.31213
2020-05-06	TAPAJOS	541251	22	0	Train	43.3209	26.5079	29.4656	31.405	44.2827	0.35011	0.0134	0.01564	0.01225	0.14506
2020-05-06	TOCANTINS	705089	239	9	Train	323.871	273.048	304.399	282.117	281.776	10.1546	9.53771	9.51293	9.47118	10.3301
2020-05-06	XINGU	381258	62	0	Test	73.5992	72.2453	73.108	79.9106	74.7314	1.41047	1.96198	0.74758	1.05061	0.78696
2020-05-07	ARAGUAIA	566682	26	0	Train	52.6889	37.267	48.0769	44.2678	55.6433	0.90389	0.05936	0.11105	0.05431	0.2761
2020-05-07	BAIXO AMAZONAS	740733	64	2	Train	75.3622	111.427	107.238	99.2764	96.8517	2.11314	1.19568	0.67812	0.77321	0.81831
2020-05-07	CARAJAS	740733	260	9	Train	386.285	390.376	403.384	394.85	405.199	6.11163	7.14088	2.11583	7.09242	5.02937
2020-05-07	LAGO TUCURUI	461593	52	1	Validation	62.7074	48.2811	53.9868	51.5493	61.4419	2.58228	1.45309	2.21989	2.5327	1.51647
2020-05-07	MARAJO I	461593	30	4	Test	48.45	36.7664	39.2203	39.6401	47.7964	1.09176	0.38728	0.80014	0.75653	0.52091
2020-05-07	MARAJO II	244027	70	6	Train	81.9538	65.1313	73.378	81.601	79.5143	2.90807	3.24287	3.78144	3.51779	3.9931
2020-05-07	METROPOLITANA I	2238680	439	51	Validation	408.19	444.192	440.864	441.177	449.183	68.791	66.9409	67.3434	66.7387	67.753
2020-05-07	METROPOLITANA II	367592	60	0	Train	69.6558	62.9828	64.5299	68.8436	69.0167	3.81091	4.22043	3.97785	4.06084	4.28636
2020-05-07	METROPOLITANA III	939421	227	12	Train	236.564	221.454	220.838	216.804	214.461	11.4498	12.1439	12.4602	12.5082	12.2298
2020-05-07	RIO CAETES	939421	177	7	Train	168.029	154.491	164.464	162.162	154.006	4.60844	5.5126	5.24081	5.75148	5.75646
2020-05-07	TAPAJOS	541251	33	0	Train	49.0975	31.2994	34.7428	36.7809	49.0023	0.52048	0.02131	0.02539	0.01923	0.18546
2020-05-07	TOCANTINS	705089	303	14	Train	327.233	274.675	305.089	283.234	283.598	11.2435	10.0786	10.4874	10.0024	10.925
2020-05-07	XINGU	381258	58	0	Test	77.5356	75.1386	76.8317	83.824	78.0173	1.55301	2.07701	0.85505	1.15868	0.85639
2020-05-08	ARAGUAIA	566682	53	1	Train	57.0784	42.0801	52.8735	49.4869	59.616	0.97978	0.07992	0.14243	0.07355	0.31913
2020-05-08	BAIXO AMAZONAS	740733	65	3	Test	82.2656	120.371	116.628	109.081	106.099	2.40079	1.5898	0.9299	1.07113	1.12429
2020-05-08	CARAJAS	740733	367	5	Train	405.478	409.352	422.536	415.49	424.848	6.21814	7.55938	2.55994	7.21974	5.80668
2020-05-08	LAGO TUCURUI	461593	63	2	Train	65.7387	50.7806	55.7771	53.8832	64.2608	2.8064	1.62475	2.38179	2.81117	1.7614
2020-05-08	MARAJO I	461593	40	1	Train	50.1982	39.8413	40.6854	42.784	49.6816	1.18425	0.47446	0.83728	0.8776	0.56115
2020-05-08	MARAJO II	244027	85	4	Train	83.1083	66.3456	74.6434	82.7918	80.2266	3.03426	3.29404	3.8769	3.54902	4.07354
2020-05-08	METROPOLITANA I	2238680	373	55	Train	390.048	426.052	421.473	423.589	429.615	66.5069	64.3266	64.845	64.1546	65.1245
2020-05-08	METROPOLITANA II	367592	79	3	Train	69.2768	63.73	65.259	68.7993	68.5399	3.8497	4.26611	4.00122	3.97499	4.30337
2020-05-08	METROPOLITANA III	939421	221	16	Train	232.509	221.091	219.814	215.571	213.087	11.8085	12.8139	13.1075	13.0701	12.9093
2020-05-08	RIO CAETES	939421	217	10	Test	169.959	156.984	166.136	164.121	155.8	4.77201	5.7412	5.65644	5.99972	6.1627
2020-05-08	TAPAJOS	541251	52	2	Test	54.8138	36.4606	40.4023	42.4538	53.7762	0.68619	0.03248	0.03965	0.02895	0.23154
2020-05-08	TOCANTINS	705089	329	15	Train	327.297	275.491	304.21	283.408	284.456	12.2172	10.5353	11.3486	10.4506	11.4061
2020-05-08	XINGU	381258	71	2	Train	81.2093	77.9297	80.3784	87.4206	81.0999	1.68426	2.17872	0.96504	1.26078	0.91963
2020-05-09	ARAGUAIA	566682	32	2	Test	61.3298	47.0764	57.7171	54.7283	63.5097	1.04002	0.10465	0.17893	0.09672	0.36259
2020-05-09	BAIXO AMAZONAS	740733	90	2	Train	89.8238	128.863	125.611	118.569	115.056	2.72381	2.04954	1.23856	1.43275	1.49852
2020-05-09	CARAJAS	740733	312	3	Validation	422.954	426.822	439.895	434.48	442.424	6.31659	7.89273	3.03823	7.29433	6.55612
2020-05-09	LAGO TUCURUI	461593	59	1	Train	68.383	53.2002	57.4598	55.9959	66.7936	3.01174	1.79213	2.53413	3.07075	2.01112
2020-05-09	MARAJO I	461593	30	1	Train	51.6935	42.9116	42.0787	45.8001	51.409	1.27622	0.56885	0.86836	0.99788	0.5965
2020-05-09	MARAJO II	244027	61	1	Train	83.8605	67.5097	75.7254	83.6926	80.6489	3.14658	3.3256	3.9391	3.55201	4.11458
2020-05-09	METROPOLITANA I	2238680	326	52	Test	374.148	408.661	402.885	406.75	410.782	63.8944	61.6167	62.2251	61.4844	62.3603
2020-05-09	METROPOLITANA II	367592	62	6	Train	68.6791	64.4484	65.8945	68.5834	67.8809	3.87304	4.28796	4.00421	3.87003	4.28622
2020-05-09	METROPOLITANA III	939421	190	15	Train	227.409	220.205	218.215	213.89	211.182	12.1124	13.3882	13.6525	13.5349	13.4983
2020-05-09	RIO CAETES	939421	159	4	Train	171.168	159.124	167.189	165.578	157.094	4.91952	5.93057	6.02514	6.20415	6.5242
2020-05-09	TAPAJOS	541251	35	1	Validation	60.4149	41.948	46.384	48.3505	58.5642	0.84278	0.04762	0.05974	0.04193	0.28273
2020-05-09	TOCANTINS	705089	262	10	Validation	324.231	275.578	301.91	282.737	284.445	13.022	10.9056	12.0693	10.8145	11.7679
2020-05-09	XINGU	381258	76	3	Test	84.6068	80.6174	83.7333	90.6899	83.9761	1.80209	2.26666	1.07562	1.35539	0.97538
2020-05-10	ARAGUAIA	566682	101	1	Train	65.4263	52.2179	62.5676	59.9294	67.3049	1.08276	0.1336	0.22045	0.12383	0.4054
2020-05-10	BAIXO AMAZONAS	740733	184	5	Validation	97.9598	136.825	134.082	127.622	123.61	3.0798	2.56889	1.60571	1.85642	1.94196
2020-05-10	CARAJAS	740733	853	9	Train	438.732	442.74	455.411	451.72	457.892	6.40846	8.1396	3.54238	7.32105	7.25085
2020-05-10	LAGO TUCURUI	461593	95	2	Validation	70.6171	55.5354	59.0339	57.8852	69.0315	3.19755	1.95253	2.6751	3.30647	2.26007
2020-05-10	MARAJO I	461593	89	1	Train	52.9409	45.9614	43.3953	48.6629	52.9776	1.36511	0.66877	0.89282	1.11442	0.62623
2020-05-10	MARAJO II	244027	159	6	Train	84.226	68.6277	76.6296	84.3246	80.8042	3.24443	3.33934	3.96813	3.53021	4.11811
2020-05-10	METROPOLITANA I	2238680	532	62	Train	360.267	392.031	385.12	390.666	392.712	61.0048	58.8596	59.5331	58.7752	59.5141
2020-05-10	METROPOLITANA II	367592	139	5	Train	67.8845	65.1419	66.44	68.2169	67.0625	3.88146	4.28846	3.98767	3.75051	4.23796
2020-05-10	METROPOLITANA III	939421	386	11	Train	221.548	218.864	216.11	211.826	208.816	12.3698	13.8645	14.0909	13.9038	13.9923
2020-05-10	RIO CAETES	939421	332	6	Test	171.7	160.934	167.664	166.571	157.926	5.0503	6.08138	6.33929	6.36569	6.83609
2020-05-10	TAPAJOS	541251	97	1	Validation	65.8553	47.7125	52.6196	54.3944	63.3291	0.98629	0.06739	0.08703	0.05867	0.33817
2020-05-10	TOCANTINS	705089	605	9	Train	318.36	275.015	298.345	281.319	283.661	13.6126	11.1905	12.6289	11.0954	12.0093
2020-05-10	XINGU	381258	130	0	Train	87.7214	83.2019	86.8846	93.6276	86.6459	1.90478	2.34078	1.18482	1.44138	1.0226
2020-05-11	ARAGUAIA	566682	72	1	Train	69.3575	57.4668	67.3864	65.0327	70.986	1.10658	0.16665	0.26666	0.15473	0.4465
2020-05-11	BAIXO AMAZONAS	740733	98	3	Train	106.585	144.197	141.951	136.144	131.665	3.46521	3.13834	2.03024	2.3369	2.452
2020-05-11	CARAJAS	740733	333	6	Validation	452.863	457.087	469.074	467.147	471.266	6.49447	8.30208	4.06304	7.30528	7.86717
2020-05-11	LAGO TUCURUI	461593	51	4	Train	72.4297	57.7831	60.4995	59.5527	70.9714	3.36347	2.10368	2.80313	3.51478	2.50279
2020-05-11	MARAJO I	461593	39	1	Validation	53.9505	48.9767	44.6308	51.3522	54.389	1.44865	0.77232	0.91023	1.22463	0.64983
2020-05-11	MARAJO II	244027	56	2	Test	84.2241	69.7038	77.362	84.7101	80.7161	3.32748	3.33718	3.96479	3.48721	4.0869
2020-05-11	METROPOLITANA I	2238680	369	53	Train	348.156	376.164	368.185	375.334	375.422	57.9056	56.0959	56.8115	56.0661	56.6325
2020-05-11	METROPOLITANA II	367592	52	7	Train	66.9148	65.8139	66.899	67.7198	66.1068	3.87557	4.27021	3.95259	3.6205	4.16204
2020-05-11	METROPOLITANA III	939421	216	14	Test	215.188	217.129	213.569	209.439	206.054	12.5909	14.2433	14.4216	14.1803	14.3899
2020-05-11	RIO CAETES	939421	164	8	Train	171.599	162.439	167.605	167.14	158.335	5.16391	6.19512	6.5933	6.48626	7.09526
2020-05-11	TAPAJOS	541251	56	0	Validation	71.0986	53.7017	59.0359	60.5085	68.0372	1.11331	0.0923	0.12286	0.07951	0.39676
2020-05-11	TOCANTINS	705089	233	16	Train	310.135	273.879	293.671	279.246	282.199	13.9563	11.3931	13.015	11.297	12.1334
2020-05-11	XINGU	381258	61	2	Train	90.5518	85.6839	89.8234	96.2352	89.1128	1.991	2.40137	1.29068	1.51802	1.0606
2020-05-12	ARAGUAIA	566682	33	0	Test	73.1186	62.7861	72.1372	69.9864	74.5408	1.11047	0.20351	0.31703	0.18912	0.4849
2020-05-12	BAIXO AMAZONAS	740733	72	2	Train	115.604	150.939	149.151	144.061	139.143	3.87556	3.74557	2.50819	2.86568	3.02235
2020-05-12	CARAJAS	740733	410	6	Train	465.418	469.871	480.907	480.732	482.601	6.57481	8.38497	4.59031	7.25258	8.38599
2020-05-12	LAGO TUCURUI	461593	64	3	Train	73.8199	59.9413	61.8572	61.0037	72.6157	3.50939	2.24378	2.91698	3.69348	2.73414
2020-05-12	MARAJO I	461593	45	4	Validation	54.7368	51.9456	45.7808	53.8529	55.6466	1.52484	0.87757	0.92032	1.3264	0.667
2020-05-12	MARAJO II	244027	91	2	Test	83.8772	70.7418	77.9291	84.8719	80.409	3.39557	3.3211	3.93047	3.42661	4.02433
2020-05-12	METROPOLITANA I	2238680	380	59	Train	337.556	361.052	352.074	360.741	358.917	54.676	53.3589	54.0959	53.3886	53.7545
2020-05-12	METROPOLITANA II	367592	51	6	Train	65.792	66.4676	67.2748	67.1108	65.0343	3.856	4.23575	3.90011	3.48355	4.06215
2020-05-12	METROPOLITANA III	939421	278	15	Test	208.556	215.059	210.654	206.785	202.959	12.787	14.5278	14.646	14.3698	14.692
2020-05-12	RIO CAETES	939421	119	10	Validation	170.914	163.662	167.058	167.324	158.36	5.2601	6.27398	6.78359	6.56854	7.30027
2020-05-12	TAPAJOS	541251	65	1	Test	76.1173	59.8614	65.5568	66.6182	72.6589	1.22098	0.12272	0.16843	0.1047	0.45719
2020-05-12	TOCANTINS	705089	279	13	Train	300.097	272.244	288.039	276.608	280.151	14.0364	11.5183	13.2224	11.4245	12.1463
2020-05-12	XINGU	381258	76	3	Train	93.1016	88.0652	92.5436	98.5185	91.3826	2.05977	2.44901	1.3913	1.58491	1.08896
2020-05-13	ARAGUAIA	566682	52	0	Train	76.7093	68.1405	76.786	74.7458	77.9609	1.0938	0.24376	0.37083	0.22657	0.51972
2020-05-13	BAIXO AMAZONAS	740733	104	3	Train	124.918	157.027	155.634	151.318	145.985	4.30575	4.37642	3.03282	3.43164	3.64336
2020-05-13	CARAJAS	740733	423	5	Train	476.481	481.122	490.96	492.475	491.987	6.64924	8.39504	5.11428	7.16848	8.79365
2020-05-13	LAGO TUCURUI	461593	60	5	Test	74.7954	62.0093	63.1084	62.246	73.9712	3.6354	2.37151	3.01568	3.84159	2.94954
2020-05-13	MARAJO I	461593	43	2	Train	55.3175	54.8577	46.8418	56.1549	56.756	1.59204	0.98259	0.92295	1.41811	0.67767
2020-05-13	MARAJO II	244027	41	4	Train	83.2093	71.7452	78.3376	84.8324	79.9072	3.44874	3.29305	3.8671	3.35179	3.9342
2020-05-13	METROPOLITANA I	2238680	327	53	Validation	328.219	346.682	336.777	346.873	343.194	51.3996	50.6752	51.4153	50.7676	50.9124
2020-05-13	METROPOLITANA II	367592	38	2	Train	64.5376	67.1057	67.5707	66.4073	63.8646	3.82342	4.18758	3.83143	3.34271	3.942
2020-05-13	METROPOLITANA III	939421	141	14	Train	201.835	212.708	207.425	203.913	199.589	12.9691	14.7227	14.7679	14.4789	14.9017
2020-05-13	RIO CAETES	939421	129	6	Validation	169.691	164.626	166.066	167.163	158.042	5.33881	6.32059	6.90858	6.6157	7.4512
2020-05-13	TAPAJOS	541251	61	0	Train	80.8917	66.1373	72.1061	72.653	77.1689	1.30697	0.1588	0.22465	0.13429	0.51805
2020-05-13	TOCANTINS	705089	271	14	Test	288.839	270.178	281.596	273.487	277.603	13.8536	11.5721	13.2533	11.4841	12.0567
2020-05-13	XINGU	381258	64	1	Train	95.3785	90.3478	95.0412	100.487	93.4637	2.11049	2.48446	1.48494	1.64198	1.10759
2020-05-14	ARAGUAIA	566682	46	0	Train	80.1335	73.4969	81.3016	79.2736	81.2409	1.05625	0.28687	0.42712	0.26653	0.55022
2020-05-14	BAIXO AMAZONAS	740733	95	12	Train	134.433	162.452	161.371	157.878	152.151	4.75031	5.01583	3.59498	4.02194	4.30253
2020-05-14	CARAJAS	740733	407	12	Test	486.141	490.884	499.304	502.403	499.542	6.7173	8.34034	5.62544	7.05829	9.08227
2020-05-14	LAGO TUCURUI	461593	62	2	Train	75.3708	63.9876	64.2549	63.2895	75.0482	3.74178	2.48601	3.09854	3.95924	3.14512
2020-05-14	MARAJO I	461593	56	0	Train	55.7124	57.7047	47.8104	58.2521	57.7241	1.64887	1.08561	0.91814	1.4987	0.68195
2020-05-14	MARAJO II	244027	53	2	Test	82.2461	72.7175	78.5942	84.6136	79.2341	3.48721	3.2549	3.77701	3.26591	3.8205
2020-05-14	METROPOLITANA I	2238680	304	44	Train	319.913	333.036	322.276	333.707	328.242	48.1562	48.0654	48.7932	48.2225	48.1322
2020-05-14	METROPOLITANA II	367592	41	2	Test	63.1723	67.7309	67.7898	65.6253	62.6154	3.77853	4.12802	3.74784	3.20049	3.80527
2020-05-14	METROPOLITANA III	939421	191	13	Validation	195.165	210.125	203.937	200.868	195.995	13.1472	14.8345	14.7929	14.5151	15.0238
2020-05-14	RIO CAETES	939421	139	4	Train	167.978	165.355	164.674	166.694	157.418	5.40017	6.33788	6.96849	6.63123	7.54942
2020-05-14	TAPAJOS	541251	63	1	Train	85.4097	72.4768	78.6098	78.549	81.5466	1.36947	0.20044	0.29205	0.16818	0.57787
2020-05-14	TOCANTINS	705089	228	14	Validation	276.952	267.744	274.477	269.961	274.639	13.4252	11.5617	13.1163	11.4828	11.8753
2020-05-14	XINGU	381258	75	2	Validation	97.3934	92.5345	97.3144	102.154	95.366	2.14281	2.50865	1.56999	1.68942	1.11664
2020-05-15	ARAGUAIA	566682	90	0	Test	83.3981	78.825	85.656	83.5395	84.3787	0.99782	0.3322	0.48484	0.30841	0.57583
2020-05-15	BAIXO AMAZONAS	740733	134	6	Validation	144.055	167.218	166.35	163.725	157.618	5.20362	5.64883	4.18358	4.6229	4.98532
2020-05-15	CARAJAS	740733	690	6	Train	494.49	499.219	506.029	510.565	505.401	6.77838	8.22961	6.11507	6.92698	9.24957
2020-05-15	LAGO TUCURUI	461593	121	2	Train	75.5662	65.8772	65.299	64.1458	75.8602	3.82894	2.58683	3.16513	4.04743	3.31782
2020-05-15	MARAJO I	461593	76	0	Train	55.9431	60.4797	48.6834	60.1426	58.5587	1.69426	1.18502	0.90605	1.56759	0.68012
2020-05-15	MARAJO II	244027	140	6	Train	81.0139	73.6616	78.7055	84.2367	78.4124	3.51131	3.20839	3.66284	3.17179	3.68728
2020-05-15	METROPOLITANA I	2238680	516	62	Train	312.431	320.091	308.546	321.22	314.045	45.0159	45.5449	46.2477	45.7674	45.4342
2020-05-15	METROPOLITANA II	367592	147	6	Test	61.7156	68.3451	67.9347	64.7793	61.3032	3.72202	4.05923	3.65068	3.05896	3.65548
2020-05-15	METROPOLITANA III	939421	359	10	Test	188.638	207.353	200.239	197.692	192.227	13.3297	14.8705	14.7278	14.4863	15.0643
2020-05-15	RIO CAETES	939421	240	6	Test	165.822	165.87	162.924	165.952	156.527	5.44442	6.32896	6.96516	6.61876	7.59736
2020-05-15	TAPAJOS	541251	106	1	Validation	89.6657	78.8297	84.9979	84.2497	85.7757	1.40717	0.24733	0.37066	0.20608	0.63523
2020-05-15	TOCANTINS	705089	473	12	Test	264.991	265.002	266.809	266.098	271.333	12.7824	11.4944	12.8249	11.4279	11.6137
2020-05-15	XINGU	381258	124	3	Train	99.1599	94.6283	99.3631	103.535	97.1008	2.15668	2.52256	1.64508	1.72761	1.1165
2020-05-16	ARAGUAIA	566682	64	2	Validation	86.5125	84.0971	89.8246	87.521	87.3748	0.91874	0.3791	0.54281	0.35157	0.59613
2020-05-16	BAIXO AMAZONAS	740733	151	8	Train	153.697	171.34	170.572	168.855	162.377	5.66011	6.26144	4.78625	5.22091	5.67603
2020-05-16	CARAJAS	740733	349	10	Train	501.619	506.198	511.236	517.026	509.714	6.83184	8.07176	6.57556	6.77907	9.29835
2020-05-16	LAGO TUCURUI	461593	72	6	Train	75.4056	67.6798	66.2432	64.8274	76.4228	3.89739	2.6739	3.21528	4.10785	3.46543
2020-05-16	MARAJO I	461593	58	1	Validation	56.032	63.1775	49.458	61.8278	59.2689	1.72741	1.27945	0.88697	1.62463	0.67259
2020-05-16	MARAJO II	244027	59	1	Train	79.5391	74.5803	78.6781	83.7216	77.4638	3.5215	3.15514	3.52745	3.07194	3.53846
2020-05-16	METROPOLITANA I	2238680	182	37	Validation	305.59	307.822	295.562	309.386	300.58	42.035	43.1248	43.7924	43.4124	42.8338
2020-05-16	METROPOLITANA II	367592	34	1	Train	60.1863	68.9506	68.008	63.8822	59.9429	3.65459	3.98316	3.54129	2.91977	3.49588
2020-05-16	METROPOLITANA III	939421	185	9	Validation	182.311	204.434	196.375	194.418	188.327	13.5233	14.8384	14.5806	14.4006	15.0301
2020-05-16	RIO CAETES	939421	131	4	Train	163.268	166.193	160.857	164.972	155.405	5.47197	6.29695	6.90182	6.5819	7.59831
2020-05-16	TAPAJOS	541251	88	0	Validation	93.6598	85.1496	91.2057	89.7066	89.8444	1.41916	0.29893	0.45998	0.24758	0.68879
2020-05-16	TOCANTINS	705089	187	12	Train	253.44	262.004	258.706	261.965	267.757	11.9669	11.3777	12.3964	11.3267	11.2839
2020-05-16	XINGU	381258	52	5	Train	100.693	96.6324	101.189	104.645	98.6806	2.15224	2.52726	1.70905	1.7571	1.10776
2020-05-17	ARAGUAIA	566682	79	2	Train	89.4878	89.2891	93.7855	91.2019	90.2321	0.81945	0.42687	0.59978	0.39537	0.61092
2020-05-17	BAIXO AMAZONAS	740733	174	3	Train	163.281	174.841	174.053	173.278	166.435	6.11443	6.84123	5.38999	5.80319	6.35871
2020-05-17	CARAJAS	740733	426	8	Validation	507.616	511.897	515.035	521.868	512.638	6.87707	7.87547	7.00053	6.61862	9.23565
2020-05-17	LAGO TUCURUI	461593	61	3	Train	74.9157	69.3979	67.0903	65.3475	76.7533	3.94772	2.74746	3.24902	4.14266	3.58656
2020-05-17	MARAJO I	461593	65	0	Test	56.0017	65.7942	50.1318	63.3119	59.8638	1.74776	1.36782	0.86133	1.67005	0.65989
2020-05-17	MARAJO II	244027	59	4	Train	77.8482	75.4763	78.518	83.0872	76.4083	3.51831	3.0966	3.37385	2.96849	3.37779
2020-05-17	METROPOLITANA I	2238680	163	32	Train	299.233	296.203	283.295	298.178	287.825	39.254	40.8126	41.4372	41.1638	40.3419
2020-05-17	METROPOLITANA II	367592	52	4	Validation	58.6018	69.5489	68.0121	62.9458	58.5476	3.57694	3.90156	3.42102	2.78418	3.32948
2020-05-17	METROPOLITANA III	939421	132	14	Train	176.209	201.402	192.385	191.079	184.334	13.7324	14.7464	14.3595	14.2657	14.9289
2020-05-17	RIO CAETES	939421	134	4	Train	160.361	166.344	158.511	163.785	154.084	5.48331	6.24493	6.78279	6.52416	7.55616
2020-05-17	TAPAJOS	541251	82	1	Test	97.3968	91.3943	97.1753	94.8799	93.7447	1.40498	0.35455	0.55892	0.29213	0.73738
2020-05-17	TOCANTINS	705089	194	10	Test	242.692	258.798	250.272	257.617	263.973	11.026	11.2191	11.8511	11.1862	10.8981
2020-05-17	XINGU	381258	71	0	Train	102.011	98.5503	102.794	105.504	100.118	2.12982	2.5238	1.76101	1.77855	1.09112
2020-05-18	ARAGUAIA	566682	119	0	Train	92.3364	94.3795	97.5205	94.5723	92.9558	0.70059	0.47484	0.65449	0.4392	0.62012
2020-05-18	BAIXO AMAZONAS	740733	278	5	Train	172.735	177.752	176.818	177.015	169.808	6.56157	7.37788	5.98182	6.35841	7.01803
2020-05-18	CARAJAS	740733	677	5	Validation	512.562	516.401	517.54	525.183	514.332	6.91355	7.64892	7.38502	6.44922	9.07183
2020-05-18	LAGO TUCURUI	461593	71	5	Train	74.1251	71.0342	67.843	65.7195	76.8697	3.9806	2.80798	3.26658	4.15436	3.68065
2020-05-18	MARAJO I	461593	50	1	Train	55.8748	68.3273	50.7022	64.6013	60.3535	1.75495	1.44929	0.82966	1.70437	0.64261
2020-05-18	MARAJO II	244027	83	4	Validation	75.967	76.3519	78.2313	82.3508	75.2646	3.50235	3.03407	3.20509	2.86327	3.2087
2020-05-18	METROPOLITANA I	2238680	299	47	Train	293.225	285.206	271.714	287.568	275.754	36.6979	38.6126	39.1885	39.0254	37.9658
2020-05-18	METROPOLITANA II	367592	67	4	Validation	56.9783	70.1415	67.9488	61.9804	57.1294	3.48975	3.81596	3.29124	2.65313	3.15895
2020-05-18	METROPOLITANA III	939421	228	13	Train	170.332	198.288	188.304	187.7	180.281	13.9599	14.6023	14.0733	14.0892	14.7683
2020-05-18	RIO CAETES	939421	159	4	Train	157.143	166.34	155.921	162.421	152.597	5.47901	6.17584	6.61324	6.44886	7.47519
2020-05-18	TAPAJOS	541251	142	2	Train	100.886	97.5263	102.856	99.7381	97.4727	1.36446	0.41333	0.66586	0.33913	0.78002
2020-05-18	TOCANTINS	705089	225	5	Train	233.037	255.428	241.597	253.106	260.04	10.0087	11.0256	11.2103	11.0131	10.4681
2020-05-18	XINGU	381258	95	2	Train	103.129	100.386	104.182	106.129	101.428	2.08993	2.51321	1.8003	1.79267	1.06743
2020-05-19	ARAGUAIA	566682	85	0	Train	95.0714	99.3502	101.014	97.6282	95.5525	0.5629	0.52238	0.70572	0.4825	0.62383
2020-05-19	BAIXO AMAZONAS	740733	129	7	Test	181.997	180.106	178.901	180.096	172.523	6.99694	7.86335	6.54942	6.87707	7.64003
2020-05-19	CARAJAS	740733	522	10	Train	516.534	519.795	518.869	527.069	514.955	6.94084	7.39959	7.72543	6.27394	8.81955
2020-05-19	LAGO TUCURUI	461593	60	6	Test	73.0631	72.5917	68.5045	65.9567	76.7909	3.99675	2.85614	3.26837	4.1456	3.74783
2020-05-19	MARAJO I	461593	45	1	Validation	55.6732	70.7751	51.1672	65.7044	60.7476	1.74881	1.5233	0.79261	1.72831	0.62139
2020-05-19	MARAJO II	244027	51	3	Train	73.9205	77.2092	77.8233	81.5284	74.05	3.4743	2.9687	3.02425	2.75778	3.03431
2020-05-19	METROPOLITANA I	2238680	252	36	Train	287.454	274.802	260.787	277.528	264.337	34.3786	36.5266	37.05	36.9985	35.7098
2020-05-19	METROPOLITANA II	367592	51	8	Train	55.3307	70.7298	67.82	60.995	55.6986	3.39368	3.72771	3.15327	2.52731	2.98663
2020-05-19	METROPOLITANA III	939421	160	11	Train	164.664	195.12	184.161	184.306	176.2	14.2068	14.4138	13.7305	13.8781	14.5562
2020-05-19	RIO CAETES	939421	148	10	Validation	153.654	166.2	153.118	160.905	150.971	5.45971	6.09247	6.39893	6.35909	7.3599
2020-05-19	TAPAJOS	541251	88	1	Train	104.139	103.513	108.205	104.258	101.028	1.29779	0.47435	0.77869	0.38788	0.81596
2020-05-19	TOCANTINS	705089	165	12	Train	224.666	251.933	232.764	248.477	256.007	8.96133	10.8036	10.4961	10.8135	10.0046
2020-05-19	XINGU	381258	84	2	Train	104.068	102.142	105.358	106.54	102.623	2.03318	2.49649	1.82654	1.80023	1.03756
2020-05-20	ARAGUAIA	566682	162	0	Train	97.706	104.186	104.253	100.37	98.0308	0.40726	0.56892	0.7523	0.52477	0.62227
2020-05-20	BAIXO AMAZONAS	740733	375	11	Train	191.015	181.943	180.342	182.557	174.614	7.41645	8.29199	7.08158	7.35172	8.21263
2020-05-20	CARAJAS	740733	1064	4	Train	519.605	522.165	519.138	527.631	514.663	6.95865	7.13415	8.01949	6.09545	8.49281
2020-05-20	LAGO TUCURUI	461593	115	4	Train	71.7595	74.0737	69.0774	66.0723	76.5356	3.99693	2.89276	3.25492	4.11904	3.78884
2020-05-20	MARAJO I	461593	112	3	Validation	55.4177	73.1371	51.5248	66.6308	61.0563	1.72934	1.58951	0.75089	1.74277	0.59687
2020-05-20	MARAJO II	244027	182	3	Test	71.7327	78.0501	77.2993	80.6346	72.78	3.43486	2.90147	2.83433	2.65324	2.85737
2020-05-20	METROPOLITANA I	2238680	584	31	Train	281.827	264.963	250.483	268.029	253.547	32.2968	34.5547	35.0232	35.0826	33.5757
2020-05-20	METROPOLITANA II	367592	118	2	Test	53.6725	71.3149	67.627	59.9977	54.2644	3.2894	3.63796	3.00845	2.40717	2.81454
2020-05-20	METROPOLITANA III	939421	351	5	Test	159.178	191.921	179.984	180.916	172.115	14.4732	14.1883	13.3396	13.6389	14.3001
2020-05-20	RIO CAETES	939421	257	6	Train	149.934	165.939	150.134	159.264	149.235	5.42613	5.99736	6.146	6.25765	7.21484
2020-05-20	TAPAJOS	541251	172	2	Train	107.171	109.327	113.187	108.424	104.413	1.20539	0.53666	0.89489	0.43773	0.84466
2020-05-20	TOCANTINS	705089	574	9	Test	217.678	248.345	223.84	243.77	251.921	7.92491	10.5592	9.73002	10.5931	9.51792
2020-05-20	XINGU	381258	175	0	Train	104.845	103.823	106.327	106.754	103.718	1.96027	2.47456	1.83956	1.80198	1.00243
2020-05-21	ARAGUAIA	566682	103	0	Train	100.254	108.875	107.228	102.803	100.4	0.23463	0.61395	0.79319	0.56559	0.61579
2020-05-21	BAIXO AMAZONAS	740733	141	16	Test	199.744	183.302	181.184	184.436	176.122	7.81651	8.66038	7.56862	7.77702	8.72606
2020-05-21	CARAJAS	740733	438	12	Train	521.84	523.598	518.459	526.975	513.605	6.9668	6.85841	8.2662	5.91595	8.10614
2020-05-21	LAGO TUCURUI	461593	41	5	Train	70.2435	75.4836	69.5646	66.079	76.1225	3.9819	2.91875	3.2269	4.07733	3.80494
2020-05-21	MARAJO I	461593	48	1	Test	55.1281	75.4134	51.7732	67.391	61.2891	1.69665	1.64781	0.7053	1.7487	0.56971
2020-05-21	MARAJO II	244027	54	2	Train	69.4266	78.8764	76.6638	79.6826	71.4689	3.38473	2.83323	2.63825	2.55063	2.68028
2020-05-21	METROPOLITANA I	2238680	233	35	Test	276.267	255.66	240.769	259.043	243.354	30.4449	32.6953	33.1079	33.2758	31.5633
2020-05-21	METROPOLITANA II	367592	35	1	Train	52.016	71.8976	67.3711	58.9954	52.8348	3.17751	3.54767	2.85806	2.29298	2.64441
2020-05-21	METROPOLITANA III	939421	129	15	Validation	153.842	188.713	175.796	177.547	168.048	14.7578	13.9324	12.9085	13.3774	14.0073
2020-05-21	RIO CAETES	939421	96	10	Train	146.017	165.572	146.994	157.518	147.411	5.37897	5.89286	5.86076	6.14709	7.04447
2020-05-21	TAPAJOS	541251	80	0	Train	109.999	114.945	117.774	112.227	107.632	1.0879	0.59929	1.01167	0.48799	0.86584
2020-05-21	TOCANTINS	705089	155	10	Train	212.088	244.695	214.887	239.02	247.822	6.93315	10.2978	8.93228	10.3569	9.01684
2020-05-21	XINGU	381258	59	1	Train	105.477	105.431	107.093	106.79	104.726	1.87198	2.4483	1.83946	1.79867	0.96297
2020-05-22	ARAGUAIA	566682	103	0	Train	102.727	113.407	109.931	104.935	102.671	0.04601	0.65707	0.82749	0.60461	0.6048
2020-05-22	BAIXO AMAZONAS	740733	204	8	Train	208.147	184.224	181.476	185.778	177.09	8.19408	8.96723	8.0026	8.14962	9.17301
2020-05-22	CARAJAS	740733	421	7	Test	523.301	524.176	516.942	525.207	511.922	6.96522	6.57736	8.46562	5.73729	7.67384
2020-05-22	LAGO TUCURUI	461593	66	2	Train	68.5436	76.825	69.9688	65.9888	75.5695	3.95248	2.93506	3.18506	4.02296	3.79778
2020-05-22	MARAJO I	461593	61	2	Train	54.823	77.6049	51.9106	67.9964	61.4559	1.65097	1.69827	0.65667	1.74713	0.54054
2020-05-22	MARAJO II	244027	63	4	Train	67.0235	79.6895	75.9213	78.6844	70.1291	3.32465	2.7647	2.43877	2.4507	2.50505
2020-05-22	METROPOLITANA I	2238680	180	31	Validation	270.713	246.865	231.614	250.543	233.728	28.8099	30.9456	31.3025	31.5753	29.6706
2020-05-22	METROPOLITANA II	367592	37	2	Test	50.3724	72.4789	67.0531	57.994	51.4165	3.05862	3.45767	2.70337	2.18487	2.47765
2020-05-22	METROPOLITANA III	939421	162	20	Test	148.621	185.513	171.614	174.213	164.02	15.0588	13.6524	12.4447	13.0989	13.6845
2020-05-22	RIO CAETES	939421	158	6	Train	141.939	165.113	143.723	155.688	145.521	5.319	5.78107	5.54951	6.02965	6.8531
2020-05-22	TAPAJOS	541251	94	1	Train	112.641	120.35	121.946	115.665	110.694	0.94614	0.66137	1.1261	0.53804	0.87943
2020-05-22	TOCANTINS	705089	189	9	Train	207.852	241.009	205.954	234.256	243.743	6.0116	10.0242	8.12154	10.1092	8.50927
2020-05-22	XINGU	381258	119	4	Train	105.983	106.972	107.662	106.665	105.661	1.76913	2.4185	1.82652	1.79101	0.92006
2020-05-23	ARAGUAIA	566682	95	0	Test	105.139	117.775	112.356	106.776	104.856	-0.15754	0.69794	0.85447	0.64158	0.58978
2020-05-23	BAIXO AMAZONAS	740733	127	10	Train	216.197	184.749	181.264	186.627	177.562	8.54663	9.213	8.37746	8.46804	9.54868
2020-05-23	CARAJAS	740733	420	7	Train	524.043	523.981	514.69	522.435	509.747	6.95397	6.29514	8.61879	5.56096	7.20947
2020-05-23	LAGO TUCURUI	461593	43	5	Train	66.6873	78.1014	70.2924	65.8132	74.8938	3.90947	2.94269	3.13026	3.95826	3.7693
2020-05-23	MARAJO I	461593	63	0	Train	54.5192	79.7129	51.9357	68.4584	61.5657	1.59263	1.74112	0.60587	1.73904	0.50995
2020-05-23	MARAJO II	244027	50	3	Train	64.5437	80.4908	75.0754	77.6505	68.7721	3.25534	2.69648	2.2385	2.35403	2.33336
2020-05-23	METROPOLITANA I	2238680	151	29	Train	265.113	238.551	222.988	242.504	224.641	27.3751	29.302	29.6041	29.9772	27.8946
2020-05-23	METROPOLITANA II	367592	49	4	Train	48.7516	73.0593	66.6737	56.9986	50.0153	2.93331	3.36863	2.54561	2.08284	2.31541
2020-05-23	METROPOLITANA III	939421	115	17	Train	143.481	182.335	167.456	170.927	160.046	15.374	13.3537	11.9553	12.8079	13.3381
2020-05-23	RIO CAETES	939421	90	9	Train	137.732	164.574	140.342	153.791	143.586	5.24698	5.66383	5.2184	5.9073	6.64477
2020-05-23	TAPAJOS	541251	94	2	Test	115.116	125.527	125.689	118.74	113.607	0.78109	0.72206	1.23525	0.58732	0.88555
2020-05-23	TOCANTINS	705089	156	6	Test	204.875	237.309	197.084	229.504	239.716	5.17776	9.74253	7.31438	9.85386	8.00195
2020-05-23	XINGU	381258	100	1	Train	106.379	108.447	108.041	106.397	106.537	1.65258	2.38587	1.80124	1.77967	0.87456
2020-05-24	ARAGUAIA	566682	83	1	Train	107.501	121.974	114.499	108.341	106.966	-0.37495	0.73629	0.87357	0.67629	0.57126
2020-05-24	BAIXO AMAZONAS	740733	119	6	Train	223.871	184.919	180.597	187.028	177.587	8.87211	9.39964	8.68907	8.73237	9.85066
2020-05-24	CARAJAS	740733	355	4	Train	524.117	523.09	511.801	518.76	507.202	6.9332	6.01517	8.7275	5.38815	6.72542
2020-05-24	LAGO TUCURUI	461593	45	5	Test	64.7006	79.3162	70.538	65.5628	74.1119	3.85367	2.9426	3.06337	3.88535	3.72162
2020-05-24	MARAJO I	461593	70	1	Train	54.2321	81.7393	51.8471	68.7886	61.6275	1.522	1.77668	0.55378	1.72542	0.47849
2020-05-24	MARAJO II	244027	60	4	Test	62.006	81.2815	74.1299	76.5905	67.4076	3.17752	2.62907	2.03984	2.26102	2.16657
2020-05-24	METROPOLITANA I	2238680	143	22	Train	259.428	230.692	214.86	234.899	216.064	26.1219	27.7602	28.0092	28.4774	26.2314
2020-05-24	METROPOLITANA II	367592	39	3	Train	47.1623	73.6394	66.2333	56.0135	48.6362	2.80211	3.28109	2.38597	1.98681	2.15858
2020-05-24	METROPOLITANA III	939421	91	12	Train	138.392	179.193	163.334	167.697	156.138	15.7009	13.0412	11.4464	12.5087	12.9737
2020-05-24	RIO CAETES	939421	96	5	Train	133.426	163.966	136.869	151.845	141.622	5.16365	5.54279	4.87333	5.78175	6.42323
2020-05-24	TAPAJOS	541251	96	0	Train	117.443	130.467	128.995	121.459	116.383	0.59383	0.78065	1.33629	0.63533	0.88452
2020-05-24	TOCANTINS	705089	101	8	Test	203.028	233.615	188.312	224.786	235.767	4.44175	9.45636	6.5251	9.59425	7.50052
2020-05-24	XINGU	381258	63	3	Validation	106.683	109.861	108.234	106	107.366	1.52321	2.35105	1.76429	1.76527	0.82726
2020-05-25	ARAGUAIA	566682	174	1	Validation	109.824	126	116.359	109.644	109.013	-0.60514	0.77197	0.88446	0.70863	0.54978
2020-05-25	BAIXO AMAZONAS	740733	221	11	Train	231.156	184.771	179.523	187.024	177.21	9.16896	9.53028	8.93508	8.94403	10.0787
2020-05-25	CARAJAS	740733	737	4	Validation	523.57	521.577	508.366	514.283	504.402	6.90314	5.74017	8.79412	5.21981	6.23267
2020-05-25	LAGO TUCURUI	461593	102	4	Train	62.6081	80.4729	70.7075	65.2477	73.2391	3.78589	2.93572	2.98537	3.80613	3.65699
2020-05-25	MARAJO I	461593	100	2	Test	53.9756	83.6863	51.6437	68.9985	61.6497	1.43953	1.80538	0.50125	1.70717	0.44664
2020-05-25	MARAJO II	244027	163	6	Validation	59.4277	82.0626	73.0877	75.5127	66.0445	3.09188	2.56287	1.84498	2.17194	2.00575
2020-05-25	METROPOLITANA I	2238680	323	26	Validation	253.626	223.263	207.203	227.704	207.97	25.0315	26.3156	26.5137	27.0712	24.6762
2020-05-25	METROPOLITANA II	367592	83	1	Train	45.6121	74.2196	65.7321	55.0424	47.2831	2.66555	3.1955	2.22561	1.89664	2.00786
2020-05-25	METROPOLITANA III	939421	268	15	Validation	133.328	176.097	159.258	164.532	152.309	16.0369	12.7193	10.9238	12.2045	12.5964
2020-05-25	RIO CAETES	939421	204	6	Train	129.048	163.3	133.321	149.862	139.646	5.06978	5.41937	4.51987	5.65447	6.19187
2020-05-25	TAPAJOS	541251	181	2	Train	119.641	135.163	131.862	123.833	119.033	0.38551	0.83655	1.42667	0.68165	0.87677
2020-05-25	TOCANTINS	705089	319	1	Train	202.163	229.944	179.666	220.121	231.918	3.80744	9.16876	5.76564	9.33313	7.00962
2020-05-25	XINGU	381258	178	2	Train	106.908	111.216	108.247	105.491	108.161	1.38188	2.31459	1.71648	1.74837	0.77889
2020-05-26	ARAGUAIA	566682	122	3	Train	112.117	129.853	117.935	110.7	111.012	-0.84706	0.80485	0.88698	0.73855	0.52588
2020-05-26	BAIXO AMAZONAS	740733	208	4	Train	238.041	184.341	178.086	186.658	176.477	9.43604	9.60886	9.11483	9.10546	10.2344
2020-05-26	CARAJAS	740733	367	2	Train	522.447	519.51	504.469	509.097	501.45	6.86411	5.47226	8.82151	5.05663	5.74068
2020-05-26	LAGO TUCURUI	461593	67	1	Validation	60.4328	81.575	70.8029	64.8768	72.2897	3.7069	2.92297	2.89722	3.7223	3.57764
2020-05-26	MARAJO I	461593	57	2	Train	53.7618	85.5563	51.3248	69.0994	61.6405	1.34569	1.82771	0.44912	1.68514	0.41484
2020-05-26	MARAJO II	244027	81	0	Train	56.8247	82.8351	71.9517	74.4243	64.6903	2.99912	2.49819	1.65589	2.08698	1.85169
2020-05-26	METROPOLITANA I	2238680	171	23	Train	247.683	216.24	199.988	220.897	200.332	24.0852	24.9633	25.1131	25.7539	23.2241
2020-05-26	METROPOLITANA II	367592	36	2	Test	44.1078	74.8002	65.17	54.0881	45.9594	2.52412	3.11219	2.06564	1.81213	1.86373
2020-05-26	METROPOLITANA III	939421	166	9	Test	128.267	173.055	155.239	161.438	148.567	16.3795	12.3918	10.3926	11.8983	12.2107
2020-05-26	RIO CAETES	939421	89	5	Train	124.624	162.584	129.712	147.856	137.67	4.9661	5.29479	4.16314	5.52669	5.95375
2020-05-26	TAPAJOS	541251	104	1	Train	121.729	139.612	134.292	125.875	121.571	0.15738	0.88926	1.50413	0.72596	0.86287
2020-05-26	TOCANTINS	705089	182	5	Validation	202.12	226.308	171.17	215.523	228.187	3.27366	8.88227	5.0456	9.07282	6.53295
2020-05-26	XINGU	381258	124	0	Validation	107.069	112.515	108.085	104.883	108.934	1.22946	2.27701	1.65878	1.72948	0.73008

## Sheet: Scenario_4
occurrence_date	region_health	region_health_demography	observed_daily_cases	observed_daily_deaths	sample	daily_cases_ANN1	daily_cases_ANN2	daily_cases_ANN3	daily_cases_ANN4	daily_cases_ANN5	daily_deaths_ANN1	daily_deaths_ANN2	daily_deaths_ANN3	daily_deaths_ANN4	daily_deaths_ANN5
2020-03-18	ARAGUAIA	566682	2	0	Train	0.236	5.0757	0.0005	0	0.7169	0	1e-05	0	0	-0.02215
2020-03-18	BAIXO AMAZONAS	740733	1	0	Train	0.4007	3.8982	7.693	0	-0.9987	0	1e-05	0.00055	0	0.10753
2020-03-18	CARAJAS	740733	0	0	Train	2.4432	4.4661	7.8415	0	0.0843	0	0	0.00054	0	0.11846
2020-03-18	LAGO TUCURUI	461593	2	0	Train	0.1448	1.2539	0.0018	0	-0.902	0	0	0	0	0.0984
2020-03-18	MARAJO I	461593	0	0	Test	0.2363	0.5903	0.0001	0	-1.2384	0	0	0	0	0.10723
2020-03-18	MARAJO II	244027	0	0	Train	0.4286	1.3043	0.0026	0	-0.6908	0	0	3e-05	0	0.11791
2020-03-18	METROPOLITANA I	2238680	18	0	Train	34.9909	44.9478	6.434	0.0002	34.3634	0	0	0	0	-0.66118
2020-03-18	METROPOLITANA II	367592	0	0	Test	0.9051	1.1357	0.0266	0	-0.2543	0	0	0.00059	0	0.11611
2020-03-18	METROPOLITANA III	939421	3	0	Train	2.7938	3.7729	0.2486	0	1.3716	0	0	0.00076	0	0.09886
2020-03-18	RIO CAETES	939421	0	0	Train	0.7897	2.3256	0.0015	0	0.0725	0	1e-05	0	0	0.11053
2020-03-18	TAPAJOS	541251	3	0	Train	0.2285	2.8926	0.0003	0	0.5631	0	0	0	0	-0.02118
2020-03-18	TOCANTINS	705089	3	0	Test	2.6175	7.5347	9.1136	0	6.7392	0	1e-05	0.00104	0	-0.45635
2020-03-18	XINGU	381258	0	0	Train	0.284	0.3449	0.0031	0	0.3604	0	0	0	0	0.01052
2020-03-19	ARAGUAIA	566682	0	0	Validation	0.2408	4.9728	0.0007	0	0.9113	0	1e-05	0	0	-0.03305
2020-03-19	BAIXO AMAZONAS	740733	2	1	Validation	0.4375	3.8333	7.6883	0	-0.9439	0	1e-05	0.00056	0	0.1074
2020-03-19	CARAJAS	740733	2	0	Test	2.7178	4.3939	7.9932	0	0.2772	0	0	0.00056	0	0.11982
2020-03-19	LAGO TUCURUI	461593	2	0	Train	0.1553	1.2192	0.0027	0	-0.8376	0	0	0	0	0.09725
2020-03-19	MARAJO I	461593	0	0	Train	0.2514	0.5762	0.0001	0	-1.2132	0	0	0	0	0.10697
2020-03-19	MARAJO II	244027	0	0	Train	0.4842	1.283	0.0041	0	-0.6006	0	0	5e-05	0	0.11918
2020-03-19	METROPOLITANA I	2238680	19	0	Validation	36.9789	46.0486	7.7909	0.0009	37.164	0	0	0	0	-0.57119
2020-03-19	METROPOLITANA II	367592	0	0	Train	1.0363	1.1445	0.0398	0	-0.114	0	0	0.001	0	0.11738
2020-03-19	METROPOLITANA III	939421	1	0	Train	3.1835	3.8695	0.2863	0	1.7108	0	0	0.00065	0	0.09869
2020-03-19	RIO CAETES	939421	2	0	Train	0.9153	2.2815	0.002	0	0.2544	0	1e-05	0	0	0.11118
2020-03-19	TAPAJOS	541251	1	0	Test	0.2344	2.8069	0.0004	0	0.7322	0	0	0	0	-0.03144
2020-03-19	TOCANTINS	705089	1	0	Train	3.2232	7.2917	9.3736	0	7.5118	0	1e-05	0.00114	0	-0.50433
2020-03-19	XINGU	381258	1	0	Train	0.2959	0.3477	0.0044	0	0.5361	0	0	0	0	0.00188
2020-03-20	ARAGUAIA	566682	0	0	Train	0.2461	4.8705	0.0009	0	1.119	0	1e-05	0	0	-0.04451
2020-03-20	BAIXO AMAZONAS	740733	5	0	Train	0.4799	3.7759	7.6937	0	-0.8824	0	1e-05	0.00058	0	0.10727
2020-03-20	CARAJAS	740733	7	0	Train	3.0241	4.3423	8.1576	0	0.4944	0	0	0.00059	0	0.12139
2020-03-20	LAGO TUCURUI	461593	1	0	Train	0.1673	1.1882	0.0039	0	-0.7658	0	0	0	0	0.096
2020-03-20	MARAJO I	461593	1	0	Train	0.2682	0.5645	0.0001	0	-1.185	0	0	0	0	0.10668
2020-03-20	MARAJO II	244027	2	0	Test	0.5489	1.2676	0.0064	0	-0.5	0	0	0.0001	0	0.12065
2020-03-20	METROPOLITANA I	2238680	63	0	Train	39.2417	47.4413	9.4938	0.004	40.2278	0	0	0	0	-0.45691
2020-03-20	METROPOLITANA II	367592	4	0	Train	1.1871	1.1631	0.0589	0	0.0423	0	0	0.00165	0	0.11888
2020-03-20	METROPOLITANA III	939421	9	0	Train	3.6134	4.0048	0.3318	0	2.0901	0	0	0.00057	0	0.09866
2020-03-20	RIO CAETES	939421	2	0	Test	1.074	2.2441	0.0026	0	0.4576	0	1e-05	0	0	0.11199
2020-03-20	TAPAJOS	541251	0	0	Train	0.2408	2.7232	0.0006	0	0.9105	0	0	0	0	-0.04212
2020-03-20	TOCANTINS	705089	5	0	Train	3.9622	7.0768	9.661	0	8.3435	0	2e-05	0.00126	0	-0.5549
2020-03-20	XINGU	381258	0	0	Train	0.3093	0.352	0.0064	0	0.7265	0	0	0	0	-0.0073
2020-03-21	ARAGUAIA	566682	0	0	Validation	0.252	4.769	0.0013	0	1.34	0	1e-05	0	0	-0.05651
2020-03-21	BAIXO AMAZONAS	740733	1	0	Train	0.5287	3.7273	7.7093	0	-0.8136	0	0	0.0006	0	0.10716
2020-03-21	CARAJAS	740733	3	0	Train	3.3652	4.3139	8.3364	0	0.7387	0	0	0.00063	0	0.12319
2020-03-21	LAGO TUCURUI	461593	0	0	Train	0.181	1.1613	0.0057	0	-0.6857	0	0	0	0	0.09465
2020-03-21	MARAJO I	461593	0	0	Train	0.2871	0.5554	0.0001	0	-1.1535	0	0	0	0	0.10638
2020-03-21	MARAJO II	244027	0	0	Test	0.6239	1.2589	0.01	0	-0.3876	0	0	0.00017	0	0.12234
2020-03-21	METROPOLITANA I	2238680	26	0	Train	41.8302	49.1795	11.6375	0.0155	43.6155	0	0	0	0	-0.3171
2020-03-21	METROPOLITANA II	367592	2	0	Train	1.3601	1.1933	0.0866	0	0.2164	0	0	0.00266	0	0.12064
2020-03-21	METROPOLITANA III	939421	1	0	Test	4.0888	4.1869	0.3868	0	2.514	0	0	0.0005	0	0.09882
2020-03-21	RIO CAETES	939421	0	0	Train	1.2767	2.2143	0.0034	0	0.6845	0	1e-05	0	0	0.11298
2020-03-21	TAPAJOS	541251	0	0	Validation	0.2479	2.6417	0.0008	0	1.0977	0	0	0	0	-0.05316
2020-03-21	TOCANTINS	705089	1	0	Test	4.8392	6.8919	9.979	0	9.2364	0	2e-05	0.00141	0	-0.60791
2020-03-21	XINGU	381258	1	0	Validation	0.3242	0.3582	0.0093	0	0.9322	0	0	0	0	-0.01701
2020-03-22	ARAGUAIA	566682	0	0	Train	0.2585	4.6684	0.0019	0	1.5743	0	1e-05	0	0	-0.06901
2020-03-22	BAIXO AMAZONAS	740733	1	0	Train	0.5853	3.6891	7.7352	0	-0.7365	0	0	0.00062	0	0.10706
2020-03-22	CARAJAS	740733	5	0	Train	3.7439	4.3116	8.5313	0	1.0135	0	0	0.00066	0	0.12527
2020-03-22	LAGO TUCURUI	461593	1	0	Train	0.1967	1.1387	0.0083	0	-0.5964	0	0	0	0	0.09318
2020-03-22	MARAJO I	461593	0	0	Train	0.3083	0.5491	0.0002	0	-1.1183	0	0	0	0	0.10605
2020-03-22	MARAJO II	244027	0	0	Train	0.711	1.2579	0.0153	0	-0.2622	0	0	0.00029	0	0.12429
2020-03-22	METROPOLITANA I	2238680	24	0	Test	44.8078	51.3295	14.3422	0.0531	47.4072	0	0	0	0	-0.15138
2020-03-22	METROPOLITANA II	367592	0	0	Train	1.5577	1.2374	0.1259	0	0.4103	0	0	0.0042	0	0.12269
2020-03-22	METROPOLITANA III	939421	4	0	Train	4.6153	4.4257	0.4536	0	2.9876	0	0	0.00045	0	0.09921
2020-03-22	RIO CAETES	939421	1	0	Train	1.5374	2.1932	0.0045	0	0.9379	0	1e-05	0	0	0.11419
2020-03-22	TAPAJOS	541251	2	0	Test	0.2557	2.5624	0.0012	0	1.2931	0	0	0	0	-0.0645
2020-03-22	TOCANTINS	705089	1	0	Test	5.8525	6.7396	10.3314	0	10.1921	0	2e-05	0.00158	0	-0.66311
2020-03-22	XINGU	381258	0	0	Train	0.3411	0.3667	0.0134	0	1.154	0	0	0	0	-0.02725
2020-03-23	ARAGUAIA	566682	0	0	Train	0.2658	4.5689	0.0027	0	1.8216	0	1e-05	0	0	-0.08192
2020-03-23	BAIXO AMAZONAS	740733	4	0	Validation	0.6512	3.6632	7.7717	0	-0.6501	0	0	0.00064	0	0.10698
2020-03-23	CARAJAS	740733	3	0	Train	4.1628	4.3396	8.7444	0	1.3226	0	0	0.00071	0	0.12767
2020-03-23	LAGO TUCURUI	461593	2	0	Train	0.2146	1.121	0.0121	0	-0.4969	0	0	0	0	0.09158
2020-03-23	MARAJO I	461593	1	0	Train	0.3323	0.546	0.0003	0	-1.0789	0	0	0	0	0.10569
2020-03-23	MARAJO II	244027	1	0	Train	0.8119	1.2659	0.0234	0	-0.1222	0	0	0.0005	0	0.12652
2020-03-23	METROPOLITANA I	2238680	53	0	Train	48.2549	53.9741	17.76	0.1609	51.7067	0	1e-05	0	0	0.03957
2020-03-23	METROPOLITANA II	367592	2	0	Train	1.7825	1.2986	0.1811	0	0.6262	1e-05	0	0.00645	0	0.12509
2020-03-23	METROPOLITANA III	939421	2	0	Train	5.1987	4.7326	0.535	0	3.5165	0	0	0.00041	0	0.0999
2020-03-23	RIO CAETES	939421	1	0	Test	1.8729	2.1823	0.0061	0	1.2208	0	1e-05	0	0	0.11566
2020-03-23	TAPAJOS	541251	1	0	Train	0.2643	2.4855	0.0017	0	1.4957	0	0	0	0	-0.07602
2020-03-23	TOCANTINS	705089	3	0	Train	6.9952	6.6229	10.7225	0	11.2118	0	2e-05	0.00179	0	-0.72016
2020-03-23	XINGU	381258	1	0	Validation	0.36	0.378	0.0193	0	1.3926	0	0	0	0	-0.03798
2020-03-24	ARAGUAIA	566682	0	0	Validation	0.2738	4.4709	0.0039	0	2.0814	0	1e-05	0	0	-0.09515
2020-03-24	BAIXO AMAZONAS	740733	1	0	Train	0.7283	3.6518	7.819	0	-0.5533	0	0	0.00067	0	0.10693
2020-03-24	CARAJAS	740733	0	0	Train	4.6242	4.4028	8.9779	0	1.6703	0	0	0.00076	0	0.13042
2020-03-24	LAGO TUCURUI	461593	0	0	Train	0.2352	1.1089	0.0176	0	-0.3861	0	0	0	0	0.08986
2020-03-24	MARAJO I	461593	0	0	Train	0.3593	0.5466	0.0004	0	-1.0349	0	0	0	0	0.1053
2020-03-24	MARAJO II	244027	0	0	Train	0.9286	1.2845	0.0355	0	0.0338	0	0	0.00083	0	0.12908
2020-03-24	METROPOLITANA I	2238680	29	0	Validation	52.2739	57.2172	22.0808	0.4359	56.646	0	3e-05	0	0	0.25363
2020-03-24	METROPOLITANA II	367592	1	0	Train	2.0373	1.3804	0.2577	0.0001	0.8664	2e-05	0	0.0097	0	0.12788
2020-03-24	METROPOLITANA III	939421	2	0	Train	5.8446	5.1211	0.6345	0	4.1071	0	0	0.00038	0	0.10095
2020-03-24	RIO CAETES	939421	0	0	Train	2.3015	2.1833	0.0082	0	1.5364	0	1e-05	0	0	0.11742
2020-03-24	TAPAJOS	541251	0	0	Train	0.2737	2.4113	0.0025	0	1.7041	0	0	0	0	-0.08759
2020-03-24	TOCANTINS	705089	3	0	Train	8.2593	6.5456	11.1571	0	12.296	0	2e-05	0.00203	0	-0.7786
2020-03-24	XINGU	381258	0	0	Test	0.3813	0.3927	0.0277	0	1.6485	0	0	0	0	-0.04917
2020-03-25	ARAGUAIA	566682	2	0	Train	0.2828	4.3745	0.0055	0	2.3529	0	1e-05	0	0	-0.10859
2020-03-25	BAIXO AMAZONAS	740733	5	0	Train	0.8192	3.6578	7.8776	0	-0.445	0	0	0.0007	0	0.10692
2020-03-25	CARAJAS	740733	3	0	Train	5.1301	4.5074	9.2343	0	2.0612	0	0	0.00082	0	0.13358
2020-03-25	LAGO TUCURUI	461593	0	0	Train	0.259	1.1031	0.0254	0	-0.2628	0	0	0	0	0.088
2020-03-25	MARAJO I	461593	0	0	Test	0.3899	0.5515	0.0005	0	-0.9856	0	0	0	0	0.10489
2020-03-25	MARAJO II	244027	0	0	Train	1.0635	1.3156	0.0532	0	0.2078	0	0	0.00135	0	0.13202
2020-03-25	METROPOLITANA I	2238680	63	0	Train	56.9963	61.1897	27.5395	1.0675	62.39	0	9e-05	1e-05	0	0.487
2020-03-25	METROPOLITANA II	367592	3	0	Train	2.3245	1.4877	0.3625	0.0002	1.1336	3e-05	0	0.01425	0	0.13112
2020-03-25	METROPOLITANA III	939421	3	0	Test	6.5582	5.6066	0.7567	0.0001	4.7663	0	0	0.00036	0	0.10244
2020-03-25	RIO CAETES	939421	3	0	Validation	2.8406	2.1982	0.0112	0	1.8885	0	1e-05	0	0	0.11954
2020-03-25	TAPAJOS	541251	1	0	Train	0.2842	2.3398	0.0036	0	1.9166	0	0	0	0	-0.09906
2020-03-25	TOCANTINS	705089	7	0	Train	9.6374	6.513	11.6409	0	13.4445	0	2e-05	0.00233	0	-0.83784
2020-03-25	XINGU	381258	1	0	Train	0.4053	0.4117	0.0397	0	1.9222	0	0	0	0	-0.06075
2020-03-26	ARAGUAIA	566682	0	0	Validation	0.2928	4.2801	0.0079	0	2.6348	0	1e-05	0	0	-0.12209
2020-03-26	BAIXO AMAZONAS	740733	0	0	Train	0.9274	3.6843	7.9481	0	-0.3238	0	0	0.00074	0	0.10696
2020-03-26	CARAJAS	740733	3	0	Train	5.6819	4.6615	9.5166	0	2.5007	0	0	0.00088	0	0.13722
2020-03-26	LAGO TUCURUI	461593	0	0	Test	0.2863	1.1046	0.0366	0	-0.1255	0	0	0	0	0.086
2020-03-26	MARAJO I	461593	0	0	Train	0.4246	0.5614	0.0007	0	-0.9307	0	0	0	0	0.10444
2020-03-26	MARAJO II	244027	0	0	Test	1.219	1.3616	0.0791	0	0.4017	0	0	0.00215	0	0.13538
2020-03-26	METROPOLITANA I	2238680	37	0	Train	62.5914	66.0564	34.4219	2.3849	69.1405	0	0.00029	1e-05	0	0.73398
2020-03-26	METROPOLITANA II	367592	2	0	Train	2.6466	1.6261	0.5038	0.0007	1.4305	5e-05	0	0.02046	0	0.13489
2020-03-26	METROPOLITANA III	939421	2	0	Train	7.3444	6.2054	0.9072	0.0004	5.5016	0	0	0.00035	0	0.10447
2020-03-26	RIO CAETES	939421	0	0	Train	3.5029	2.2298	0.0154	0	2.281	0	1e-05	0	0	0.12207
2020-03-26	TAPAJOS	541251	0	0	Validation	0.2958	2.2714	0.0051	0	2.131	0	0	0	0	-0.11024
2020-03-26	TOCANTINS	705089	1	0	Test	11.1248	6.5311	12.1802	0	14.6561	0	2e-05	0.0027	0	-0.89712
2020-03-26	XINGU	381258	0	0	Train	0.4325	0.436	0.0564	0	2.214	0	0	0	0	-0.07264
2020-03-27	ARAGUAIA	566682	0	0	Validation	0.3039	4.1881	0.0114	0	2.9255	0	1e-05	0	0	-0.13547
2020-03-27	BAIXO AMAZONAS	740733	4	0	Train	1.0576	3.7355	8.031	0	-0.1882	0	0	0.00078	0	0.10706
2020-03-27	CARAJAS	740733	2	0	Train	6.2806	4.8747	9.8279	0	2.9949	0	0	0.00096	0	0.1414
2020-03-27	LAGO TUCURUI	461593	0	0	Train	0.3179	1.1146	0.0524	0	0.0272	0	0	0	0	0.08385
2020-03-27	MARAJO I	461593	0	0	Train	0.464	0.5772	0.001	0	-0.8693	0	0	0	0	0.10397
2020-03-27	MARAJO II	244027	0	0	Train	1.3977	1.4257	0.1162	0	0.6177	1e-05	0	0.00335	0	0.13923
2020-03-27	METROPOLITANA I	2238680	42	0	Test	69.2781	72.025	43.0682	4.9015	77.1386	1e-05	0.00092	3e-05	0	0.98681
2020-03-27	METROPOLITANA II	367592	1	0	Test	3.0059	1.8026	0.6916	0.0022	1.7604	0.0001	0	0.02878	0	0.13925
2020-03-27	METROPOLITANA III	939421	2	0	Train	8.2074	6.9347	1.0929	0.0014	6.3215	0	0	0.00035	0	0.10716
2020-03-27	RIO CAETES	939421	2	0	Test	4.2934	2.2812	0.0214	0	2.7185	0	1e-05	0	0	0.12508
2020-03-27	TAPAJOS	541251	2	0	Train	0.3088	2.2062	0.0074	0	2.3445	0	0	0	0	-0.12088
2020-03-27	TOCANTINS	705089	3	0	Train	12.7195	6.6081	12.7824	0	15.9288	0	2e-05	0.00314	0	-0.95554
2020-03-27	XINGU	381258	0	0	Train	0.4634	0.4669	0.0798	0	2.524	0	0	0	0	-0.08475
2020-03-28	ARAGUAIA	566682	2	0	Train	0.3164	4.0988	0.0163	0	3.2228	0	1e-05	0	0	-0.1485
2020-03-28	BAIXO AMAZONAS	740733	2	0	Train	1.2161	3.816	8.1273	0	-0.0364	0	0	0.00084	0	0.10723
2020-03-28	CARAJAS	740733	7	0	Train	6.9265	5.1594	10.1722	0	3.5503	0	0	0.00105	0	0.1462
2020-03-28	LAGO TUCURUI	461593	2	0	Train	0.3545	1.1345	0.0745	0	0.197	0	0	0	0	0.08155
2020-03-28	MARAJO I	461593	0	0	Train	0.5089	0.6001	0.0015	0	-0.8008	0	0	0	0	0.10346
2020-03-28	MARAJO II	244027	1	0	Train	1.6023	1.5115	0.1689	0	0.8581	1e-05	0	0.00512	0	0.14364
2020-03-28	METROPOLITANA I	2238680	58	0	Test	77.3384	79.3555	53.873	9.3386	86.6653	1e-05	0.00285	5e-05	0	1.23578
2020-03-28	METROPOLITANA II	367592	0	0	Train	3.4043	2.0256	0.9375	0.0061	2.1266	0.00019	0	0.03965	0	0.1443
2020-03-28	METROPOLITANA III	939421	3	0	Validation	9.1504	7.8101	1.3226	0.0043	7.2354	0	0	0.00035	0	0.11065
2020-03-28	RIO CAETES	939421	3	0	Train	5.2071	2.3567	0.0298	0	3.2058	0	1e-05	0	0	0.12864
2020-03-28	TAPAJOS	541251	0	0	Train	0.3232	2.1446	0.0107	0	2.5539	0	0	0	0	-0.13073
2020-03-28	TOCANTINS	705089	5	0	Train	14.4212	6.754	13.456	0	17.2595	0	2e-05	0.00369	0	-1.01195
2020-03-28	XINGU	381258	0	0	Train	0.4983	0.506	0.1121	0	2.8522	0	0	0	0	-0.09694
2020-03-29	ARAGUAIA	566682	0	0	Train	0.3304	4.0129	0.0233	0	3.5242	0	1e-05	0	0	-0.16091
2020-03-29	BAIXO AMAZONAS	740733	2	0	Train	1.4116	3.9319	8.2377	0	0.1334	0	0	0.0009	0	0.10751
2020-03-29	CARAJAS	740733	3	0	Validation	7.6196	5.5304	10.5535	0	4.1745	0	0	0.00115	0	0.1517
2020-03-29	LAGO TUCURUI	461593	0	0	Train	0.3969	1.1663	0.1053	0	0.3857	0	0	0	0	0.07909
2020-03-29	MARAJO I	461593	0	0	Train	0.5601	0.6316	0.0021	0	-0.7243	0	0	0	0	0.10292
2020-03-29	MARAJO II	244027	2	0	Train	1.8357	1.6236	0.2425	0.0001	1.1258	2e-05	0	0.00766	0	0.14868
2020-03-29	METROPOLITANA I	2238680	51	0	Validation	87.1326	88.3698	67.277	16.6104	98.0387	3e-05	0.00842	0.00011	0	1.46955
2020-03-29	METROPOLITANA II	367592	4	0	Train	3.8435	2.3046	1.2549	0.0154	2.533	0.00036	0	0.05358	0	0.15014
2020-03-29	METROPOLITANA III	939421	1	0	Validation	10.176	8.845	1.6076	0.0122	8.2534	0	0	0.00037	0	0.11509
2020-03-29	RIO CAETES	939421	2	0	Train	6.2305	2.4613	0.0417	0.0002	3.7483	0	1e-05	0	0	0.13286
2020-03-29	TAPAJOS	541251	0	0	Train	0.3393	2.0869	0.0153	0	2.7552	0	0	0	0	-0.13945
2020-03-29	TOCANTINS	705089	2	0	Train	16.2308	6.9817	14.2104	0	18.6441	0	2e-05	0.00437	0	-1.06503
2020-03-29	XINGU	381258	0	0	Train	0.5381	0.5554	0.1563	0	3.1982	0	0	0	0	-0.10906
2020-03-30	ARAGUAIA	566682	1	0	Test	0.3462	3.9308	0.0332	0	3.8263	0	1e-05	0	0	-0.17241
2020-03-30	BAIXO AMAZONAS	740733	7	0	Train	1.6562	4.0898	8.3635	0	0.3232	0	0	0.00097	0	0.10789
2020-03-30	CARAJAS	740733	5	0	Train	8.3594	6.0056	10.977	0	4.8758	0	0	0.00127	0	0.15801
2020-03-30	LAGO TUCURUI	461593	1	0	Train	0.446	1.2121	0.1475	0	0.5953	0	0	0	0	0.07648
2020-03-30	MARAJO I	461593	3	0	Train	0.6186	0.6735	0.003	0	-0.639	0	0	0	0	0.10235
2020-03-30	MARAJO II	244027	1	0	Train	2.1008	1.7675	0.3438	0.0003	1.4235	4e-05	0	0.01121	0	0.15443
2020-03-30	METROPOLITANA I	2238680	81	0	Train	99.1142	99.4604	83.7491	27.759	111.606	6e-05	0.02325	0.00022	0	1.67575
2020-03-30	METROPOLITANA II	367592	2	0	Validation	4.3247	2.6502	1.6584	0.0361	2.9837	0.00066	0	0.07106	0	0.15688
2020-03-30	METROPOLITANA III	939421	6	0	Test	11.2857	10.0476	1.9613	0.0317	9.3867	0	0	0.0004	0	0.12067
2020-03-30	RIO CAETES	939421	1	0	Train	7.3443	2.6017	0.0587	0.0007	4.3521	0	1e-05	0	0	0.13783
2020-03-30	TAPAJOS	541251	0	0	Train	0.3573	2.0334	0.022	0	2.9437	0	0	0	0	-0.14669
2020-03-30	TOCANTINS	705089	10	0	Train	18.1489	7.3072	15.057	0.0002	20.0774	0	2e-05	0.00522	0	-1.11323
2020-03-30	XINGU	381258	0	0	Train	0.5834	0.6177	0.2162	0	3.5614	0	0	0	0	-0.12092
2020-03-31	ARAGUAIA	566682	0	0	Train	0.364	3.8532	0.0471	0	4.1253	0	1e-05	0	0	-0.18265
2020-03-31	BAIXO AMAZONAS	740733	4	0	Train	1.9656	4.298	8.5059	0	0.5353	0	0	0.00105	0	0.10842
2020-03-31	CARAJAS	740733	5	0	Test	9.1451	6.606	11.4481	0	5.6636	1e-05	0	0.00141	0	0.16523
2020-03-31	LAGO TUCURUI	461593	0	0	Train	0.5031	1.275	0.205	0	0.828	0	0	1e-05	0	0.07371
2020-03-31	MARAJO I	461593	0	0	Train	0.6853	0.7281	0.0043	0	-0.5438	0	0	0	0	0.10175
2020-03-31	MARAJO II	244027	1	0	Validation	2.4004	1.9496	0.4813	0.0009	1.7546	7e-05	0	0.0161	0	0.16099
2020-03-31	METROPOLITANA I	2238680	40	0	Test	113.838	113.094	103.754	43.8406	127.731	0.00013	0.05905	0.00046	0	1.84212
2020-03-31	METROPOLITANA II	367592	0	0	Train	4.8491	3.0733	2.1635	0.0784	3.4831	0.00117	0	0.0926	0	0.16466
2020-03-31	METROPOLITANA III	939421	2	0	Train	12.48	11.4202	2.4011	0.0755	10.6477	1e-05	0	0.00044	0	0.12763
2020-03-31	RIO CAETES	939421	1	0	Test	8.528	2.7858	0.0828	0.0021	5.0237	0	1e-05	0	0	0.14367
2020-03-31	TAPAJOS	541251	1	0	Train	0.3776	1.9847	0.0315	0	3.1142	0	0	0	0	-0.15204
2020-03-31	TOCANTINS	705089	3	0	Train	20.1753	7.7507	16.0085	0.0008	21.5531	1e-05	2e-05	0.0063	0	-1.15472
2020-03-31	XINGU	381258	2	0	Train	0.6351	0.6957	0.2965	0	3.9407	0	0	1e-05	0	-0.13229
2020-04-01	ARAGUAIA	566682	1	0	Train	0.3841	3.7809	0.0666	0	4.4166	0	0	0	0	-0.19121
2020-04-01	BAIXO AMAZONAS	740733	8	0	Train	2.3608	4.566	8.6663	0	0.7725	0	0	0.00114	0	0.10912
2020-04-01	CARAJAS	740733	18	0	Test	9.9762	7.3554	11.9734	0	6.5485	2e-05	0	0.00158	0	0.17351
2020-04-01	LAGO TUCURUI	461593	3	0	Train	0.5694	1.3582	0.2824	0	1.0862	0	0	1e-05	0	0.07079
2020-04-01	MARAJO I	461593	2	0	Train	0.7617	0.798	0.0061	0	-0.4378	0	0	0	0	0.10112
2020-04-01	MARAJO II	244027	0	0	Validation	2.7374	2.1773	0.6651	0.0026	2.1224	0.00012	0	0.02266	0	0.16848
2020-04-01	METROPOLITANA I	2238680	196	0	Train	131.955	129.804	127.705	65.7808	146.774	0.00027	0.13624	0.00094	1e-05	1.95797
2020-04-01	METROPOLITANA II	367592	12	0	Train	5.4171	3.5851	2.7865	0.1586	4.036	0.00207	0	0.11867	0	0.1736
2020-04-01	METROPOLITANA III	939421	26	0	Train	13.7585	12.9581	2.9478	0.1665	12.0497	2e-05	0	0.00051	0	0.13621
2020-04-01	RIO CAETES	939421	6	0	Train	9.7626	3.0237	0.1171	0.0059	5.7702	1e-05	1e-05	0	0	0.15053
2020-04-01	TAPAJOS	541251	2	0	Train	0.4003	1.9413	0.0449	0	3.2606	0	0	0	0	-0.15505
2020-04-01	TOCANTINS	705089	18	0	Train	22.3085	8.3369	17.0796	0.0026	23.0647	1e-05	2e-05	0.00766	0	-1.18749
2020-04-01	XINGU	381258	3	0	Train	0.6941	0.7931	0.4029	0	4.3349	0	0	1e-05	0	-0.1429
2020-04-02	ARAGUAIA	566682	3	0	Train	0.407	3.7148	0.0935	0	4.695	0	0	0	0	-0.19767
2020-04-02	BAIXO AMAZONAS	740733	6	0	Train	2.8671	4.9044	8.8463	0	1.0374	0	0	0.00125	0	0.11003
2020-04-02	CARAJAS	740733	12	0	Train	10.8525	8.2797	12.5605	0.0001	7.5422	3e-05	0	0.00178	0	0.18298
2020-04-02	LAGO TUCURUI	461593	1	0	Train	0.6464	1.4659	0.3852	0	1.3724	0	0	2e-05	0	0.06772
2020-04-02	MARAJO I	461593	4	0	Train	0.849	0.8866	0.0088	0	-0.3196	0	0	0	0	0.10046
2020-04-02	MARAJO II	244027	3	0	Train	3.1142	2.4583	0.9069	0.0068	2.531	0.00023	0	0.0313	0	0.17701
2020-04-02	METROPOLITANA I	2238680	135	0	Train	154.176	150.17	155.901	94.2256	169.061	0.00058	0.28353	0.00194	6e-05	2.01616
2020-04-02	METROPOLITANA II	367592	5	0	Train	6.0293	4.1957	3.5436	0.301	4.6479	0.00357	1e-05	0.14971	0	0.18389
2020-04-02	METROPOLITANA III	939421	20	0	Train	15.1204	14.6503	3.6273	0.342	13.6076	4e-05	0	0.00059	0	0.14673
2020-04-02	RIO CAETES	939421	5	0	Train	11.0328	3.3276	0.1658	0.0153	6.5995	2e-05	1e-05	0	0	0.15855
2020-04-02	TAPAJOS	541251	2	0	Train	0.426	1.9038	0.0637	0	3.3761	0	0	0	0	-0.15523
2020-04-02	TOCANTINS	705089	8	0	Train	24.5459	9.0963	18.2872	0.0082	24.6052	3e-05	2e-05	0.00939	0	-1.20927
2020-04-02	XINGU	381258	0	0	Validation	0.7617	0.914	0.5422	0	4.7421	0	0	3e-05	0	-0.15245
2020-04-03	ARAGUAIA	566682	1	0	Train	0.4332	3.656	0.1306	0	4.9546	0	0	0	0	-0.20154
2020-04-03	BAIXO AMAZONAS	740733	6	0	Train	3.5134	5.3245	9.0479	0	1.3332	0	0	0.00139	0	0.11118
2020-04-03	CARAJAS	740733	8	1	Validation	11.7747	9.4053	13.218	0.0003	8.6577	7e-05	0	0.00202	0	0.19381
2020-04-03	LAGO TUCURUI	461593	2	0	Train	0.7359	1.603	0.5204	0.0001	1.6896	0	0	4e-05	0	0.06452
2020-04-03	MARAJO I	461593	2	0	Train	0.9489	0.9974	0.0126	0	-0.1879	0	0	0	0	0.09978
2020-04-03	MARAJO II	244027	2	0	Validation	3.5331	2.8009	1.2202	0.0166	2.9844	0.00041	0	0.04246	0	0.18671
2020-04-03	METROPOLITANA I	2238680	140	2	Validation	181.193	174.774	188.46	129.418	194.852	0.00125	0.53126	0.00399	0.0003	2.01544
2020-04-03	METROPOLITANA II	367592	1	0	Train	6.6865	4.9136	4.4501	0.5392	5.3242	0.00603	1e-05	0.18607	0	0.1957
2020-04-03	METROPOLITANA III	939421	13	0	Train	16.5644	16.4821	4.471	0.658	15.3372	8e-05	0	0.00072	0	0.15953
2020-04-03	RIO CAETES	939421	7	0	Validation	12.3271	3.7121	0.2349	0.0364	7.5201	4e-05	1e-05	0	0	0.16793
2020-04-03	TAPAJOS	541251	1	0	Validation	0.4549	1.8731	0.0898	0	3.4534	0	0	0	0	-0.15204
2020-04-03	TOCANTINS	705089	15	0	Test	26.8835	10.0646	19.6507	0.0231	26.1681	6e-05	2e-05	0.01162	0	-1.2176
2020-04-03	XINGU	381258	0	0	Test	0.8392	1.0628	0.7225	0	5.1603	0	0	5e-05	0	-0.16058
2020-04-04	ARAGUAIA	566682	1	0	Train	0.4632	3.6058	0.1809	0	5.1891	0	0	0	0	-0.2023
2020-04-04	BAIXO AMAZONAS	740733	3	0	Test	4.3282	5.8381	9.2732	0	1.6635	0	0	0.00154	0	0.11263
2020-04-04	CARAJAS	740733	9	0	Train	12.745	10.7574	13.9562	0.0009	9.9097	0.00013	0	0.00231	0	0.2062
2020-04-04	LAGO TUCURUI	461593	6	0	Train	0.8398	1.7751	0.6958	0.0002	2.0409	0	0	7e-05	0	0.0612
2020-04-04	MARAJO I	461593	0	0	Validation	1.0631	1.1347	0.0181	0	-0.0412	0	0	0	0	0.09907
2020-04-04	MARAJO II	244027	1	0	Test	3.996	3.2129	1.6197	0.0372	3.4874	0.00074	0	0.0566	0	0.19776
2020-04-04	METROPOLITANA I	2238680	149	0	Validation	213.539	204.121	225.248	171.124	224.301	0.00272	0.90002	0.00816	0.00127	1.96299
2020-04-04	METROPOLITANA II	367592	2	0	Train	7.3896	5.7458	5.5199	0.9159	6.0712	0.00996	1e-05	0.22806	0	0.20926
2020-04-04	METROPOLITANA III	939421	7	0	Train	18.0894	18.4375	5.5165	1.1929	17.2558	0.00015	0	0.0009	0	0.17505
2020-04-04	RIO CAETES	939421	6	0	Train	13.6375	4.1941	0.3325	0.0804	8.5414	8e-05	0	0	0	0.17886
2020-04-04	TAPAJOS	541251	1	0	Train	0.4878	1.85	0.1257	0	3.4846	0	0	0	0	-0.14496
2020-04-04	TOCANTINS	705089	14	0	Validation	29.317	11.2836	21.1925	0.0596	27.7484	0.00012	2e-05	0.0145	0	-1.20988
2020-04-04	XINGU	381258	4	0	Train	0.9281	1.244	0.9529	0	5.5867	0	0	9e-05	0	-0.16692
2020-04-05	ARAGUAIA	566682	0	0	Train	0.498	3.5657	0.2486	0	5.3914	0	0	0	0	-0.19942
2020-04-05	BAIXO AMAZONAS	740733	4	0	Train	5.3344	6.4558	9.5247	0	2.032	0	0	0.00173	0	0.11444
2020-04-05	CARAJAS	740733	32	0	Train	13.7681	12.3574	14.7869	0.0027	11.3144	0.00025	0	0.00267	0	0.22034
2020-04-05	LAGO TUCURUI	461593	6	0	Train	0.9604	1.9882	0.9205	0.0008	2.4296	1e-05	0	0.00013	0	0.05779
2020-04-05	MARAJO I	461593	2	0	Train	1.1936	1.3026	0.0259	0	0.122	0	0	0	0	0.09835
2020-04-05	MARAJO II	244027	6	0	Test	4.5043	3.7008	2.1212	0.078	4.045	0.0013	0	0.07421	0	0.21031
2020-04-05	METROPOLITANA I	2238680	251	1	Train	251.403	238.549	265.842	218.627	257.408	0.00592	1.39159	0.01658	0.00473	1.877
2020-04-05	METROPOLITANA II	367592	10	0	Test	8.1409	6.6973	6.7647	1.4817	6.8955	0.01607	2e-05	0.27588	1e-05	0.22478
2020-04-05	METROPOLITANA III	939421	29	1	Train	19.6953	20.5034	6.8087	2.0481	19.3821	0.00029	0	0.00115	0	0.19376
2020-04-05	RIO CAETES	939421	8	0	Test	14.9586	4.7928	0.4697	0.1658	9.6736	0.00015	0	0	0	0.19158
2020-04-05	TAPAJOS	541251	2	0	Train	0.525	1.8357	0.1747	0	3.4616	0	0	0	0	-0.13346
2020-04-05	TOCANTINS	705089	25	0	Train	31.8423	12.7997	22.9379	0.141	29.3437	0.00023	2e-05	0.01825	0	-1.18343
2020-04-05	XINGU	381258	3	1	Train	1.0304	1.4623	1.2437	0	6.0185	0	0	0.00016	0	-0.17102
2020-04-06	ARAGUAIA	566682	0	0	Train	0.5385	3.5376	0.3389	0	5.5546	0	0	1e-05	0	-0.19238
2020-04-06	BAIXO AMAZONAS	740733	8	0	Validation	6.5424	7.1858	9.805	0	2.4432	0	0	0.00196	0	0.11666
2020-04-06	CARAJAS	740733	7	0	Train	14.8516	14.2202	15.7237	0.0072	12.8901	0.00045	0	0.00309	2e-05	0.23649
2020-04-06	LAGO TUCURUI	461593	7	0	Train	1.1001	2.2486	1.2049	0.0022	2.8593	1e-05	0	0.00023	0	0.05431
2020-04-06	MARAJO I	461593	3	1	Validation	1.3425	1.5055	0.0369	0	0.3036	0	0	0	0	0.09762
2020-04-06	MARAJO II	244027	7	0	Train	5.0592	4.2699	2.7411	0.1531	4.6626	0.00226	0	0.09575	0	0.22456
2020-04-06	METROPOLITANA I	2238680	231	4	Validation	294.434	278.105	309.515	270.775	293.986	0.01286	1.9903	0.03333	0.01536	1.7889
2020-04-06	METROPOLITANA II	367592	9	0	Train	8.9442	7.7719	8.1932	2.2928	7.804	0.02534	4e-05	0.32964	6e-05	0.24255
2020-04-06	METROPOLITANA III	939421	7	0	Train	21.3834	22.6725	8.3999	3.3461	21.7363	0.00055	0	0.00151	0	0.21622
2020-04-06	RIO CAETES	939421	6	0	Train	16.2874	5.5286	0.6615	0.3208	10.9274	0.00028	0	1e-05	0	0.20636
2020-04-06	TAPAJOS	541251	0	0	Train	0.5674	1.8316	0.2407	0	3.3762	0	0	0	0	-0.11701
2020-04-06	TOCANTINS	705089	12	1	Test	34.4568	14.662	24.916	0.3092	30.956	0.00043	2e-05	0.02314	0	-1.13561
2020-04-06	XINGU	381258	1	0	Train	1.1483	1.7216	1.6061	0	6.4523	0	0	0.00028	0	-0.17245
2020-04-07	ARAGUAIA	566682	0	0	Train	0.5862	3.5237	0.4577	0	5.6715	0	0	1e-05	0	-0.18067
2020-04-07	BAIXO AMAZONAS	740733	4	0	Test	7.9462	8.0321	10.1175	0	2.9018	0	0	0.00223	0	0.11939
2020-04-07	CARAJAS	740733	21	0	Train	16.0071	16.3532	16.7829	0.0176	14.6568	0.00081	0	0.00362	8e-05	0.25492
2020-04-07	LAGO TUCURUI	461593	2	0	Train	1.2617	2.5623	1.5601	0.0059	3.3342	2e-05	0	0.0004	0	0.05081
2020-04-07	MARAJO I	461593	3	0	Test	1.5122	1.7471	0.0523	0.0001	0.5055	0	0	0	0	0.09689
2020-04-07	MARAJO II	244027	5	0	Train	5.6611	4.9228	3.4955	0.2836	5.3461	0.00387	0	0.12169	0	0.24073
2020-04-07	METROPOLITANA I	2238680	230	1	Test	341.625	322.445	355.281	326.088	333.632	0.02771	2.67508	0.06616	0.04419	1.74487
2020-04-07	METROPOLITANA II	367592	6	0	Validation	9.8061	8.9738	9.8107	3.4061	8.8042	0.03899	9e-05	0.38935	0.00021	0.26285
2020-04-07	METROPOLITANA III	939421	12	0	Train	23.1577	24.9457	10.3503	5.2242	24.3398	0.00101	0	0.00203	1e-05	0.2431
2020-04-07	RIO CAETES	939421	4	0	Train	17.6226	6.4226	0.9276	0.5857	12.3148	0.00051	0	2e-05	0	0.2235
2020-04-07	TAPAJOS	541251	0	0	Train	0.6158	1.8395	0.3288	0	3.2207	0	0	1e-05	0	-0.09519
2020-04-07	TOCANTINS	705089	14	0	Train	37.1603	16.9199	27.1596	0.6319	32.5938	0.00078	2e-05	0.02957	0	-1.06395
2020-04-07	XINGU	381258	1	0	Train	1.2843	2.0252	2.052	0.0002	6.8848	0	0	0.00049	0	-0.17072
2020-04-08	ARAGUAIA	566682	0	0	Validation	0.6429	3.5267	0.6123	0	5.7356	0	0	2e-05	0	-0.16384
2020-04-08	BAIXO AMAZONAS	740733	5	0	Train	9.523	8.9927	10.4657	0	3.4129	1e-05	0	0.00255	0	0.1227
2020-04-08	CARAJAS	740733	16	0	Validation	17.2516	18.7554	17.9833	0.0408	16.6371	0.00142	0	0.00426	0.00026	0.27592
2020-04-08	LAGO TUCURUI	461593	3	0	Train	1.4485	2.9347	1.9982	0.0142	3.8583	3e-05	0	0.00067	0	0.04734
2020-04-08	MARAJO I	461593	5	0	Test	1.7054	2.0307	0.0739	0.0002	0.7299	0	0	0	0	0.09616
2020-04-08	MARAJO II	244027	4	0	Validation	6.3105	5.6605	4.3999	0.4976	6.1019	0.00648	0	0.15245	0	0.25905
2020-04-08	METROPOLITANA I	2238680	327	2	Train	391.356	370.766	401.971	382.89	375.718	0.05899	3.43442	0.12935	0.11386	1.80629
2020-04-08	METROPOLITANA II	367592	8	0	Train	10.7377	10.3081	11.6187	4.875	9.9041	0.05856	0.0002	0.45493	0.00065	0.28602
2020-04-08	METROPOLITANA III	939421	12	0	Validation	25.0261	27.334	12.7275	7.8252	27.2156	0.00181	0	0.00279	6e-05	0.27516
2020-04-08	RIO CAETES	939421	8	0	Validation	18.965	7.4948	1.2939	1.0138	13.8485	0.00091	0	4e-05	0	0.24335
2020-04-08	TAPAJOS	541251	0	0	Validation	0.6712	1.8614	0.4451	0	2.9884	0	0	1e-05	0	-0.06766
2020-04-08	TOCANTINS	705089	20	0	Train	39.9571	19.6196	29.7059	1.2106	34.2746	0.0014	3e-05	0.03806	0	-0.96633
2020-04-08	XINGU	381258	3	0	Train	1.4416	2.3758	2.5938	0.0005	7.3125	0	0	0.00083	0	-0.16535
2020-04-09	ARAGUAIA	566682	3	0	Train	0.7111	3.5497	0.8112	0	5.7411	0	0	4e-05	0	-0.14156
2020-04-09	BAIXO AMAZONAS	740733	8	1	Train	11.2374	10.0587	10.8537	0	3.9824	2e-05	0	0.00296	0	0.1267
2020-04-09	CARAJAS	740733	19	0	Train	18.6085	21.4192	19.3468	0.0887	18.8557	0.00243	0	0.00507	0.00077	0.29985
2020-04-09	LAGO TUCURUI	461593	3	0	Test	1.6639	3.3698	2.5314	0.0319	4.4363	5e-05	0	0.00111	0	0.04396
2020-04-09	MARAJO I	461593	6	0	Train	1.9247	2.3588	0.1036	0.0007	0.9792	0	0	0	0	0.09547
2020-04-09	MARAJO II	244027	5	0	Train	7.0074	6.4821	5.4681	0.8311	6.9369	0.01064	0	0.1884	1e-05	0.2798
2020-04-09	METROPOLITANA I	2238680	372	3	Test	441.619	421.813	448.35	439.45	419.411	0.12353	4.276	0.24839	0.26536	2.04876
2020-04-09	METROPOLITANA II	367592	16	0	Train	11.7555	11.783	13.6143	6.7434	11.1118	0.08583	0.00049	0.5262	0.00182	0.31243
2020-04-09	METROPOLITANA III	939421	14	0	Validation	27.0012	29.8583	15.6055	11.2856	30.3878	0.00314	0	0.00393	0.00022	0.31327
2020-04-09	RIO CAETES	939421	6	0	Train	20.3179	8.7633	1.7935	1.6713	15.5421	0.00158	1e-05	8e-05	0	0.26631
2020-04-09	TAPAJOS	541251	0	0	Train	0.7348	1.8998	0.5967	0	2.6742	0	0	3e-05	0	-0.03426
2020-04-09	TOCANTINS	705089	9	0	Test	42.8572	22.8007	32.5965	2.1865	36.0279	0.00243	3e-05	0.04929	0	-0.84116
2020-04-09	XINGU	381258	0	0	Train	1.6241	2.7751	3.2439	0.0015	7.7322	0	0	0.00137	0	-0.1559
2020-04-10	ARAGUAIA	566682	1	0	Validation	0.7944	3.5968	1.0638	0	5.6842	0	0	8e-05	0	-0.11363
2020-04-10	BAIXO AMAZONAS	740733	12	0	Train	13.0491	11.214	11.2861	0.0001	4.6165	3e-05	0	0.00345	0	0.13152
2020-04-10	CARAJAS	740733	74	1	Train	20.1089	24.3335	20.8995	0.1822	21.3404	0.00407	0	0.00607	0.00207	0.32709
2020-04-10	LAGO TUCURUI	461593	3	0	Train	1.9119	3.87	3.1724	0.067	5.0732	9e-05	0	0.00179	0	0.04075
2020-04-10	MARAJO I	461593	8	0	Train	2.1735	2.7328	0.1443	0.002	1.2559	0	0	0	0	0.09481
2020-04-10	MARAJO II	244027	19	0	Train	7.7522	7.3861	6.7116	1.3266	7.8586	0.01709	0	0.22984	4e-05	0.30327
2020-04-10	METROPOLITANA I	2238680	686	4	Train	490.366	473.964	493.234	494.11	463.719	0.25335	5.22872	0.46714	0.5647	2.55948
2020-04-10	METROPOLITANA II	367592	19	0	Train	12.8842	13.4102	15.7911	9.0415	12.4361	0.12281	0.00122	0.60288	0.0046	0.3425
2020-04-10	METROPOLITANA III	939421	45	0	Test	29.1027	32.55	19.0629	15.7231	33.8818	0.00532	0	0.00563	0.00072	0.35845
2020-04-10	RIO CAETES	939421	19	0	Train	21.6875	10.2432	2.4679	2.635	17.41	0.00267	1e-05	0.00018	1e-05	0.29281
2020-04-10	TAPAJOS	541251	4	0	Train	0.8079	1.9581	0.792	0	2.2753	0	0	5e-05	0	0.00496
2020-04-10	TOCANTINS	705089	52	0	Train	45.8784	26.4942	35.8775	3.7412	37.8985	0.0041	5e-05	0.0642	1e-05	-0.68766
2020-04-10	XINGU	381258	4	0	Train	1.8365	3.2247	4.0142	0.004	8.1414	0	0	0.00221	0	-0.14195
2020-04-11	ARAGUAIA	566682	2	0	Train	0.8975	3.6727	1.3808	0	5.563	0	0	0.00015	0	-0.08009
2020-04-11	BAIXO AMAZONAS	740733	11	0	Validation	14.9192	12.4366	11.7681	0.0003	5.3224	7e-05	0	0.00406	0	0.13729
2020-04-11	CARAJAS	740733	17	0	Train	21.7934	27.4871	22.6716	0.355	24.1215	0.00665	0	0.00733	0.00505	0.35807
2020-04-11	LAGO TUCURUI	461593	4	0	Train	2.1971	4.4357	3.9332	0.1318	5.7741	0.00016	0	0.00283	0	0.03781
2020-04-11	MARAJO I	461593	3	0	Train	2.455	3.1539	0.1996	0.005	1.5629	0	0	0	0	0.09421
2020-04-11	MARAJO II	244027	3	0	Train	8.5458	8.3713	8.139	2.0314	8.8748	0.02686	0	0.27698	0.00015	0.32979
2020-04-11	METROPOLITANA I	2238680	366	7	Train	535.844	525.394	535.586	545.397	507.56	0.50669	6.33949	0.8579	1.10655	3.43282
2020-04-11	METROPOLITANA II	367592	11	1	Train	14.1592	15.2063	18.1384	11.7821	13.8859	0.17153	0.00309	0.68463	0.01058	0.37668
2020-04-11	METROPOLITANA III	939421	18	2	Train	31.3584	35.45	23.1793	21.2244	37.7238	0.00879	0	0.0082	0.00208	0.41188
2020-04-11	RIO CAETES	939421	11	0	Train	23.0841	11.9465	3.3677	3.9885	19.4674	0.00438	1e-05	0.00037	5e-05	0.32337
2020-04-11	TAPAJOS	541251	0	0	Train	0.8925	2.04	1.0405	0	1.7927	0	0	0.0001	0	0.04965
2020-04-11	TOCANTINS	705089	21	0	Train	49.0488	30.7225	39.5999	6.0921	39.9497	0.00676	8e-05	0.08404	4e-05	-0.50604
2020-04-11	XINGU	381258	0	0	Train	2.0849	3.7259	4.9159	0.01	8.5385	0	0	0.00349	0	-0.12319
2020-04-12	ARAGUAIA	566682	4	0	Train	1.0271	3.7831	1.7736	0	5.3794	0	0	0.00027	0	-0.04122
2020-04-12	BAIXO AMAZONAS	740733	10	0	Train	16.8149	13.7014	12.3059	0.0009	6.1076	0.00014	0	0.00481	0	0.14419
2020-04-12	CARAJAS	740733	20	1	Validation	23.7133	30.873	24.6985	0.6588	27.2327	0.01068	0	0.00892	0.01129	0.39328
2020-04-12	LAGO TUCURUI	461593	2	0	Test	2.525	5.0661	4.8251	0.2447	6.5446	0.00029	0	0.00438	0	0.03526
2020-04-12	MARAJO I	461593	5	0	Train	2.7733	3.6228	0.2737	0.0119	1.9034	0	0	0	0	0.0937
2020-04-12	MARAJO II	244027	7	0	Train	9.3904	9.4382	9.7554	2.9945	9.9939	0.04127	0	0.32998	0.00046	0.35972
2020-04-12	METROPOLITANA I	2238680	511	6	Validation	576.803	574.271	574.582	592.094	549.851	0.98383	7.66839	1.53334	2.0121	4.76424
2020-04-12	METROPOLITANA II	367592	22	0	Train	15.6286	17.1926	20.6422	14.9581	15.4702	0.23395	0.00773	0.77104	0.02235	0.41548
2020-04-12	METROPOLITANA III	939421	42	0	Validation	33.8062	38.6086	28.0315	27.836	41.941	0.01419	0	0.0121	0.00544	0.47489
2020-04-12	RIO CAETES	939421	14	0	Test	24.5224	13.8832	4.5534	5.8158	21.7304	0.00701	2e-05	0.00076	0.00017	0.35855
2020-04-12	TAPAJOS	541251	1	0	Train	0.9905	2.1503	1.3528	0	1.2315	0	0	0.00018	0	0.0991
2020-04-12	TOCANTINS	705089	21	0	Train	52.4084	35.5018	43.8188	9.4806	42.2668	0.01088	0.00014	0.11042	0.00017	-0.29777
2020-04-12	XINGU	381258	0	0	Train	2.3773	4.281	5.9588	0.0231	8.9237	0	0	0.00538	0	-0.09941
2020-04-13	ARAGUAIA	566682	2	0	Train	1.1923	3.9351	2.2543	0	5.1394	0	0	0.00047	0	0.00235
2020-04-13	BAIXO AMAZONAS	740733	9	1	Test	18.7108	14.9832	12.9062	0.0027	6.9806	0.00026	0	0.00576	0	0.1524
2020-04-13	CARAJAS	740733	33	0	Train	25.9328	34.4921	27.022	1.1679	30.711	0.01686	0	0.01095	0.02335	0.43326
2020-04-13	LAGO TUCURUI	461593	1	0	Train	2.902	5.7598	5.8581	0.4305	7.3907	0.00051	0	0.00664	0	0.03326
2020-04-13	MARAJO I	461593	6	0	Train	3.1328	4.1409	0.3721	0.0261	2.2807	0	0	1e-05	0	0.0933
2020-04-13	MARAJO II	244027	5	0	Train	10.2904	10.5901	11.5619	4.2627	11.2248	0.06195	1e-05	0.38887	0.00128	0.39346
2020-04-13	METROPOLITANA I	2238680	612	14	Train	612.545	618.956	609.634	633.278	589.589	1.84579	9.2838	2.65704	3.41908	6.6423
2020-04-13	METROPOLITANA II	367592	15	0	Train	17.3552	19.3951	23.2854	18.5429	17.1983	0.3117	0.01873	0.86163	0.0437	0.45945
2020-04-13	METROPOLITANA III	939421	43	1	Train	36.4968	42.0853	33.6881	35.5586	46.5605	0.02243	2e-05	0.01803	0.01293	0.54902
2020-04-13	RIO CAETES	939421	12	1	Validation	26.0231	16.0632	6.0949	8.1953	24.2157	0.01096	4e-05	0.00152	0.00053	0.39898
2020-04-13	TAPAJOS	541251	0	0	Train	1.1049	2.2945	1.7403	0	0.6028	0	0	0.00032	0	0.15216
2020-04-13	TOCANTINS	705089	35	0	Train	56.0121	40.8463	48.5931	14.1536	44.9594	0.0171	0.00027	0.14552	0.00058	-0.06575
2020-04-13	XINGU	381258	3	0	Train	2.7241	4.8933	7.151	0.05	9.2995	0	0	0.00813	0	-0.07063
2020-04-14	ARAGUAIA	566682	4	0	Test	1.4054	4.1368	2.8353	0	4.8543	0	0	0.00081	0	0.04958
2020-04-14	BAIXO AMAZONAS	740733	15	2	Train	20.5881	16.2604	13.5766	0.0076	7.9505	0.00049	0	0.00696	0	0.16213
2020-04-14	CARAJAS	740733	27	1	Train	28.5299	38.3551	29.6904	1.9847	34.597	0.0262	0	0.01353	0.04496	0.4786
2020-04-14	LAGO TUCURUI	461593	3	0	Train	3.3364	6.5152	7.0405	0.721	8.3184	0.00089	0	0.00987	1e-05	0.03196
2020-04-14	MARAJO I	461593	4	0	Train	3.5393	4.7105	0.5013	0.0537	2.6984	0	0	1e-05	0	0.09305
2020-04-14	MARAJO II	244027	10	0	Validation	11.2534	11.8337	13.5556	5.8768	12.5768	0.09084	4e-05	0.45359	0.00321	0.43145
2020-04-14	METROPOLITANA I	2238680	589	11	Test	642.846	658.144	640.381	668.336	625.922	3.32795	11.2575	4.44422	5.46423	9.13913
2020-04-14	METROPOLITANA II	367592	22	0	Train	19.4164	21.8432	26.0486	22.4913	19.0791	0.40587	0.04304	0.9559	0.07967	0.50922
2020-04-14	METROPOLITANA III	939421	33	0	Train	39.4954	45.9479	40.2028	44.3449	51.6094	0.03477	6e-05	0.02708	0.02823	0.63603
2020-04-14	RIO CAETES	939421	20	0	Test	27.6137	18.4982	8.0703	11.1927	26.9403	0.01673	8e-05	0.00297	0.00145	0.44539
2020-04-14	TAPAJOS	541251	2	0	Train	1.239	2.4793	2.2151	0	-0.0754	0	0	0.00054	0	0.20719
2020-04-14	TOCANTINS	705089	25	0	Test	59.9325	46.7745	53.9843	20.3417	48.1633	0.02633	0.00056	0.19209	0.00178	0.18564
2020-04-14	XINGU	381258	7	0	Train	3.1395	5.5678	8.4983	0.1015	9.6716	0	0	0.01203	0	-0.03706
2020-04-15	ARAGUAIA	566682	0	0	Train	1.6825	4.3982	3.5286	0.0001	4.5419	0	0	0.00134	0	0.09903
2020-04-15	BAIXO AMAZONAS	740733	18	0	Train	22.4339	17.5171	14.3261	0.0193	9.0275	0.00088	0	0.00848	0	0.17365
2020-04-15	CARAJAS	740733	58	0	Train	31.5971	42.4848	32.7605	3.2422	38.9351	0.04017	0	0.01686	0.0811	0.52998
2020-04-15	LAGO TUCURUI	461593	6	0	Train	3.8388	7.3321	8.3781	1.1541	9.3343	0.00154	0	0.01437	5e-05	0.0316
2020-04-15	MARAJO I	461593	15	0	Train	3.9996	5.3355	0.6688	0.1039	3.1605	0	1e-05	3e-05	0	0.09299
2020-04-15	MARAJO II	244027	15	0	Train	12.292	13.1796	15.7296	7.8676	14.0597	0.13015	0.00011	0.524	0.00732	0.47416
2020-04-15	METROPOLITANA I	2238680	817	14	Validation	667.817	690.95	666.654	696.95	658.19	5.7311	13.6588	7.13949	8.26117	12.2996
2020-04-15	METROPOLITANA II	367592	49	0	Validation	21.8994	24.5678	28.911	26.7424	21.1214	0.51688	0.09249	1.05329	0.1363	0.56544
2020-04-15	METROPOLITANA III	939421	101	0	Train	42.8847	50.2732	47.6081	54.102	57.114	0.05299	0.00021	0.04084	0.05705	0.73791
2020-04-15	RIO CAETES	939421	40	0	Train	29.3299	21.2047	10.5633	14.8549	29.9217	0.02503	0.00019	0.00565	0.00362	0.49857
2020-04-15	TAPAJOS	541251	0	0	Validation	1.3974	2.7122	2.7895	0.0001	-0.7775	0	0	0.00092	0	0.26202
2020-04-15	TOCANTINS	705089	77	0	Train	64.2623	53.3153	60.0552	28.2349	52.0398	0.03978	0.00127	0.25368	0.00487	0.4505
2020-04-15	XINGU	381258	8	0	Train	3.6429	6.3118	10.004	0.1942	10.0496	0	0	0.01743	0	0.00075
2020-04-16	ARAGUAIA	566682	6	0	Train	2.0433	4.7304	4.3461	0.0003	4.2271	0	0	0.00219	0	0.14876
2020-04-16	BAIXO AMAZONAS	740733	10	0	Test	24.2388	18.7457	15.1643	0.0454	10.2224	0.00154	0	0.01043	0	0.18725
2020-04-16	CARAJAS	740733	53	3	Train	35.2408	46.916	36.298	5.1054	43.7737	0.06084	0	0.02115	0.13789	0.58813
2020-04-16	LAGO TUCURUI	461593	4	0	Train	4.4234	8.2124	9.8747	1.7725	10.445	0.00262	0	0.02053	0.00016	0.03241
2020-04-16	MARAJO I	461593	10	0	Train	4.523	6.0217	0.8834	0.1901	3.6715	0	2e-05	5e-05	0	0.09317
2020-04-16	MARAJO II	244027	4	2	Train	13.4256	14.6431	18.0732	10.2532	15.6835	0.18216	0.00032	0.59986	0.0154	0.52211
2020-04-16	METROPOLITANA I	2238680	676	19	Train	687.773	716.925	688.436	719.063	685.942	9.36416	16.5475	10.9585	11.8781	16.1298
2020-04-16	METROPOLITANA II	367592	33	1	Train	24.8903	27.5987	31.8503	31.2235	23.3335	0.64439	0.1838	1.15324	0.22008	0.62883
2020-04-16	METROPOLITANA III	939421	57	0	Train	46.7662	55.1452	55.9088	64.6974	63.0986	0.07952	0.00071	0.06171	0.10746	0.8569
2020-04-16	RIO CAETES	939421	21	1	Test	31.217	24.206	13.6589	19.2053	33.1773	0.03676	0.00046	0.01047	0.00829	0.55942
2020-04-16	TAPAJOS	541251	3	0	Train	1.5862	3.0014	3.476	0.0004	-1.4688	0	0	0.00151	0	0.31398
2020-04-16	TOCANTINS	705089	37	0	Train	69.1169	60.5125	66.8674	37.9613	56.7734	0.05911	0.00299	0.33471	0.01207	0.72172
2020-04-16	XINGU	381258	3	0	Train	4.2607	7.1348	11.6688	0.352	10.4484	0	0	0.02475	0	0.0419
2020-04-17	ARAGUAIA	566682	5	0	Train	2.511	5.1462	5.2984	0.0011	3.9426	0	0	0.00347	0	0.19643
2020-04-17	BAIXO AMAZONAS	740733	12	1	Train	25.9965	19.9464	16.1026	0.0993	11.5471	0.00261	0	0.01292	0	0.20325
2020-04-17	CARAJAS	740733	48	0	Train	39.5791	51.6965	40.3786	7.7694	49.1653	0.09107	0	0.02672	0.22215	0.65386
2020-04-17	LAGO TUCURUI	461593	8	0	Train	5.1096	9.1608	11.531	2.6207	11.6574	0.0044	0	0.02877	0.00047	0.03469
2020-04-17	MARAJO I	461593	8	0	Train	5.1221	6.7774	1.155	0.3301	4.2358	1e-05	5e-05	0.0001	0	0.09365
2020-04-17	MARAJO II	244027	15	0	Validation	14.6826	16.2437	20.5721	13.0363	17.4584	0.24913	0.00098	0.68086	0.03002	0.57587
2020-04-17	METROPOLITANA I	2238680	685	20	Train	703.121	736.009	705.813	734.838	708.915	14.4248	19.9653	15.9961	16.3211	20.5871
2020-04-17	METROPOLITANA II	367592	32	0	Train	28.454	30.9609	34.8442	35.8541	25.7225	0.78747	0.33553	1.25519	0.33721	0.70018
2020-04-17	METROPOLITANA III	939421	80	0	Train	51.2621	60.6544	65.0769	75.9671	69.5849	0.11776	0.0023	0.09309	0.18985	0.99551
2020-04-17	RIO CAETES	939421	27	1	Train	33.3307	27.5335	17.4381	24.2414	36.7239	0.05309	0.00116	0.01887	0.0175	0.62892
2020-04-17	TAPAJOS	541251	1	0	Train	1.8134	3.3557	4.2861	0.0013	-2.1058	0	0	0.00243	0	0.35991
2020-04-17	TOCANTINS	705089	46	2	Test	74.6368	68.4281	74.4789	49.5704	62.5652	0.08655	0.00718	0.4406	0.02729	0.99138
2020-04-17	XINGU	381258	9	0	Validation	5.0286	8.0492	13.4906	0.6071	10.8883	0	0	0.03447	1e-05	0.08511
2020-04-18	ARAGUAIA	566682	3	0	Train	3.1094	5.659	6.3947	0.003	3.729	0	0	0.00538	0	0.23933
2020-04-18	BAIXO AMAZONAS	740733	15	2	Train	27.703	21.1273	17.1536	0.2026	13.0145	0.00432	0	0.01616	0	0.22206
2020-04-18	CARAJAS	740733	46	5	Validation	44.7356	56.8873	45.0894	11.4534	55.1665	0.13476	1e-05	0.03395	0.34078	0.72807
2020-04-18	LAGO TUCURUI	461593	12	0	Validation	5.924	10.1851	13.345	3.7421	12.9784	0.00725	1e-05	0.03958	0.00129	0.03879
2020-04-18	MARAJO I	461593	9	1	Test	5.8142	7.6133	1.4946	0.5469	4.8585	2e-05	0.00015	0.00019	2e-05	0.09448
2020-04-18	MARAJO II	244027	15	0	Train	16.1034	18.0053	23.2094	16.2038	19.3947	0.33303	0.00291	0.76659	0.05466	0.63603
2020-04-18	METROPOLITANA I	2238680	749	20	Train	714.286	748.462	718.937	744.612	727.016	20.8529	23.9266	22.1367	21.5253	25.5745
2020-04-18	METROPOLITANA II	367592	33	1	Train	32.6077	34.6694	37.8708	40.5508	28.2944	0.94474	0.56137	1.35857	0.49268	0.7803
2020-04-18	METROPOLITANA III	939421	55	0	Train	56.5152	66.8946	75.0482	87.7255	76.5907	0.17239	0.00702	0.13983	0.31648	1.15654
2020-04-18	RIO CAETES	939421	36	0	Train	35.7388	31.2275	21.9713	29.9339	40.5777	0.0756	0.00293	0.03307	0.03435	0.70817
2020-04-18	TAPAJOS	541251	5	0	Validation	2.0902	3.7834	5.2308	0.0035	-2.6359	0	0	0.00383	0	0.39633
2020-04-18	TOCANTINS	705089	51	0	Train	80.988	77.1424	82.9401	63.0236	69.6236	0.12515	0.01722	0.57778	0.0568	1.25149
2020-04-18	XINGU	381258	14	0	Train	5.994	9.0706	15.4643	1.0004	11.3969	0	1e-05	0.04712	2e-05	0.12863
2020-04-19	ARAGUAIA	566682	0	0	Train	3.8602	6.2827	7.6421	0.0078	3.6341	0	0	0.00817	0	0.27452
2020-04-19	BAIXO AMAZONAS	740733	36	1	Train	29.3566	22.3029	18.3313	0.3887	14.6384	0.00693	0	0.02036	0	0.2441
2020-04-19	CARAJAS	740733	37	1	Train	50.831	62.5633	50.5294	16.3917	61.8381	0.19695	6e-05	0.04338	0.49999	0.81172
2020-04-19	LAGO TUCURUI	461593	7	0	Validation	6.9026	11.2967	15.312	5.1751	14.415	0.01172	2e-05	0.0535	0.00316	0.04513
2020-04-19	MARAJO I	461593	9	1	Test	6.6231	8.5428	1.9137	0.8674	5.545	5e-05	0.00044	0.00033	7e-05	0.09576
2020-04-19	MARAJO II	244027	18	0	Train	17.7428	19.9558	25.9655	19.7274	21.5026	0.43527	0.00828	0.85662	0.09353	0.70323
2020-04-19	METROPOLITANA I	2238680	552	33	Train	721.669	754.773	727.996	748.849	740.272	28.257	28.4109	29.0292	27.3581	30.9415
2020-04-19	METROPOLITANA II	367592	19	0	Train	37.2956	38.725	40.9086	45.231	31.0535	1.1147	0.86212	1.46283	0.68944	0.87006
2020-04-19	METROPOLITANA III	939421	56	0	Train	62.6851	73.9575	85.7221	99.7754	84.1286	0.24984	0.01981	0.20857	0.50038	1.34307
2020-04-19	RIO CAETES	939421	24	2	Train	38.5216	35.3362	27.3102	36.2282	44.7532	0.10637	0.00734	0.05628	0.06307	0.79836
2020-04-19	TAPAJOS	541251	1	0	Train	2.4319	4.2922	6.3192	0.009	-2.9989	0	0	0.00589	0	0.41963
2020-04-19	TOCANTINS	705089	52	0	Train	88.3602	86.7502	92.2901	78.193	78.1504	0.17905	0.0403	0.75365	0.10962	1.49489
2020-04-19	XINGU	381258	10	0	Train	7.2167	10.218	17.5825	1.5808	12.0084	0	4e-05	0.06326	8e-05	0.17032
2020-04-20	ARAGUAIA	566682	10	0	Train	4.7796	7.0301	9.0458	0.0188	3.7116	0	0	0.01212	0	0.29906
2020-04-20	BAIXO AMAZONAS	740733	34	0	Test	30.9575	23.4931	19.6517	0.7044	16.4338	0.01082	0	0.02585	0	0.2699
2020-04-20	CARAJAS	740733	118	1	Train	57.9707	68.8141	56.8099	22.8214	69.2447	0.28393	0.00022	0.0557	0.70445	0.90587
2020-04-20	LAGO TUCURUI	461593	16	0	Train	8.0938	12.5107	17.4243	6.9497	15.9739	0.01855	7e-05	0.07109	0.00711	0.05417
2020-04-20	MARAJO I	461593	16	0	Test	7.5814	9.5817	2.4246	1.3216	6.3009	9e-05	0.00125	0.00057	0.0002	0.09758
2020-04-20	MARAJO II	244027	32	0	Test	19.6712	22.1262	28.8195	23.5644	23.7917	0.55647	0.02209	0.95045	0.15126	0.77816
2020-04-20	METROPOLITANA I	2238680	1184	26	Train	725.628	755.574	733.192	748.096	748.803	36.0015	33.3573	36.1659	33.6308	36.4967
2020-04-20	METROPOLITANA II	367592	65	3	Train	42.3787	43.1091	43.9377	49.8166	34.0017	1.29587	1.22124	1.56744	0.92782	0.97037
2020-04-20	METROPOLITANA III	939421	187	1	Train	69.9413	81.9261	96.9639	111.918	92.2037	0.35875	0.05124	0.30807	0.75407	1.55845
2020-04-20	RIO CAETES	939421	65	0	Train	41.7719	39.9136	33.4807	43.0475	49.2629	0.14814	0.0178	0.09298	0.10898	0.90078
2020-04-20	TAPAJOS	541251	3	0	Train	2.8594	4.8878	7.5587	0.0215	-3.1289	0	0	0.00887	0	0.42637
2020-04-20	TOCANTINS	705089	196	0	Train	96.9609	97.3548	102.552	94.8675	88.3234	0.2538	0.09035	0.97632	0.19752	1.71639
2020-04-20	XINGU	381258	12	0	Train	8.7675	11.5142	19.8349	2.4032	12.7648	0	0.00013	0.08346	0.00024	0.20766
2020-04-21	ARAGUAIA	566682	6	0	Validation	5.8758	7.9116	10.608	0.042	4.0185	0	0	0.01761	0	0.3103
2020-04-21	BAIXO AMAZONAS	740733	15	0	Train	32.5093	24.7219	21.1325	1.2118	18.4165	0.01645	0	0.03306	0	0.30002
2020-04-21	CARAJAS	740733	50	1	Train	66.2324	75.7459	64.0542	30.9682	77.4542	0.40298	0.0008	0.07182	0.95665	1.01165
2020-04-21	LAGO TUCURUI	461593	14	0	Test	9.5588	13.8458	19.672	9.0848	17.6618	0.02869	0.00023	0.09291	0.01475	0.06647
2020-04-21	MARAJO I	461593	9	1	Validation	8.7324	10.7485	3.0397	1.941	7.1323	0.00018	0.00341	0.00096	0.00056	0.10003
2020-04-21	MARAJO II	244027	28	1	Train	21.9741	24.5494	31.7497	27.661	26.2713	0.69628	0.05449	1.04752	0.23238	0.8615
2020-04-21	METROPOLITANA I	2238680	644	48	Validation	726.472	751.572	734.73	742.945	752.789	43.4237	38.6643	43.0311	40.118	42.0283
2020-04-21	METROPOLITANA II	367592	41	4	Train	47.6495	47.78	46.9395	54.2367	37.1381	1.48683	1.60767	1.67189	1.20522	1.08214
2020-04-21	METROPOLITANA III	939421	83	2	Validation	78.4485	90.8638	108.611	123.962	100.813	0.51049	0.12053	0.44953	1.0879	1.80628
2020-04-21	RIO CAETES	939421	35	0	Train	45.593	45.0158	40.4757	50.2974	54.116	0.20458	0.04102	0.14906	0.17823	1.01683
2020-04-21	TAPAJOS	541251	4	0	Test	3.4013	5.574	8.9545	0.0474	-2.9579	0	0	0.01307	0	0.41368
2020-04-21	TOCANTINS	705089	79	0	Train	107.003	109.057	113.727	112.766	100.276	0.35681	0.19111	1.25421	0.33443	1.91396
2020-04-21	XINGU	381258	8	0	Train	10.722	12.986	22.2093	3.5259	13.7145	1e-05	0.00044	0.10832	0.00063	0.23787
2020-04-22	ARAGUAIA	566682	7	0	Train	7.1494	8.9342	12.3284	0.0879	4.6124	0	0	0.02506	0	0.30626
2020-04-22	BAIXO AMAZONAS	740733	23	0	Train	34.0184	26.0164	22.7931	1.9876	20.6035	0.02435	0	0.04256	0	0.33513
2020-04-22	CARAJAS	740733	57	1	Train	75.6547	83.4827	72.3967	41.0309	86.5377	0.56182	0.00285	0.09288	1.25643	1.13027
2020-04-22	LAGO TUCURUI	461593	10	0	Validation	11.3711	15.3245	22.0428	11.586	19.4848	0.04335	0.00072	0.11953	0.02839	0.08265
2020-04-22	MARAJO I	461593	17	0	Train	10.1314	12.0631	3.771	2.7559	8.0456	0.00034	0.00864	0.00159	0.00138	0.10324
2020-04-22	MARAJO II	244027	20	0	Train	24.7453	27.2585	34.7336	31.9546	28.9492	0.85332	0.1228	1.14729	0.34077	0.95399
2020-04-22	METROPOLITANA I	2238680	678	50	Train	724.464	743.486	732.813	734.002	752.446	50.0351	44.1941	49.2335	46.5796	47.3321
2020-04-22	METROPOLITANA II	367592	33	2	Validation	52.8711	52.6716	49.8975	58.4298	40.4581	1.68611	1.98493	1.77573	1.51621	1.20627
2020-04-22	METROPOLITANA III	939421	77	2	Validation	88.3452	100.802	120.48	135.73	109.942	0.71944	0.25721	0.6465	1.50863	2.09034
2020-04-22	RIO CAETES	939421	44	0	Train	50.0947	50.6952	48.2508	57.871	59.3181	0.28045	0.08866	0.23182	0.27724	1.14799
2020-04-22	TAPAJOS	541251	5	0	Validation	4.0953	6.3519	10.5091	0.0981	-2.4192	0	0	0.01886	0	0.37971
2020-04-22	TOCANTINS	705089	97	0	Train	118.683	121.941	125.793	131.556	114.076	0.49769	0.37702	1.59538	0.53511	2.08981
2020-04-22	XINGU	381258	15	0	Train	13.1473	14.6646	24.6916	5.0066	14.9114	2e-05	0.00136	0.13837	0.00154	0.25816
2020-04-23	ARAGUAIA	566682	12	0	Train	8.596	10.1004	14.2039	0.1729	5.5464	0	0	0.03496	0	0.28599
2020-04-23	BAIXO AMAZONAS	740733	25	2	Train	35.4957	27.4059	24.655	3.1207	23.0126	0.03518	0	0.05512	2e-05	0.37599
2020-04-23	CARAJAS	740733	79	2	Train	86.2343	92.1674	81.9805	53.1671	96.5682	0.76764	0.00943	0.12038	1.60083	1.263
2020-04-23	LAGO TUCURUI	461593	17	0	Train	13.6095	16.9723	24.5227	14.4444	21.4482	0.06395	0.00215	0.15147	0.05111	0.10344
2020-04-23	MARAJO I	461593	10	1	Validation	11.8439	13.5466	4.6301	3.7932	9.0474	0.00063	0.02019	0.00257	0.00316	0.10736
2020-04-23	MARAJO II	244027	29	1	Train	28.0731	30.2833	37.7496	36.3775	31.8322	1.02536	0.25108	1.24919	0.47904	1.05636
2020-04-23	METROPOLITANA I	2238680	680	48	Train	719.827	732.013	727.644	721.865	748.019	55.5975	49.7817	54.562	52.7829	52.2359
2020-04-23	METROPOLITANA II	367592	35	2	Train	57.8243	57.6947	52.797	62.3449	43.9528	1.89202	2.32172	1.8785	1.853	1.34364
2020-04-23	METROPOLITANA III	939421	118	1	Train	99.7134	111.728	132.379	147.064	119.563	1.00285	0.49826	0.91442	2.01831	2.41452
2020-04-23	RIO CAETES	939421	41	1	Train	55.3852	56.9932	56.7221	65.6545	64.8692	0.38181	0.17795	0.34975	0.41203	1.2958
2020-04-23	TAPAJOS	541251	3	0	Train	4.9893	7.221	12.2223	0.1911	-1.4536	0	0	0.02669	0	0.32413
2020-04-23	TOCANTINS	705089	133	5	Train	132.153	136.054	138.698	150.872	129.706	0.68846	0.68882	2.00662	0.8134	2.25121
2020-04-23	XINGU	381258	7	0	Train	16.0855	16.585	27.2665	6.8982	16.4126	4e-05	0.00389	0.17411	0.00342	0.26594
2020-04-24	ARAGUAIA	566682	11	1	Train	10.2097	11.4083	16.2286	0.3215	6.8651	0	0	0.04785	0	0.25001
2020-04-24	BAIXO AMAZONAS	740733	43	1	Train	36.9565	28.9225	26.7417	4.7081	25.6628	0.04967	0	0.07174	8e-05	0.42345
2020-04-24	CARAJAS	740733	96	2	Validation	97.9341	101.962	92.9533	67.4799	107.619	1.02586	0.02868	0.15618	1.98422	1.41117
2020-04-24	LAGO TUCURUI	461593	16	0	Train	16.3445	18.8176	27.0963	17.6371	23.5565	0.09211	0.00609	0.1892	0.08656	0.12967
2020-04-24	MARAJO I	461593	18	1	Train	13.9399	15.2191	5.627	5.0739	10.1446	0.00112	0.04301	0.00404	0.00663	0.11255
2020-04-24	MARAJO II	244027	26	0	Train	32.0173	33.647	40.7766	40.8599	34.9246	1.20961	0.46448	1.35263	0.6481	1.16932
2020-04-24	METROPOLITANA I	2238680	756	52	Train	712.757	717.796	719.423	707.103	739.777	60.0823	55.248	58.9653	58.5206	56.6176
2020-04-24	METROPOLITANA II	367592	65	0	Train	62.3449	62.7422	55.6251	65.9421	47.6079	2.10254	2.59884	1.97983	2.20607	1.49504
2020-04-24	METROPOLITANA III	939421	118	3	Train	112.546	123.567	144.114	157.828	129.634	1.3798	0.87977	1.26967	2.61371	2.78268
2020-04-24	RIO CAETES	939421	59	1	Train	61.5581	63.9313	65.7674	73.532	70.7632	0.51609	0.3299	0.51191	0.58753	1.46185
2020-04-24	TAPAJOS	541251	0	0	Train	6.1398	8.18	14.0911	0.3519	-0.0142	0	0	0.03703	0	0.24855
2020-04-24	TOCANTINS	705089	143	0	Validation	147.477	151.393	152.356	170.337	147.047	0.94332	1.16219	2.49241	1.18019	2.41081
2020-04-24	XINGU	381258	10	0	Train	19.5365	18.7855	29.9176	9.2446	18.2746	8e-05	0.01007	0.21597	0.00705	0.2592
2020-04-25	ARAGUAIA	566682	15	0	Train	11.986	12.8524	18.394	0.5675	8.5994	0	0	0.0643	0	0.2006
2020-04-25	BAIXO AMAZONAS	740733	36	0	Train	38.4221	30.6005	29.0785	6.8481	28.5734	0.06864	0	0.09377	0.00026	0.47847
2020-04-25	CARAJAS	740733	127	1	Train	110.704	113.045	105.461	84.0086	119.763	1.33881	0.07906	0.20263	2.39876	1.57613
2020-04-25	LAGO TUCURUI	461593	28	0	Test	19.6181	20.8908	29.7472	21.1283	25.8131	0.1296	0.01596	0.2331	0.13868	0.16224
2020-04-25	MARAJO I	461593	19	0	Train	16.4809	17.0987	6.7704	6.6111	11.3444	0.00196	0.08326	0.00622	0.01293	0.119
2020-04-25	MARAJO II	244027	34	0	Train	36.5795	37.3618	43.7947	45.3331	38.2284	1.40319	0.77826	1.45707	0.84689	1.29356
2020-04-25	METROPOLITANA I	2238680	810	70	Test	703.427	701.417	708.364	690.244	728.013	63.5847	60.4144	62.4968	63.6239	60.4104
2020-04-25	METROPOLITANA II	367592	65	1	Train	66.3374	67.6962	58.3714	69.1923	51.4032	2.31536	2.81054	2.07937	2.56505	1.66114
2020-04-25	METROPOLITANA III	939421	154	4	Train	126.715	136.178	155.505	167.913	140.097	1.8691	1.42535	1.7278	3.28638	3.1985
2020-04-25	RIO CAETES	939421	68	3	Train	68.6753	71.5014	75.2311	81.3907	76.986	0.69193	0.56421	0.72704	0.80689	1.64772
2020-04-25	TAPAJOS	541251	4	0	Train	7.6074	9.2282	16.1097	0.6157	1.9277	0	0	0.05044	0	0.15692
2020-04-25	TOCANTINS	705089	171	2	Validation	164.593	167.879	166.649	189.582	165.868	1.27784	1.8126	3.05382	1.64164	2.58619
2020-04-25	XINGU	381258	22	0	Test	23.4511	21.3065	32.6279	12.0769	20.5495	0.00016	0.0235	0.26428	0.01354	0.23697
2020-04-26	ARAGUAIA	566682	14	0	Train	13.9236	14.4261	20.6892	0.955	10.7617	0	0	0.0849	0	0.14201
2020-04-26	BAIXO AMAZONAS	740733	36	0	Train	39.9201	32.4769	31.6921	9.633	31.7646	0.09299	0	0.12294	0.0008	0.54216
2020-04-26	CARAJAS	740733	74	1	Train	124.511	125.607	119.642	102.723	133.07	1.70489	0.19587	0.26256	2.835	1.75926
2020-04-26	LAGO TUCURUI	461593	33	1	Train	23.422	23.222	32.4583	24.8709	28.2197	0.17829	0.03832	0.28346	0.21128	0.2022
2020-04-26	MARAJO I	461593	16	1	Test	19.5013	19.1981	8.067	8.4086	12.654	0.0033	0.14635	0.00936	0.02357	0.12692
2020-04-26	MARAJO II	244027	28	2	Test	41.6783	41.4236	46.7858	49.7317	41.7421	1.60346	1.18661	1.56195	1.07236	1.42971
2020-04-26	METROPOLITANA I	2238680	553	51	Train	691.999	683.385	694.693	671.767	713.046	66.2488	65.1163	65.2603	67.9701	63.5969
2020-04-26	METROPOLITANA II	367592	53	1	Validation	69.7704	72.4378	61.027	72.0771	55.3114	2.52789	2.96159	2.17679	2.91946	1.8424
2020-04-26	METROPOLITANA III	939421	124	3	Train	141.952	149.348	166.387	177.234	150.872	2.48597	2.13708	2.30135	4.02319	3.66522
2020-04-26	RIO CAETES	939421	65	2	Train	76.7459	79.6568	84.9318	89.1244	83.5142	0.91852	0.89218	1.00238	1.07097	1.85492
2020-04-26	TAPAJOS	541251	4	0	Train	9.447	10.3676	18.2696	1.0278	4.378	0	0	0.06748	0	0.05561
2020-04-26	TOCANTINS	705089	152	4	Train	183.276	185.342	181.43	208.262	185.831	1.70716	2.62423	3.68747	2.19785	2.79871
2020-04-26	XINGU	381258	11	0	Train	27.7369	24.1877	35.3805	15.4105	23.2794	0.00031	0.04921	0.31924	0.0244	0.19968
2020-04-27	ARAGUAIA	566682	17	0	Train	16.0238	16.1244	23.1013	1.5383	13.3432	0	0	0.11022	1e-05	0.08041
2020-04-27	BAIXO AMAZONAS	740733	38	1	Train	41.4855	34.5926	34.6108	13.1419	35.2568	0.12376	0	0.16152	0.00221	0.61574
2020-04-27	CARAJAS	740733	161	2	Train	139.373	139.842	135.611	123.521	147.603	2.11825	0.43362	0.33936	3.28256	1.96188
2020-04-27	LAGO TUCURUI	461593	25	1	Train	27.6842	25.8397	35.2128	28.8097	30.7761	0.2401	0.08359	0.34046	0.30749	0.25066
2020-04-27	MARAJO I	461593	18	1	Validation	22.9875	21.5222	9.5208	10.4603	14.0806	0.0054	0.23444	0.01379	0.04041	0.13655
2020-04-27	MARAJO II	244027	47	1	Train	47.1428	45.8079	49.7334	53.9961	45.4601	1.8082	1.65878	1.66676	1.31971	1.57828
2020-04-27	METROPOLITANA I	2238680	634	72	Validation	678.63	664.14	678.658	652.101	695.228	68.2211	69.2151	67.3719	71.4836	66.1971
2020-04-27	METROPOLITANA II	367592	71	2	Train	72.6593	76.8567	63.5852	74.5871	59.2974	2.73743	3.06264	2.27185	3.25953	2.03903
2020-04-27	METROPOLITANA III	939421	135	5	Train	157.859	162.798	176.624	185.729	161.863	3.23793	2.99385	2.99726	4.80747	4.1854
2020-04-27	RIO CAETES	939421	75	5	Test	85.7057	88.3057	94.6726	96.6368	90.3138	1.20454	1.31118	1.34233	1.37815	2.08482
2020-04-27	TAPAJOS	541251	10	1	Train	11.6963	11.6044	20.5602	1.6431	7.317	0	0	0.08873	1e-05	-0.04669
2020-04-27	TOCANTINS	705089	215	1	Train	203.125	203.521	196.518	226.068	206.5	2.24323	3.55028	4.38496	2.84237	3.07144
2020-04-27	XINGU	381258	32	1	Test	32.2776	27.4646	38.1586	19.2435	26.4908	0.00059	0.09255	0.38096	0.04148	0.14967
2020-04-28	ARAGUAIA	566682	24	0	Test	18.2905	17.9462	25.6158	2.3797	16.312	0	0	0.14083	3e-05	0.02356
2020-04-28	BAIXO AMAZONAS	740733	53	1	Test	43.1621	36.9923	37.8635	17.4335	39.0704	0.16215	1e-05	0.21238	0.00551	0.70058
2020-04-28	CARAJAS	740733	149	2	Train	155.387	155.933	153.455	146.232	163.415	2.56945	0.85643	0.43697	3.73087	2.18525
2020-04-28	LAGO TUCURUI	461593	24	0	Train	32.2734	28.7664	37.9936	32.8838	33.4798	0.31683	0.16501	0.40413	0.42932	0.30888
2020-04-28	MARAJO I	461593	31	1	Train	26.865	24.0652	11.1335	12.7499	15.6313	0.00861	0.34444	0.01989	0.06549	0.14817
2020-04-28	MARAJO II	244027	51	2	Train	52.7352	50.4667	52.623	58.0739	49.3717	2.01554	2.14664	1.77102	1.58275	1.73964
2020-04-28	METROPOLITANA I	2238680	711	85	Train	663.48	644.055	660.533	631.619	674.94	69.6286	72.6063	68.939	74.134	68.2537
2020-04-28	METROPOLITANA II	367592	88	0	Train	75.0476	80.8592	66.0408	76.7218	63.3176	2.9413	3.12613	2.3643	3.57668	2.25085
2020-04-28	METROPOLITANA III	939421	190	4	Train	173.928	176.196	186.106	193.361	172.952	4.12101	3.95761	3.81448	5.62024	4.7605
2020-04-28	RIO CAETES	939421	116	2	Train	95.4027	97.3096	104.252	103.844	97.3386	1.55648	1.80388	1.74725	1.72431	2.33854
2020-04-28	TAPAJOS	541251	8	0	Train	14.3643	12.9501	22.9685	2.5242	10.6989	0	0	0.11476	4e-05	-0.13948
2020-04-28	TOCANTINS	705089	225	2	Train	223.578	222.061	211.713	242.737	227.366	2.89154	4.52537	5.13276	3.56247	3.42652
2020-04-28	XINGU	381258	33	1	Train	36.955	31.1648	40.946	23.5557	30.1893	0.00109	0.15698	0.44939	0.06686	0.09139
2020-04-29	ARAGUAIA	566682	24	0	Train	20.7277	19.8969	28.217	3.5472	19.6148	0	0	0.17721	8e-05	-0.01983
2020-04-29	BAIXO AMAZONAS	740733	35	2	Validation	45.003	39.7257	41.479	22.5409	43.2252	0.20957	5e-05	0.27909	0.01259	0.79821
2020-04-29	CARAJAS	740733	113	0	Train	172.737	174.03	173.212	170.625	180.548	3.04665	1.51215	0.55979	4.1698	2.43049
2020-04-29	LAGO TUCURUI	461593	37	0	Train	37.0225	32.0157	40.7846	37.0298	36.3254	0.41006	0.29484	0.47442	0.57728	0.37817
2020-04-29	MARAJO I	461593	17	0	Train	31.0018	26.8084	12.9037	15.2522	17.3129	0.01334	0.46827	0.0281	0.1009	0.1621
2020-04-29	MARAJO II	244027	43	2	Train	58.1968	55.3277	55.4422	61.9206	53.4603	2.22371	2.59989	1.87428	1.85445	1.91395
2020-04-29	METROPOLITANA I	2238680	483	82	Test	646.717	623.443	640.616	610.646	652.59	70.5724	75.223	70.0514	75.9304	69.8187
2020-04-29	METROPOLITANA II	367592	58	4	Train	76.9913	84.3746	68.3903	78.4874	67.3193	3.13696	3.1635	2.45396	3.86395	2.47723
2020-04-29	METROPOLITANA III	939421	157	4	Train	189.604	189.187	194.754	200.113	184.001	5.11759	4.9838	4.74237	6.44163	5.39054
2020-04-29	RIO CAETES	939421	93	2	Train	105.595	106.487	113.475	110.674	104.529	1.97673	2.34287	2.21269	2.10317	2.61682
2020-04-29	TAPAJOS	541251	7	0	Train	17.4278	14.4225	25.4801	3.7384	14.4536	1e-05	0	0.14613	0.0001	-0.21133
2020-04-29	TOCANTINS	705089	167	5	Test	243.964	240.534	226.797	258.056	247.876	3.64802	5.48352	5.91265	4.34019	3.882
2020-04-29	XINGU	381258	31	0	Train	41.6671	35.3021	43.7275	28.3101	34.3551	0.00195	0.24184	0.52437	0.10272	0.03158
2020-04-30	ARAGUAIA	566682	24	1	Train	23.3393	21.9889	30.8882	5.1099	23.1798	1e-05	0	0.2198	0.00021	-0.04102
2020-04-30	BAIXO AMAZONAS	740733	56	0	Train	47.0727	42.848	45.4853	28.4681	47.7403	0.26779	0.00018	0.36607	0.02655	0.91031
2020-04-30	CARAJAS	740733	207	1	Train	191.688	194.229	194.861	196.411	199.023	3.53709	2.39993	0.71257	4.59019	2.69847
2020-04-30	LAGO TUCURUI	461593	25	0	Validation	41.7604	35.5874	43.5702	41.1844	39.3044	0.52096	0.47868	0.55111	0.75021	0.45993
2020-04-30	MARAJO I	461593	22	2	Validation	35.2313	29.7189	14.8275	17.9338	19.1316	0.02014	0.59515	0.03895	0.14843	0.17868
2020-04-30	MARAJO II	244027	62	2	Test	63.2992	60.2968	58.1803	65.5002	57.7024	2.43083	2.98057	1.97613	2.12747	2.10111
2020-04-30	METROPOLITANA I	2238680	675	87	Train	628.519	602.562	619.231	589.456	628.606	71.1286	77.0366	70.7797	76.9132	70.9441
2020-04-30	METROPOLITANA II	367592	73	2	Validation	78.548	87.3576	70.6315	79.8961	71.2407	3.32211	3.18393	2.54069	4.1162	2.71693
2020-04-30	METROPOLITANA III	939421	175	2	Train	204.345	201.415	202.52	205.984	194.854	6.19683	6.03082	5.7603	7.25218	6.07365
2020-04-30	RIO CAETES	939421	130	2	Train	115.965	115.623	122.164	117.07	111.811	2.46186	2.89809	2.72915	2.50674	2.91988
2020-04-30	TAPAJOS	541251	14	0	Train	20.836	16.0463	28.0792	5.3533	18.4925	2e-05	0	0.18331	0.00028	-0.25105
2020-04-30	TOCANTINS	705089	281	3	Train	263.576	258.469	241.544	271.864	267.476	4.49724	6.37317	6.70295	5.15389	4.44886
2020-04-30	XINGU	381258	32	0	Train	46.3361	39.8717	46.4887	33.454	38.9403	0.0034	0.34169	0.60562	0.15103	-0.02097
2020-05-01	ARAGUAIA	566682	43	0	Test	26.127	24.2414	33.6126	7.1333	26.9235	1e-05	0	0.26889	0.00052	-0.03242
2020-05-01	BAIXO AMAZONAS	740733	78	0	Train	49.4476	46.4201	49.9084	35.1895	52.6329	0.33907	0.00067	0.47853	0.05208	1.03873
2020-05-01	CARAJAS	740733	372	2	Train	212.542	216.545	218.311	223.267	218.838	4.02846	3.45251	0.90016	4.98419	2.98979
2020-05-01	LAGO TUCURUI	461593	69	1	Train	46.3405	39.4636	46.3362	45.2868	42.4045	0.65008	0.71101	0.6339	0.94527	0.55561
2020-05-01	MARAJO I	461593	28	1	Train	39.3839	32.7497	16.8982	20.7557	21.0927	0.02965	0.71488	0.05296	0.20941	0.19831
2020-05-01	MARAJO II	244027	109	4	Train	67.8793	65.2635	60.8288	68.7854	62.0666	2.63481	3.27022	2.07621	2.39466	2.30066
2020-05-01	METROPOLITANA I	2238680	774	82	Train	609.076	581.624	596.719	568.276	603.424	71.3518	78.0533	71.1762	77.1469	71.6755
2020-05-01	METROPOLITANA II	367592	173	4	Train	79.7712	89.7885	72.7637	80.9648	75.0112	3.49477	3.194	2.62436	4.3301	2.96801
2020-05-01	METROPOLITANA III	939421	318	10	Train	217.681	212.556	209.382	210.991	205.342	7.31807	7.06563	6.83875	8.03392	6.80557
2020-05-01	RIO CAETES	939421	225	2	Validation	126.15	124.486	130.165	122.989	119.097	3.00168	3.44362	3.28257	2.92595	3.24722
2020-05-01	TAPAJOS	541251	28	0	Test	24.523	17.8532	30.7492	7.4322	22.7162	3e-05	0	0.22671	0.00067	-0.24906
2020-05-01	TOCANTINS	705089	487	2	Test	281.756	275.391	255.731	284.053	285.642	5.41289	7.16408	7.48007	5.98009	5.12844
2020-05-01	XINGU	381258	94	1	Validation	50.9092	44.8461	49.2166	38.922	43.8687	0.00576	0.44774	0.69273	0.21339	-0.05587
2020-05-02	ARAGUAIA	566682	27	0	Train	29.0901	26.6788	36.3733	9.674	30.7587	2e-05	0	0.32471	0.00116	0.01123
2020-05-02	BAIXO AMAZONAS	740733	69	1	Train	52.2169	50.5074	54.7706	42.6505	57.9179	0.42634	0.00232	0.62252	0.0956	1.18549
2020-05-02	CARAJAS	740733	256	7	Test	235.579	240.884	243.389	250.836	239.961	4.50979	4.54999	1.12714	5.34551	3.30461
2020-05-02	LAGO TUCURUI	461593	39	1	Train	50.6561	43.6058	49.0694	49.2811	45.6092	0.79719	0.97503	0.72235	1.15817	0.66664
2020-05-02	MARAJO I	461593	38	0	Validation	43.3162	35.8428	19.1063	23.6745	23.2007	0.0426	0.8203	0.07074	0.28441	0.22143
2020-05-02	MARAJO II	244027	64	4	Train	71.8507	70.1091	63.381	71.757	66.5128	2.83335	3.46883	2.17419	2.6495	2.51169
2020-05-02	METROPOLITANA I	2238680	453	77	Train	588.59	560.799	573.429	547.295	577.476	71.2798	78.309	71.2777	76.7117	72.0486
2020-05-02	METROPOLITANA II	367592	76	6	Train	80.7073	91.6704	74.787	81.7137	78.5521	3.65328	3.19797	2.70489	4.50403	3.22768
2020-05-02	METROPOLITANA III	939421	201	8	Train	229.255	222.343	215.34	215.16	215.285	8.43615	8.06506	7.94187	8.7712	7.57929
2020-05-02	RIO CAETES	939421	150	2	Train	135.784	132.848	137.355	128.399	126.283	3.57957	3.96135	3.85549	3.35126	3.59747
2020-05-02	TAPAJOS	541251	16	0	Train	28.4204	19.8815	33.4733	10.0285	27.0235	7e-05	0	0.27662	0.0015	-0.19891
2020-05-02	TOCANTINS	705089	271	7	Train	297.958	290.858	269.144	294.561	301.918	6.36044	7.84626	8.22038	6.79526	5.91082
2020-05-02	XINGU	381258	67	0	Train	55.354	50.1727	51.8994	44.6394	49.0386	0.00949	0.55065	0.78522	0.29079	-0.06205
2020-05-03	ARAGUAIA	566682	16	1	Train	32.2248	29.328	39.1538	12.7751	34.6028	5e-05	0	0.38732	0.00244	0.09171
2020-05-03	BAIXO AMAZONAS	740733	58	0	Train	55.4835	55.1787	60.089	50.7711	63.6068	0.53342	0.00741	0.80469	0.16525	1.35272
2020-05-03	CARAJAS	740733	200	6	Train	260.965	267.027	269.84	278.752	262.328	4.9718	5.55982	1.39739	5.66952	3.64255
2020-05-03	LAGO TUCURUI	461593	44	1	Train	54.6424	47.9535	51.7579	53.1172	48.8977	0.96123	1.24747	0.81596	1.38354	0.79441
2020-05-03	MARAJO I	461593	34	1	Train	46.927	38.9321	21.4404	26.645	25.4583	0.05977	0.9082	0.09285	0.37317	0.2485
2020-05-03	MARAJO II	244027	57	3	Train	75.1937	74.7159	65.8317	74.4035	70.9914	3.02402	3.58883	2.2698	2.88641	2.73279
2020-05-03	METROPOLITANA I	2238680	352	80	Train	567.274	540.225	549.707	526.665	551.176	70.9368	77.8627	71.1083	75.6968	72.0886
2020-05-03	METROPOLITANA II	367592	49	6	Train	81.3953	93.0255	76.7025	82.1653	81.7784	3.79634	3.19824	2.78223	4.6379	3.49218
2020-05-03	METROPOLITANA III	939421	169	7	Train	238.842	230.581	220.415	218.53	224.498	9.50721	9.01425	9.03083	9.45119	8.3847
2020-05-03	RIO CAETES	939421	111	4	Train	144.537	140.5	143.643	133.282	133.255	4.17424	4.4414	4.42864	3.77324	3.96814
2020-05-03	TAPAJOS	541251	28	0	Validation	32.4676	22.1759	36.2345	13.1816	31.3219	0.00014	0	0.33323	0.00312	-0.09844
2020-05-03	TOCANTINS	705089	256	5	Test	311.793	304.5	281.587	303.37	315.938	7.30162	8.42425	8.902	7.57742	6.7746
2020-05-03	XINGU	381258	75	1	Train	59.6523	55.7745	54.5269	50.5252	54.3294	0.0152	0.64321	0.88249	0.38343	-0.02894
2020-05-04	ARAGUAIA	566682	40	0	Train	35.5238	32.215	41.9382	16.462	38.3873	0.00011	0	0.45668	0.00475	0.20658
2020-05-04	BAIXO AMAZONAS	740733	73	2	Validation	59.3623	60.5028	65.8739	59.4498	69.7068	0.66525	0.02161	1.03202	0.2704	1.5427
2020-05-04	CARAJAS	740733	270	13	Train	288.656	294.621	297.332	306.642	285.829	5.40685	6.37975	1.71359	5.95317	4.00256
2020-05-04	LAGO TUCURUI	461593	59	0	Train	58.2689	52.426	54.3913	56.752	52.2439	1.14028	1.5056	0.91414	1.61535	0.94017
2020-05-04	MARAJO I	461593	25	0	Test	50.1586	41.9494	23.887	29.6217	27.8662	0.08195	0.97877	0.11988	0.47457	0.28005
2020-05-04	MARAJO II	244027	63	4	Validation	77.9355	78.9775	68.1774	76.7203	75.4429	3.20446	3.64819	2.36281	3.10096	2.96188
2020-05-04	METROPOLITANA I	2238680	445	72	Train	545.345	520.007	525.888	506.505	524.908	70.3375	76.7896	70.6821	74.194	71.8105
2020-05-04	METROPOLITANA II	367592	64	0	Train	81.8669	93.8901	78.5121	82.3439	84.601	3.923	3.19588	2.85635	4.73288	3.75675
2020-05-04	METROPOLITANA III	939421	198	12	Train	246.346	237.155	224.642	221.144	232.8	10.4935	9.90386	10.0675	10.0642	9.20842
2020-05-04	RIO CAETES	939421	136	4	Validation	152.15	147.271	148.975	137.63	139.886	4.76228	4.88038	4.98269	4.18312	4.35544
2020-05-04	TAPAJOS	541251	26	0	Train	36.6163	24.7867	39.0162	16.9133	35.536	0.00028	1e-05	0.39661	0.00604	0.04937
2020-05-04	TOCANTINS	705089	282	8	Validation	323.041	316.042	292.892	310.499	327.446	8.19928	8.91036	9.50635	8.30741	7.68806
2020-05-04	XINGU	381258	74	0	Train	63.7953	61.5534	57.0901	56.4959	59.6099	0.0237	0.72164	0.98392	0.49071	0.05214
2020-05-05	ARAGUAIA	566682	35	0	Train	38.9766	35.3614	44.7115	20.7399	42.0636	0.00021	0	0.5326	0.00871	0.34892
2020-05-05	BAIXO AMAZONAS	740733	58	2	Train	63.9774	66.5428	72.1267	68.57	76.2192	0.82811	0.05701	1.31129	0.42098	1.7578
2020-05-05	CARAJAS	740733	366	6	Train	318.316	323.188	325.464	334.149	310.313	5.80857	6.96146	2.07664	6.19491	4.38275
2020-05-05	LAGO TUCURUI	461593	73	2	Train	61.5297	56.9271	56.9605	60.1503	55.6168	1.33159	1.73297	1.01623	1.84735	1.10493
2020-05-05	MARAJO I	461593	48	0	Train	52.99	44.8291	26.4311	32.5612	30.4227	0.10986	1.03435	0.15237	0.58665	0.31664
2020-05-05	MARAJO II	244027	134	2	Train	80.1301	82.8055	70.4161	78.7086	79.7981	3.37248	3.66507	2.45301	3.28993	3.19619
2020-05-05	METROPOLITANA I	2238680	722	81	Validation	523.025	500.231	502.275	486.908	499.015	69.4895	75.1748	70.0052	72.2939	71.2207
2020-05-05	METROPOLITANA II	367592	124	3	Train	82.1475	94.3099	80.2184	82.2743	86.9303	4.03261	3.19106	2.92725	4.79112	4.01556
2020-05-05	METROPOLITANA III	939421	346	11	Train	251.784	242.029	228.066	223.052	240.021	11.3664	10.7276	11.0178	10.6036	10.0339
2020-05-05	RIO CAETES	939421	229	10	Validation	158.451	153.035	153.327	141.445	146.043	5.32114	5.27888	5.49991	4.57315	4.75415
2020-05-05	TAPAJOS	541251	44	0	Validation	40.8303	27.7678	41.8025	21.225	39.6147	0.00054	3e-05	0.46669	0.01099	0.23614
2020-05-05	TOCANTINS	705089	432	11	Train	331.638	325.317	302.915	315.998	336.297	9.0214	9.31918	10.0192	8.96965	8.6118
2020-05-05	XINGU	381258	117	0	Train	67.7789	67.3974	59.5814	62.4688	64.7498	0.03598	0.78546	1.08881	0.6112	0.18653
2020-05-06	ARAGUAIA	566682	33	2	Test	42.5696	38.7806	47.4599	25.5927	45.6077	0.00041	0	0.61479	0.01506	0.50768
2020-05-06	BAIXO AMAZONAS	740733	60	1	Test	69.4554	73.3492	78.8384	78.0049	83.1385	1.02973	0.13543	1.64838	0.6264	2.0004
2020-05-06	CARAJAS	740733	233	7	Train	349.285	352.152	353.788	360.933	335.579	6.17167	7.30918	2.48525	6.39451	4.78028
2020-05-06	LAGO TUCURUI	461593	37	1	Train	64.4338	61.3513	59.4581	63.2844	58.9803	1.53176	1.92158	1.12157	2.07356	1.28937
2020-05-06	MARAJO I	461593	33	0	Test	55.425	47.5135	29.0566	35.4228	33.123	0.1441	1.07822	0.19078	0.70681	0.35887
2020-05-06	MARAJO II	244027	72	4	Train	81.8419	86.1354	72.5467	80.375	83.9785	3.52617	3.65485	2.54025	3.45129	3.43215
2020-05-06	METROPOLITANA I	2238680	419	57	Validation	500.533	480.957	479.142	467.94	473.793	68.3966	73.1074	69.0781	70.0818	70.3192
2020-05-06	METROPOLITANA II	367592	71	8	Train	82.2575	94.336	81.8244	81.9814	88.6805	4.12482	3.18347	2.99493	4.81551	4.26176
2020-05-06	METROPOLITANA III	939421	188	11	Train	255.256	245.236	230.738	224.307	246.012	12.1072	11.4801	11.8539	11.0656	10.8416
2020-05-06	RIO CAETES	939421	152	6	Train	163.361	157.72	156.708	144.735	151.591	5.83156	5.63921	5.96546	4.93687	5.1575
2020-05-06	TAPAJOS	541251	22	0	Validation	45.083	31.1742	44.5783	26.0975	43.5341	0.00101	7e-05	0.54327	0.01889	0.44866
2020-05-06	TOCANTINS	705089	239	9	Train	337.649	332.267	311.551	319.943	342.456	9.74379	9.664	10.4314	9.55261	9.50246
2020-05-06	XINGU	381258	62	0	Train	71.6018	73.1884	61.9946	68.3644	69.6306	0.05322	0.83649	1.19647	0.74277	0.37505
2020-05-07	ARAGUAIA	566682	26	0	Train	46.2863	42.4751	50.1708	30.9832	49.0213	0.00078	0	0.70282	0.02472	0.66872
2020-05-07	BAIXO AMAZONAS	740733	64	2	Train	75.9141	80.9503	85.9877	87.6241	90.4507	1.27918	0.28913	2.0474	0.8945	2.27283
2020-05-07	CARAJAS	740733	260	9	Validation	380.624	380.878	381.831	386.686	361.376	6.49178	7.46227	2.93558	6.55283	5.1912
2020-05-07	LAGO TUCURUI	461593	52	1	Test	66.9973	65.5929	61.8776	66.1343	62.2929	1.73693	2.07099	1.22943	2.28855	1.49366
2020-05-07	MARAJO I	461593	30	4	Test	57.4823	49.9565	31.747	38.1703	35.9585	0.18509	1.11365	0.2355	0.83202	0.40734
2020-05-07	MARAJO II	244027	70	6	Train	83.135	88.9284	74.5695	81.7302	87.8972	3.66396	3.62911	2.6244	3.58413	3.66534
2020-05-07	METROPOLITANA I	2238680	439	51	Validation	478.078	462.235	456.715	449.652	449.485	67.0606	70.6756	67.8981	67.6358	69.1028
2020-05-07	METROPOLITANA II	367592	60	0	Validation	82.2133	94.0209	83.3335	81.4897	89.7747	4.19954	3.17252	3.05944	4.80937	4.48763
2020-05-07	METROPOLITANA III	939421	227	12	Train	256.925	246.867	232.712	224.964	250.653	12.7068	12.1565	12.5561	11.4492	11.6101
2020-05-07	RIO CAETES	939421	177	7	Test	166.884	161.303	159.15	147.516	156.397	6.27912	5.96382	6.36827	5.26921	5.55719
2020-05-07	TAPAJOS	541251	33	0	Validation	49.3548	35.0583	47.3297	31.4909	47.2984	0.00183	0.0002	0.62604	0.03084	0.67006
2020-05-07	TOCANTINS	705089	303	14	Train	341.229	336.931	318.723	322.426	345.991	10.3509	9.95517	10.7386	10.0488	10.3169
2020-05-07	XINGU	381258	58	0	Train	75.2637	78.8116	64.3248	74.1092	74.1568	0.07677	0.87768	1.30616	0.88275	0.61317
2020-05-08	ARAGUAIA	566682	53	1	Train	50.1082	46.4345	52.8331	36.8548	52.3293	0.00144	0	0.79617	0.0387	0.81638
2020-05-08	BAIXO AMAZONAS	740733	65	3	Validation	83.4458	89.3416	93.54	97.298	98.132	1.58648	0.55598	2.50984	1.23048	2.57726
2020-05-08	CARAJAS	740733	367	5	Train	411.236	408.722	409.117	411.134	387.405	6.76557	7.47448	3.42116	6.67163	5.61031
2020-05-08	LAGO TUCURUI	461593	63	2	Test	69.2392	69.5541	64.214	68.6872	65.5089	1.94296	2.18572	1.33913	2.48773	1.71736
2020-05-08	MARAJO I	461593	40	1	Test	59.1875	52.1251	34.4851	40.7723	38.9162	0.23299	1.14343	0.28681	0.95903	0.46267
2020-05-08	MARAJO II	244027	85	4	Train	84.0679	91.1709	76.4855	82.788	91.4616	3.78468	3.59569	2.70539	3.68852	3.89046
2020-05-08	METROPOLITANA I	2238680	373	55	Train	455.857	444.095	435.176	432.075	426.285	65.4837	67.9637	66.4611	65.0257	67.5684
2020-05-08	METROPOLITANA II	367592	79	3	Train	82.0281	93.4163	84.7494	80.8228	90.1504	4.2569	3.15759	3.12083	4.7763	4.68486
2020-05-08	METROPOLITANA III	939421	221	16	Train	256.985	247.052	234.043	225.076	253.858	13.164	12.7517	13.1124	11.7555	12.3168
2020-05-08	RIO CAETES	939421	217	10	Train	169.089	163.806	160.71	149.81	160.34	6.65487	6.25443	6.70135	5.56658	5.94353
2020-05-08	TAPAJOS	541251	52	2	Train	53.6295	39.4646	50.0442	37.3471	50.9356	0.00321	0.00053	0.71458	0.04802	0.88166
2020-05-08	TOCANTINS	705089	329	15	Train	342.6	339.428	324.391	323.555	347.051	10.8354	10.1997	10.9412	10.4547	11.0165
2020-05-08	XINGU	381258	71	2	Train	78.7646	84.1638	66.5682	79.6373	78.2634	0.10812	0.91215	1.4172	1.0281	0.89084
2020-05-09	ARAGUAIA	566682	32	2	Validation	54.0151	50.6355	55.4369	43.1348	55.5751	0.00256	0	0.89427	0.05799	0.9354
2020-05-09	BAIXO AMAZONAS	740733	90	2	Validation	92.0958	98.4752	101.447	106.903	106.147	1.96159	0.96805	3.03366	1.63618	2.91556
2020-05-09	CARAJAS	740733	312	3	Train	440.034	435.081	435.196	434.045	413.326	6.99101	7.39828	3.93302	6.75332	6.03114
2020-05-09	LAGO TUCURUI	461593	59	1	Train	71.1783	73.1521	66.4636	70.9365	68.5786	2.14566	2.27255	1.44997	2.66749	1.95918
2020-05-09	MARAJO I	461593	30	1	Validation	60.5682	54.0007	37.2543	43.2029	41.9777	0.28768	1.16964	0.34489	1.08461	0.52547
2020-05-09	MARAJO II	244027	61	1	Train	84.691	92.8709	78.2966	83.565	94.5759	3.88752	3.55936	2.78314	3.7653	4.10146
2020-05-09	METROPOLITANA I	2238680	326	52	Validation	434.047	426.56	414.661	415.226	404.335	63.6711	65.0491	64.764	62.3119	65.7165
2020-05-09	METROPOLITANA II	367592	62	6	Test	81.7125	92.571	86.0761	80.0033	89.7663	4.29723	3.13813	3.17915	4.71997	4.84497
2020-05-09	METROPOLITANA III	939421	190	15	Train	255.649	245.949	234.785	224.697	255.585	13.484	13.2608	13.519	11.9873	12.939
2020-05-09	RIO CAETES	939421	159	4	Test	170.091	165.288	161.459	151.641	163.317	6.955	6.51175	6.96173	5.82671	6.30575
2020-05-09	TAPAJOS	541251	35	1	Train	57.8935	44.4225	52.7104	43.5927	54.4924	0.00548	0.00131	0.80835	0.07161	1.06514
2020-05-09	TOCANTINS	705089	262	10	Train	342.012	339.937	328.546	323.446	345.856	11.1971	10.4016	11.0438	10.7698	11.5706
2020-05-09	XINGU	381258	76	3	Validation	82.1052	89.1592	68.7221	84.8913	81.921	0.14879	0.94267	1.5289	1.17563	1.19307
2020-05-10	ARAGUAIA	566682	101	1	Train	57.9864	55.0432	57.9737	49.7374	58.8138	0.00443	0	0.99645	0.08354	1.0129
2020-05-10	BAIXO AMAZONAS	740733	184	5	Test	101.838	108.252	109.645	116.325	114.448	2.41291	1.53814	3.61273	2.10961	3.28913
2020-05-10	CARAJAS	740733	853	9	Train	466.108	459.436	459.66	455.225	438.764	7.16757	7.27659	4.46017	6.80078	6.44587
2020-05-10	LAGO TUCURUI	461593	95	2	Train	72.8323	76.3246	68.6237	72.8817	71.4496	2.34102	2.33844	1.56128	2.82525	2.21687
2020-05-10	MARAJO I	461593	89	1	Train	61.6508	55.5775	40.038	45.4418	45.1186	0.34872	1.19367	0.40975	1.20575	0.59629
2020-05-10	MARAJO II	244027	159	6	Train	85.0465	94.0545	80.0051	84.0795	97.1451	3.97203	3.52261	2.85764	3.81596	4.29157
2020-05-10	METROPOLITANA I	2238680	532	62	Train	412.806	409.643	395.259	399.112	383.731	61.6321	62.0011	62.8072	59.5462	63.5557
2020-05-10	METROPOLITANA II	367592	139	5	Train	81.2754	91.5298	87.3176	79.0523	88.6074	4.32101	3.1137	3.23449	4.64398	4.95979
2020-05-10	METROPOLITANA III	939421	386	11	Train	253.131	243.726	234.987	223.88	255.84	13.676	13.6798	13.7785	12.149	13.4562
2020-05-10	RIO CAETES	939421	332	6	Test	170.033	165.832	161.48	153.036	165.25	7.18008	6.73561	7.15001	6.04862	6.63249
2020-05-10	TAPAJOS	541251	97	1	Test	62.1337	49.9395	55.3183	50.1423	58.0266	0.0091	0.00301	0.90677	0.10269	1.20476
2020-05-10	TOCANTINS	705089	605	9	Train	339.728	338.673	331.21	322.218	342.672	11.4409	10.5627	11.054	10.9968	11.9589
2020-05-10	XINGU	381258	130	0	Train	85.2861	93.7333	70.7849	89.8237	85.1366	0.20029	0.97137	1.64061	1.32221	1.50127
2020-05-11	ARAGUAIA	566682	72	1	Train	62.001	59.6146	60.4364	56.5684	62.1051	0.00745	0	1.10202	0.11609	1.04016
2020-05-11	BAIXO AMAZONAS	740733	98	3	Train	112.554	118.516	118.059	125.461	122.973	2.94516	2.25188	4.23662	2.64503	3.69866
2020-05-11	CARAJAS	740733	333	6	Validation	488.827	481.382	482.16	474.529	463.319	7.29632	7.14037	4.99022	6.81719	6.84545
2020-05-11	LAGO TUCURUI	461593	51	4	Validation	74.2171	79.0315	70.6924	74.527	74.068	2.52534	2.38939	1.67244	2.95942	2.48699
2020-05-11	MARAJO I	461593	39	1	Train	62.46	56.8606	42.8208	47.474	48.3078	0.41537	1.21634	0.48131	1.3198	0.67559
2020-05-11	MARAJO II	244027	56	2	Test	85.1686	94.7608	81.6141	84.3508	99.0802	4.03809	3.48639	2.92887	3.84244	4.45363
2020-05-11	METROPOLITANA I	2238680	369	53	Train	392.267	393.349	377.019	383.732	364.527	59.382	58.8803	60.5967	56.7712	61.1046
2020-05-11	METROPOLITANA II	367592	52	7	Train	80.7245	90.3328	88.4781	77.9897	86.6909	4.32884	3.08409	3.28692	4.55176	5.02218
2020-05-11	METROPOLITANA III	939421	216	14	Validation	249.637	240.557	234.698	222.674	254.675	13.7521	14.0056	13.8994	12.2456	13.8508
2020-05-11	RIO CAETES	939421	164	8	Test	169.072	165.537	160.863	154.026	166.096	7.334	6.92522	7.26978	6.2324	6.9125
2020-05-11	TAPAJOS	541251	56	0	Train	66.3379	55.9933	57.8596	56.9031	61.5991	0.01469	0.00645	1.00918	0.14209	1.28928
2020-05-11	TOCANTINS	705089	233	16	Validation	336.009	335.869	332.428	319.992	337.799	11.5758	10.6835	10.9818	11.1404	12.173
2020-05-11	XINGU	381258	61	2	Train	88.309	97.8441	72.7558	94.3963	87.9504	0.26403	0.99976	1.75172	1.46489	1.79512
2020-05-12	ARAGUAIA	566682	33	0	Train	66.039	64.3032	62.8194	63.5291	65.5058	0.01217	0	1.21027	0.15612	1.0138
2020-05-12	BAIXO AMAZONAS	740733	72	2	Train	124.02	129.059	126.6	134.223	131.647	3.55713	3.07024	4.89091	3.23328	4.14391
2020-05-12	CARAJAS	740733	410	6	Train	507.874	500.642	502.412	491.849	486.585	7.37986	7.00959	5.51027	6.80586	7.21973
2020-05-12	LAGO TUCURUI	461593	64	3	Validation	75.3468	81.2552	72.6691	75.8806	76.381	2.6954	2.42994	1.78287	3.06937	2.76482
2020-05-12	MARAJO I	461593	45	4	Train	63.0176	57.8643	45.5879	49.2898	51.5067	0.4866	1.23798	0.55935	1.42457	0.76368
2020-05-12	MARAJO II	244027	91	2	Validation	85.0853	95.0371	83.1269	84.3988	100.304	4.08585	3.45067	2.99685	3.84697	4.58038
2020-05-12	METROPOLITANA I	2238680	380	59	Train	372.536	377.678	359.955	369.075	346.744	56.943	55.7377	58.1464	54.0218	58.3943
2020-05-12	METROPOLITANA II	367592	51	6	Validation	80.0664	89.0153	89.5617	76.8334	84.069	4.32145	3.04924	3.33654	4.44651	5.02673
2020-05-12	METROPOLITANA III	939421	278	15	Test	245.356	236.606	233.961	221.127	252.189	13.7258	14.2371	13.8939	12.2832	14.1103
2020-05-12	RIO CAETES	939421	119	10	Train	167.363	164.512	159.702	154.641	165.849	7.4229	7.07959	7.32684	6.37903	7.13543
2020-05-12	TAPAJOS	541251	65	1	Validation	70.4948	62.5261	60.327	63.7785	65.2666	0.02305	0.01289	1.11489	0.19034	1.31334
2020-05-12	TOCANTINS	705089	279	13	Train	331.099	331.766	332.271	316.888	331.548	11.6127	10.7637	10.8386	11.207	12.2159
2020-05-12	XINGU	381258	76	3	Train	91.1764	101.471	74.6348	98.5805	90.4292	0.34121	1.02875	1.8617	1.60108	2.05486
2020-05-13	ARAGUAIA	566682	52	0	Test	70.0819	69.0642	65.1181	70.5204	69.0638	0.01933	0	1.32047	0.2038	0.93637
2020-05-13	BAIXO AMAZONAS	740733	104	3	Validation	135.915	139.633	135.172	142.537	140.379	4.23974	3.94102	5.55798	3.86251	4.6234
2020-05-13	CARAJAS	740733	423	5	Train	523.217	517.071	520.202	507.119	508.159	7.42198	6.89554	6.00768	6.77013	7.55779
2020-05-13	LAGO TUCURUI	461593	60	5	Train	76.2342	82.9981	74.5536	76.9544	78.3387	2.8485	2.46324	1.89202	3.15522	3.04425
2020-05-13	MARAJO I	461593	43	2	Train	63.3434	58.6088	48.3261	50.8841	54.669	0.56115	1.25866	0.64352	1.51842	0.86064
2020-05-13	MARAJO II	244027	41	4	Train	84.8194	94.935	84.547	84.2439	100.756	4.11572	3.41487	3.06162	3.83197	4.66495
2020-05-13	METROPOLITANA I	2238680	327	53	Train	353.697	362.624	344.051	355.127	330.372	54.3439	52.6161	55.479	51.3257	55.4684
2020-05-13	METROPOLITANA II	367592	38	2	Train	79.3069	87.6076	90.5725	75.6002	80.8312	4.29963	3.00929	3.38345	4.33113	4.97049
2020-05-13	METROPOLITANA III	939421	141	14	Train	240.465	232.028	232.815	219.282	248.524	13.6108	14.375	13.7771	12.2679	14.2279
2020-05-13	RIO CAETES	939421	129	6	Test	165.052	162.866	158.087	154.912	164.545	7.45421	7.19785	7.32847	6.4902	7.29277
2020-05-13	TAPAJOS	541251	61	0	Train	74.5937	69.4419	62.7148	70.6721	69.0761	0.03522	0.0241	1.22319	0.24755	1.27806
2020-05-13	TOCANTINS	705089	271	14	Test	325.226	326.592	330.827	313.02	324.229	11.564	10.8031	10.6365	11.204	12.101
2020-05-13	XINGU	381258	64	1	Test	93.892	104.612	76.4225	102.357	92.6581	0.43272	1.05881	1.97002	1.72858	2.26357
2020-05-14	ARAGUAIA	566682	46	0	Train	74.1135	73.8589	67.3291	77.4465	72.8144	0.02986	0	1.43192	0.25892	0.81611
2020-05-14	BAIXO AMAZONAS	740733	95	12	Validation	147.843	149.96	143.672	150.344	149.065	4.9754	4.81286	6.21827	4.51902	5.13415
2020-05-14	CARAJAS	740733	407	12	Test	535.042	530.638	535.382	520.309	527.66	7.42734	6.80337	6.47098	6.71326	7.84838
2020-05-14	LAGO TUCURUI	461593	62	2	Train	76.8913	84.2792	76.3466	77.7626	79.897	2.98256	2.49115	1.99943	3.2178	3.31777
2020-05-14	MARAJO I	461593	56	0	Validation	63.4551	59.1182	51.023	52.2562	57.7397	0.63758	1.27821	0.73337	1.60021	0.96627
2020-05-14	MARAJO II	244027	53	2	Validation	84.3895	94.5071	85.8785	83.9057	100.402	4.12829	3.37819	3.12323	3.79989	4.70137
2020-05-14	METROPOLITANA I	2238680	304	44	Train	335.809	348.179	329.27	341.869	315.378	51.6199	49.5498	52.627	48.7043	52.3808
2020-05-14	METROPOLITANA II	367592	41	2	Validation	78.4518	86.1359	91.5147	74.3051	77.1028	4.26424	2.9645	3.42773	4.20822	4.85361
2020-05-14	METROPOLITANA III	939421	191	13	Train	235.12	226.963	231.298	217.181	243.854	13.4211	14.4221	13.5656	12.2059	14.2036
2020-05-14	RIO CAETES	939421	139	4	Train	162.275	160.705	156.109	154.869	162.266	7.43592	7.27952	7.28279	6.56812	7.37869
2020-05-14	TAPAJOS	541251	63	1	Train	78.6259	76.6084	65.0183	77.4913	73.0605	0.05243	0.04239	1.33335	0.31343	1.19082
2020-05-14	TOCANTINS	705089	228	14	Train	318.592	320.562	328.199	308.496	316.14	11.4422	10.8017	10.3877	11.1393	11.8498
2020-05-14	XINGU	381258	75	2	Validation	96.4613	107.279	78.1201	105.715	94.7311	0.53914	1.09005	2.07627	1.84568	2.40914
2020-05-15	ARAGUAIA	566682	90	0	Train	78.1209	78.658	69.4502	84.2174	76.777	0.04492	0	1.54394	0.32095	0.66599
2020-05-15	BAIXO AMAZONAS	740733	134	6	Test	159.374	159.762	151.991	157.6	157.588	5.73898	5.64547	6.85181	5.18827	5.67136
2020-05-15	CARAJAS	740733	690	6	Train	543.674	541.414	547.864	531.424	544.741	7.401	6.73413	6.89043	6.63835	8.08047
2020-05-15	LAGO TUCURUI	461593	121	2	Train	77.3292	85.1295	78.0493	78.3211	81.0208	3.09611	2.51465	2.10467	3.2584	3.57655
2020-05-15	MARAJO I	461593	76	0	Train	63.3689	59.4189	53.668	53.4088	60.6562	0.71435	1.29635	0.82835	1.66931	1.07993
2020-05-15	MARAJO II	244027	140	6	Train	83.8111	93.8043	87.1252	83.4037	99.236	4.12433	3.33982	3.18175	3.75316	4.68523
2020-05-15	METROPOLITANA I	2238680	516	62	Train	318.906	334.332	315.557	329.277	301.71	48.8108	46.5657	49.6316	46.1734	49.1926
2020-05-15	METROPOLITANA II	367592	147	6	Validation	77.5062	84.622	92.392	72.9617	73.0407	4.21619	2.91527	3.46951	4.08006	4.67978
2020-05-15	METROPOLITANA III	939421	359	10	Train	229.46	221.534	229.443	214.862	238.381	13.1696	14.3828	13.2766	12.1034	14.044
2020-05-15	RIO CAETES	939421	240	6	Train	159.15	158.126	153.849	154.542	159.133	7.376	7.32473	7.19813	6.61538	7.39085
2020-05-15	TAPAJOS	541251	106	1	Train	82.5848	83.864	67.2341	84.1497	77.2373	0.07611	0.07045	1.44469	0.38727	1.06429
2020-05-15	TOCANTINS	705089	473	12	Train	311.378	313.868	324.501	303.42	307.553	11.2593	10.7601	10.1034	11.0211	11.4897
2020-05-15	XINGU	381258	124	3	Train	98.8915	109.497	79.7294	108.65	96.7419	0.66061	1.12236	2.18005	1.9511	2.48564
2020-05-16	ARAGUAIA	566682	64	2	Train	82.095	83.444	71.4799	90.7518	80.9554	0.06587	0	1.65587	0.38903	0.50228
2020-05-16	BAIXO AMAZONAS	740733	151	8	Train	170.095	168.78	160.026	164.273	165.823	6.50042	6.41365	7.43974	5.85572	6.22817
2020-05-16	CARAJAS	740733	349	10	Train	549.514	549.546	557.615	540.495	559.101	7.34812	6.68639	7.25852	6.54833	8.24399
2020-05-16	LAGO TUCURUI	461593	72	6	Train	77.5588	85.5887	79.6635	78.6476	81.6872	3.18824	2.53403	2.20738	3.27872	3.81067
2020-05-16	MARAJO I	461593	58	1	Train	63.1001	59.5373	56.2516	54.3479	63.3483	0.78987	1.31277	0.92787	1.72553	1.20048
2020-05-16	MARAJO II	244027	59	1	Train	83.0978	92.8744	88.2912	82.7565	97.2866	4.10473	3.29903	3.23724	3.6941	4.61428
2020-05-16	METROPOLITANA I	2238680	182	37	Test	303.007	321.067	302.846	317.329	289.305	45.9589	43.6844	46.5412	43.7442	45.9676
2020-05-16	METROPOLITANA II	367592	34	1	Test	76.4754	83.084	93.2085	71.5821	68.8265	4.15642	2.86209	3.50887	3.94865	4.45636
2020-05-16	METROPOLITANA III	939421	185	9	Validation	223.609	215.848	227.284	212.359	232.32	12.8686	14.2634	12.9266	11.9663	13.7623
2020-05-16	RIO CAETES	939421	131	4	Test	155.78	155.219	151.384	153.96	155.306	7.28202	7.33428	7.08262	6.63476	7.33091
2020-05-16	TAPAJOS	541251	88	0	Train	86.4668	91.0291	69.36	90.5695	81.6079	0.10786	0.1113	1.55652	0.46801	0.91496
2020-05-16	TOCANTINS	705089	187	12	Train	303.742	306.683	319.857	297.885	298.713	11.0269	10.6798	9.79434	10.8576	11.0509
2020-05-16	XINGU	381258	52	5	Test	101.192	111.298	81.2525	111.167	98.7762	0.79688	1.15543	2.28105	2.04406	2.49385
2020-05-17	ARAGUAIA	566682	79	2	Train	86.0315	88.2104	73.4177	96.9787	85.3381	0.09424	0	1.76712	0.46205	0.34283
2020-05-17	BAIXO AMAZONAS	740733	174	3	Test	179.656	176.792	167.673	170.344	173.637	7.22856	7.10593	7.96567	6.5077	6.7955
2020-05-17	CARAJAS	740733	426	8	Train	552.983	555.231	564.645	547.581	570.496	7.27365	6.65729	7.5702	6.44589	8.33059
2020-05-17	LAGO TUCURUI	461593	61	3	Train	77.5911	85.7008	81.1912	78.76	81.8882	3.25861	2.54921	2.30726	3.28067	4.00954
2020-05-17	MARAJO I	461593	65	0	Train	62.6631	59.4992	58.7658	55.0819	65.7393	0.86264	1.32717	1.03124	1.76909	1.32613
2020-05-17	MARAJO II	244027	59	4	Test	82.2611	91.761	89.3806	81.9817	94.6207	4.07048	3.25525	3.2898	3.62491	4.48902
2020-05-17	METROPOLITANA I	2238680	163	32	Train	288.109	308.37	291.066	305.997	278.088	43.1069	40.9208	43.4083	41.4243	42.7676
2020-05-17	METROPOLITANA II	367592	52	4	Train	75.3648	81.537	93.9679	70.177	64.6571	4.08589	2.8055	3.54594	3.81565	4.19426
2020-05-17	METROPOLITANA III	939421	132	14	Validation	217.676	209.996	224.849	209.703	225.888	12.529	14.0715	12.5312	11.8002	13.377
2020-05-17	RIO CAETES	939421	134	4	Train	152.252	152.062	148.782	153.151	150.969	7.16096	7.3097	6.94383	6.62918	7.20467
2020-05-17	TAPAJOS	541251	82	1	Train	90.2717	97.9201	71.3944	96.6831	86.1589	0.14937	0.16805	1.6682	0.5543	0.76123
2020-05-17	TOCANTINS	705089	194	10	Train	295.82	299.152	314.39	291.979	289.829	10.7556	10.5629	9.46981	10.6563	10.5638
2020-05-17	XINGU	381258	71	0	Train	103.375	112.719	82.6919	113.273	100.906	0.94729	1.1889	2.37899	2.12416	2.44104
2020-05-18	ARAGUAIA	566682	119	0	Test	89.932	92.9604	75.2639	102.838	89.9011	0.13172	0	1.87714	0.53873	0.20525
2020-05-18	BAIXO AMAZONAS	740733	278	5	Train	187.8	183.633	174.841	175.807	180.897	7.89496	7.72055	8.41677	7.13193	7.36196
2020-05-18	CARAJAS	740733	677	5	Train	554.486	558.703	569.003	552.759	578.74	7.18213	6.64333	7.82287	6.33348	8.3345
2020-05-18	LAGO TUCURUI	461593	71	5	Train	77.437	85.5112	82.6349	78.6768	81.6343	3.30738	2.55988	2.40404	3.2663	4.16239
2020-05-18	MARAJO I	461593	50	1	Train	62.0717	59.3288	61.204	55.621	67.7484	0.93121	1.33927	1.13777	1.80048	1.45434
2020-05-18	MARAJO II	244027	83	4	Train	81.312	90.503	90.3975	81.0959	91.3422	4.02265	3.20813	3.33951	3.54758	4.31304
2020-05-18	METROPOLITANA I	2238680	299	47	Train	274.199	296.224	280.143	295.255	267.98	40.2952	38.285	40.2861	39.2178	39.6485
2020-05-18	METROPOLITANA II	367592	67	4	Train	74.1799	79.9931	94.6736	68.7559	60.733	4.00557	2.74607	3.58081	3.6825	3.9073
2020-05-18	METROPOLITANA III	939421	228	13	Train	211.757	204.056	222.169	206.923	219.296	12.1609	13.8155	12.1047	11.6102	12.9106
2020-05-18	RIO CAETES	939421	159	4	Train	148.637	148.724	146.1	152.141	146.327	7.01903	7.25311	6.78859	6.60154	7.02186
2020-05-18	TAPAJOS	541251	142	2	Train	94.004	104.365	73.3369	102.433	90.865	0.20238	0.24372	1.77915	0.64459	0.6216
2020-05-18	TOCANTINS	705089	225	5	Train	287.729	291.401	308.229	285.781	281.074	10.4546	10.4122	9.13783	10.4245	10.0574
2020-05-18	XINGU	381258	95	2	Test	105.456	113.798	84.0502	114.981	103.185	1.11081	1.22231	2.47366	2.19136	2.33993
2020-05-19	ARAGUAIA	566682	85	0	Train	93.8045	97.7038	77.0193	108.281	94.61	0.18002	0	1.98543	0.61768	0.10538
2020-05-19	BAIXO AMAZONAS	740733	129	7	Train	194.38	189.199	181.446	180.664	187.471	8.47697	8.2611	8.78431	7.71802	7.91405
2020-05-19	CARAJAS	740733	522	10	Train	554.399	560.206	570.767	556.124	583.717	7.07763	6.64083	8.01621	6.2133	8.25324
2020-05-19	LAGO TUCURUI	461593	60	6	Test	77.108	85.0648	83.9974	78.4164	80.9559	3.3351	2.56569	2.49753	3.23769	4.25905
2020-05-19	MARAJO I	461593	45	1	Train	61.3396	59.0482	63.5608	55.977	69.2933	0.99432	1.34887	1.24673	1.82045	1.58168
2020-05-19	MARAJO II	244027	51	3	Validation	80.2605	89.1341	91.3458	80.1146	87.5903	3.96233	3.15749	3.38649	3.46392	4.09328
2020-05-19	METROPOLITANA I	2238680	252	36	Train	261.25	284.611	270.001	285.076	258.9	37.5599	35.7832	37.2252	37.1266	36.6573
2020-05-19	METROPOLITANA II	367592	51	8	Train	72.9263	78.462	95.3291	67.327	57.2468	3.91645	2.68439	3.61358	3.55036	3.61135
2020-05-19	METROPOLITANA III	939421	160	11	Test	205.941	198.09	219.272	204.045	212.737	11.773	13.5043	11.6595	11.4009	12.3879
2020-05-19	RIO CAETES	939421	148	10	Train	144.996	145.262	143.389	150.954	141.589	6.86165	7.16717	6.62281	6.55466	6.79552
2020-05-19	TAPAJOS	541251	88	1	Validation	97.6733	110.216	75.1877	107.775	95.6915	0.26855	0.34097	1.88882	0.73723	0.51299
2020-05-19	TOCANTINS	705089	165	12	Test	279.569	283.534	301.498	279.359	272.588	10.1322	10.231	8.80511	10.1688	9.5569
2020-05-19	XINGU	381258	84	2	Train	107.455	114.573	85.3304	116.31	105.649	1.28614	1.25525	2.56489	2.24594	2.20709
2020-05-20	ARAGUAIA	566682	162	0	Train	97.665	102.454	78.6853	113.272	99.4239	0.24089	0	2.09157	0.6975	0.05609
2020-05-20	BAIXO AMAZONAS	740733	375	11	Train	199.353	193.446	187.418	184.924	193.24	8.95941	8.73302	9.06389	8.2577	8.43641
2020-05-20	CARAJAS	740733	1064	4	Train	553.051	559.988	570.043	557.783	585.375	6.96366	6.64623	8.15191	6.0873	8.08827
2020-05-20	LAGO TUCURUI	461593	115	4	Train	76.6161	84.4038	85.2815	77.9967	79.9046	3.34271	2.56631	2.58758	3.19688	4.29072
2020-05-20	MARAJO I	461593	112	3	Test	60.4804	58.6772	65.8321	56.1627	70.2937	1.05091	1.35584	1.3574	1.82992	1.70379
2020-05-20	MARAJO II	244027	182	3	Test	79.1166	87.6838	92.2295	79.0522	83.5337	3.89069	3.10336	3.43082	3.37557	3.83984
2020-05-20	METROPOLITANA I	2238680	584	31	Train	249.228	273.513	260.57	275.432	250.764	34.9314	33.4182	34.2702	35.1505	33.8304
2020-05-20	METROPOLITANA II	367592	118	2	Train	71.6102	76.9516	95.9377	65.8976	54.3717	3.81952	2.62102	3.64437	3.42018	3.32322
2020-05-20	METROPOLITANA III	939421	351	5	Train	200.307	192.149	216.185	201.091	206.381	11.373	13.1471	11.2062	11.1765	11.834
2020-05-20	RIO CAETES	939421	257	6	Validation	141.376	141.726	140.691	149.613	136.956	6.69349	7.05495	6.45152	6.49125	6.541
2020-05-20	TAPAJOS	541251	172	2	Train	101.295	115.359	76.9475	112.674	100.597	0.34944	0.46186	1.99673	0.83058	0.44944
2020-05-20	TOCANTINS	705089	574	9	Train	271.422	275.637	294.315	272.779	264.475	9.79569	10.0229	8.47704	9.89494	9.08304
2020-05-20	XINGU	381258	175	0	Test	109.394	115.083	86.5356	117.279	108.314	1.47171	1.28729	2.65256	2.2884	2.06112
2020-05-21	ARAGUAIA	566682	103	0	Train	101.539	107.222	80.2638	117.783	104.298	0.31594	0	2.19518	0.77682	0.06655
2020-05-21	BAIXO AMAZONAS	740733	141	16	Train	202.771	196.39	192.704	188.605	198.1	9.33493	9.14147	9.2552	8.74484	8.91251
2020-05-21	CARAJAS	740733	438	12	Train	550.726	558.287	566.958	557.853	583.733	6.84322	6.65626	8.23329	5.95719	7.84531
2020-05-21	LAGO TUCURUI	461593	41	5	Test	75.9738	83.5671	86.4904	77.4351	78.5535	3.33142	2.56152	2.67408	3.14584	4.25092
2020-05-21	MARAJO I	461593	48	1	Train	59.5077	58.2335	68.0148	56.1914	70.6761	1.10014	1.36012	1.4691	1.8299	1.81538
2020-05-21	MARAJO II	244027	54	2	Train	77.8904	86.1767	93.0523	77.9218	79.3618	3.80887	3.04589	3.47262	3.28392	3.56555
2020-05-21	METROPOLITANA I	2238680	233	35	Train	238.09	262.911	251.781	266.297	243.494	32.4336	31.1905	31.4576	33.2876	31.1934
2020-05-21	METROPOLITANA II	367592	35	1	Test	70.2381	75.4678	96.5025	64.474	52.2518	3.71573	2.55649	3.67326	3.29273	3.05935
2020-05-21	METROPOLITANA III	939421	129	15	Train	194.931	186.274	212.936	198.082	200.369	10.9676	12.7527	10.7534	10.9409	11.2731
2020-05-21	RIO CAETES	939421	96	10	Train	137.814	138.156	138.041	148.14	132.613	6.51845	6.91974	6.27884	6.41384	6.2748
2020-05-21	TAPAJOS	541251	80	0	Train	104.894	119.717	78.6178	117.106	105.539	0.44635	0.6076	2.10245	0.92303	0.44129
2020-05-21	TOCANTINS	705089	155	10	Test	263.36	267.778	286.796	266.095	256.812	9.45113	9.79196	8.15782	9.60825	8.65169
2020-05-21	XINGU	381258	59	1	Train	111.303	115.36	87.6689	117.909	111.181	1.66585	1.31806	2.73659	2.31944	1.92075
2020-05-22	ARAGUAIA	566682	103	0	Train	105.463	112.016	81.757	121.801	109.186	0.40666	0	2.29594	0.85438	0.14194
2020-05-22	BAIXO AMAZONAS	740733	204	8	Train	204.754	198.089	197.265	191.728	201.968	9.60313	9.49032	9.36154	9.17543	9.32543
2020-05-22	CARAJAS	740733	421	7	Train	547.663	555.326	561.656	556.455	578.878	6.71878	6.66807	8.26489	5.82446	7.53434
2020-05-22	LAGO TUCURUI	461593	66	2	Validation	75.1946	82.5897	87.627	76.7483	76.9946	3.30267	2.55123	2.75695	3.08638	4.13638
2020-05-22	MARAJO I	461593	61	2	Validation	58.4352	57.7322	70.1071	56.0766	70.3792	1.14141	1.36172	1.58114	1.82144	1.91022
2020-05-22	MARAJO II	244027	63	4	Train	76.5923	84.6338	93.818	76.7355	75.2743	3.71804	2.98538	3.51199	3.19021	3.28518
2020-05-22	METROPOLITANA I	2238680	180	31	Train	227.791	252.786	243.573	257.644	237.01	30.0834	29.0983	28.8146	31.535	28.7618
2020-05-22	METROPOLITANA II	367592	37	2	Train	68.8173	74.0154	97.0264	63.0614	50.9947	3.60607	2.4913	3.70037	3.1686	2.83466
2020-05-22	METROPOLITANA III	939421	162	20	Test	189.887	180.499	209.552	195.036	194.808	10.5626	12.3296	10.3081	10.6972	10.7263
2020-05-22	RIO CAETES	939421	158	6	Train	134.342	134.585	135.465	146.553	128.717	6.33982	6.76498	6.10805	6.32479	6.01327
2020-05-22	TAPAJOS	541251	94	1	Train	108.5	123.254	80.2004	121.057	110.472	0.56033	0.77824	2.20562	1.01315	0.49488
2020-05-22	TOCANTINS	705089	189	9	Train	255.441	260.012	279.045	259.355	249.648	9.10366	9.54204	7.85059	9.31319	8.27373
2020-05-22	XINGU	381258	119	4	Train	113.219	115.439	88.7335	118.225	114.235	1.86686	1.34725	2.81695	2.33989	1.80317
2020-05-23	ARAGUAIA	566682	95	0	Test	109.488	116.837	83.1675	125.318	114.043	0.51429	0	2.39359	0.92909	0.28359
2020-05-23	BAIXO AMAZONAS	740733	127	10	Train	205.471	198.639	201.079	194.321	204.79	9.7692	9.78198	9.3891	9.5474	9.65896
2020-05-23	CARAJAS	740733	420	7	Train	544.059	551.308	554.301	553.713	570.965	6.5924	6.67923	8.25206	5.6904	7.16924
2020-05-23	LAGO TUCURUI	461593	43	5	Validation	74.293	81.5024	88.6948	75.9519	75.336	3.25804	2.53548	2.83616	3.0202	3.94774
2020-05-23	MARAJO I	461593	63	0	Test	57.2767	57.1865	72.1077	55.8321	69.3596	1.17436	1.36071	1.69289	1.80563	1.98143
2020-05-23	MARAJO II	244027	50	3	Train	75.2333	83.0722	94.53	75.5042	71.4695	3.61935	2.92221	3.54904	3.0955	3.01448
2020-05-23	METROPOLITANA I	2238680	151	29	Train	218.282	243.12	235.889	249.449	231.239	27.8912	27.1385	26.3591	29.889	26.5421
2020-05-23	METROPOLITANA II	367592	49	4	Test	67.3554	72.5977	97.5121	61.6643	50.668	3.49148	2.42591	3.72578	3.04823	2.66157
2020-05-23	METROPOLITANA III	939421	115	17	Test	185.249	174.849	206.058	191.968	189.778	10.1626	11.8858	9.87581	10.4482	10.2116
2020-05-23	RIO CAETES	939421	90	9	Validation	130.982	131.042	132.983	144.87	125.392	6.16024	6.59406	5.9417	6.22622	5.77148
2020-05-23	TAPAJOS	541251	94	2	Validation	112.159	125.969	81.6976	124.522	115.354	0.69213	0.97258	2.30592	1.09964	0.61259
2020-05-23	TOCANTINS	705089	156	6	Test	247.713	252.383	271.157	252.603	243.011	8.75756	9.27703	7.55759	9.01365	7.95551
2020-05-23	XINGU	381258	100	1	Test	115.187	115.346	89.7326	118.25	117.451	2.07312	1.37457	2.89361	2.35064	1.72278
2020-05-24	ARAGUAIA	566682	83	1	Test	113.681	121.676	84.4981	128.338	118.829	0.6398	0	2.48793	0.99998	0.48942
2020-05-24	BAIXO AMAZONAS	740733	119	6	Validation	205.12	198.156	204.138	196.412	206.544	9.84227	10.0177	9.3462	9.86039	9.89885
2020-05-24	CARAJAS	740733	355	4	Train	540.076	546.415	545.067	549.755	560.212	6.46571	6.68776	8.20062	5.55609	6.76697
2020-05-24	LAGO TUCURUI	461593	45	5	Test	73.2842	80.3317	89.6969	75.0607	73.6964	3.19924	2.51446	2.9117	2.9488	3.69008
2020-05-24	MARAJO I	461593	70	1	Train	56.0465	56.6076	74.0164	55.471	67.5975	1.19885	1.3572	1.80378	1.78352	2.02171
2020-05-24	MARAJO II	244027	60	4	Test	73.8253	81.5061	95.1918	74.2377	68.1326	3.51395	2.8568	3.58388	3.00066	2.769
2020-05-24	METROPOLITANA I	2238680	143	22	Validation	209.515	233.895	228.678	241.686	226.11	25.8617	25.3066	24.1003	28.345	24.5335
2020-05-24	METROPOLITANA II	367592	39	3	Validation	65.861	71.2173	97.9624	60.2866	51.2979	3.37291	2.36072	3.74959	2.93194	2.5492
2020-05-24	METROPOLITANA III	939421	91	12	Train	181.095	169.341	202.481	188.892	185.326	9.77195	11.4283	9.46037	10.1965	9.74261
2020-05-24	RIO CAETES	939421	96	5	Train	127.754	127.546	130.612	143.107	122.728	5.98187	6.4103	5.78165	6.12008	5.5622
2020-05-24	TAPAJOS	541251	96	0	Train	115.927	127.889	83.1118	127.503	120.146	0.84218	1.18803	2.40311	1.18145	0.79328
2020-05-24	TOCANTINS	705089	101	8	Validation	240.217	244.923	263.219	245.874	236.911	8.41629	9.00067	7.28026	8.71289	7.69947
2020-05-24	XINGU	381258	63	3	Train	117.262	115.109	90.6693	118.009	120.798	2.28318	1.39984	2.9666	2.35265	1.69041
2020-05-25	ARAGUAIA	566682	174	1	Train	118.129	126.51	85.7516	130.867	123.506	0.78392	0	2.57879	1.06632	0.7546
2020-05-25	BAIXO AMAZONAS	740733	221	11	Test	203.913	196.771	206.45	198.034	207.241	9.83382	10.198	9.24249	10.1154	10.034
2020-05-25	CARAJAS	740733	737	4	Train	535.845	540.808	534.145	544.703	546.899	6.34003	6.69212	8.11652	5.42245	6.34653
2020-05-25	LAGO TUCURUI	461593	102	4	Test	72.1851	79.1006	90.6364	74.0884	72.1991	3.12802	2.48844	2.98361	2.87354	3.37301
2020-05-25	MARAJO I	461593	100	2	Train	54.7588	56.0049	75.8336	55.0063	65.1028	1.21498	1.35136	1.91326	1.7561	2.02385
2020-05-25	MARAJO II	244027	163	6	Train	72.3815	79.9469	95.8066	72.9449	65.4246	3.40297	2.78964	3.61661	2.90644	2.56297
2020-05-25	METROPOLITANA I	2238680	323	26	Test	201.44	225.091	221.896	234.332	221.56	23.9948	23.5975	22.0397	26.8985	22.7297
2020-05-25	METROPOLITANA II	367592	83	1	Train	64.3436	69.8759	98.3796	58.9314	52.8718	3.25125	2.29609	3.77189	2.81996	2.50312
2020-05-25	METROPOLITANA III	939421	268	15	Train	177.512	163.99	198.845	185.821	181.472	9.39395	10.9635	9.06457	9.94414	9.32877
2020-05-25	RIO CAETES	939421	204	6	Validation	124.672	124.114	128.362	141.28	120.774	5.80642	6.21681	5.62925	6.00807	5.3953
2020-05-25	TAPAJOS	541251	181	2	Train	119.876	129.066	84.446	130.011	124.813	1.01062	1.42069	2.49697	1.25772	1.03286
2020-05-25	TOCANTINS	705089	319	1	Train	232.986	237.656	255.306	239.2	231.343	8.08264	8.7164	7.01944	8.41364	7.5049
2020-05-25	XINGU	381258	178	2	Train	119.514	114.751	91.547	117.527	124.238	2.49585	1.42292	3.03596	2.34688	1.71295
2020-05-26	ARAGUAIA	566682	122	3	Train	122.946	131.309	86.9313	132.923	128.043	0.94713	0	2.66605	1.12752	1.07219
2020-05-26	BAIXO AMAZONAS	740733	208	4	Train	202.06	194.616	208.035	199.217	206.925	9.75641	10.3234	9.08827	10.3148	10.0578
2020-05-26	CARAJAS	740733	367	2	Validation	531.471	534.629	521.735	538.679	531.357	6.21637	6.69117	8.0056	5.29024	5.92757
2020-05-26	LAGO TUCURUI	461593	67	1	Train	71.0139	77.8281	91.5167	73.0475	70.9651	3.04617	2.45782	3.05193	2.7956	3.01041
2020-05-26	MARAJO I	461593	57	2	Train	53.4286	55.3863	77.5604	54.4503	61.9196	1.22301	1.34337	2.02087	1.72431	1.98131
2020-05-26	MARAJO II	244027	81	0	Train	70.9162	78.4038	96.3775	71.6337	63.4743	3.28749	2.72119	3.64735	2.81344	2.40834
2020-05-26	METROPOLITANA I	2238680	171	23	Validation	194.008	216.692	215.502	227.363	217.529	22.2865	22.0053	20.173	25.5443	21.1205
2020-05-26	METROPOLITANA II	367592	36	2	Test	62.8135	68.5745	98.7661	57.6013	55.3425	3.12741	2.23231	3.79275	2.71242	2.52525
2020-05-26	METROPOLITANA III	939421	166	9	Test	174.598	158.806	195.173	182.764	178.217	9.0315	10.4969	8.69016	9.6928	8.97551
2020-05-26	RIO CAETES	939421	89	5	Validation	121.746	120.759	126.238	139.402	119.549	5.63523	6.01645	5.48538	5.89172	5.2774
2020-05-26	TAPAJOS	541251	104	1	Train	124.102	129.565	85.703	132.058	129.326	1.19739	1.66555	2.58736	1.32782	1.32508
2020-05-26	TOCANTINS	705089	182	5	Train	226.047	230.6	247.482	232.607	226.292	7.75876	8.42739	6.77545	8.11812	7.36867
2020-05-26	XINGU	381258	124	0	Train	122.03	114.29	92.3687	116.826	127.732	2.71035	1.44371	3.10176	2.33427	1.79344
2020-05-27	ARAGUAIA	566682	94	0	Train	128.276	136.026	88.0402	134.523	132.412	1.12975	0	2.74966	1.18319	1.43396
2020-05-27	BAIXO AMAZONAS	740733	155	12	Train	199.77	191.821	208.926	199.995	205.677	9.62271	10.3945	8.89384	10.4615	9.96872
2020-05-27	CARAJAS	740733	252	7	Validation	527.035	527.997	508.043	531.799	513.962	6.09551	6.68412	7.8734	5.1601	5.52909
2020-05-27	LAGO TUCURUI	461593	60	1	Test	69.7903	76.5305	92.3407	71.9497	70.1057	2.95545	2.42305	3.11671	2.71599	2.61964
2020-05-27	MARAJO I	461593	63	1	Test	52.0712	54.7583	79.1984	53.8148	58.1283	1.22338	1.33344	2.1262	1.689	1.88896
2020-05-27	MARAJO II	244027	61	4	Train	69.4456	76.8841	96.9073	70.3111	62.3726	3.16859	2.65193	3.67618	2.72215	2.31401
2020-05-27	METROPOLITANA I	2238680	169	21	Validation	187.172	208.68	209.464	220.759	213.961	20.7302	20.524	18.4917	24.2773	19.693
2020-05-27	METROPOLITANA II	367592	25	4	Test	61.2824	67.3137	99.124	56.2984	58.6346	3.00226	2.16964	3.81228	2.60938	2.61418
2020-05-27	METROPOLITANA III	939421	127	10	Train	172.465	153.794	191.486	179.732	175.539	8.687	10.0332	8.33807	9.44397	8.68473
2020-05-27	RIO CAETES	939421	108	7	Train	118.989	117.49	124.245	137.483	119.038	5.46931	5.8118	5.35053	5.77237	5.21185
2020-05-27	TAPAJOS	541251	99	3	Train	128.724	129.462	86.8859	133.666	133.661	1.40232	1.91677	2.67415	1.39134	1.66219
2020-05-27	TOCANTINS	705089	163	7	Train	219.425	223.767	239.803	226.116	221.733	7.44632	8.13644	6.54824	7.82812	7.28599
2020-05-27	XINGU	381258	117	3	Train	124.918	113.743	93.1374	115.931	131.243	2.92635	1.46218	3.16407	2.31572	1.93153
2020-05-28	ARAGUAIA	566682	162	3	Train	134.303	140.61	89.0816	135.692	136.595	1.33206	0	2.82956	1.2331	1.83099
2020-05-28	BAIXO AMAZONAS	740733	238	6	Test	197.24	188.507	209.163	200.402	203.603	9.44485	10.4127	8.66904	10.5594	9.77133
2020-05-28	CARAJAS	740733	398	5	Validation	522.604	521.016	493.282	524.176	495.115	5.97804	6.67051	7.72502	5.03253	5.16813
2020-05-28	LAGO TUCURUI	461593	73	1	Train	68.5363	75.221	93.1117	70.8055	69.7164	2.85757	2.38464	3.17806	2.6356	2.22043
2020-05-28	MARAJO I	461593	52	2	Train	50.7023	54.1265	80.7496	53.1108	53.8467	1.21666	1.3218	2.22889	1.65095	1.74384
2020-05-28	MARAJO II	244027	74	2	Train	67.9879	75.3932	97.3989	68.9832	62.1701	3.04729	2.58229	3.70322	2.63297	2.28545
2020-05-28	METROPOLITANA I	2238680	231	20	Validation	180.888	201.038	203.751	214.499	210.806	19.3172	19.1474	16.984	23.0926	18.433
2020-05-28	METROPOLITANA II	367592	54	2	Train	59.7633	66.0936	99.4555	55.0242	62.6516	2.87664	2.1083	3.83053	2.51086	2.76568
2020-05-28	METROPOLITANA III	939421	175	6	Test	171.245	148.959	187.807	176.73	173.405	8.36244	9.57615	8.00859	9.19885	8.45538
2020-05-28	RIO CAETES	939421	94	3	Train	116.407	114.315	122.383	135.536	119.204	5.30943	5.60515	5.22492	5.65117	5.19907
2020-05-28	TAPAJOS	541251	115	0	Validation	133.893	128.836	87.9979	134.856	137.8	1.62526	2.16812	2.7573	1.44803	2.03566
2020-05-28	TOCANTINS	705089	261	13	Train	213.141	217.163	232.313	219.745	217.64	7.14653	7.846	6.33744	7.54505	7.25104
2020-05-28	XINGU	381258	152	1	Train	128.317	113.127	93.856	114.863	134.736	3.14408	1.47834	3.22298	2.29208	2.12399
2020-05-29	ARAGUAIA	566682	134	1	Test	141.258	144.999	90.0586	136.455	140.575	1.55441	0	2.90576	1.27717	2.25426
2020-05-29	BAIXO AMAZONAS	740733	250	7	Train	194.661	184.785	208.797	200.468	200.834	9.23395	10.3801	8.42288	10.6124	9.47588
2020-05-29	CARAJAS	740733	416	7	Train	518.226	513.774	477.667	515.914	475.232	5.86439	6.65012	7.56501	4.90792	4.85878
2020-05-29	LAGO TUCURUI	461593	58	2	Train	67.276	73.9105	93.8324	69.6245	69.8716	2.75421	2.3431	3.23606	2.55515	1.83343
2020-05-29	MARAJO I	461593	45	2	Train	49.3386	53.495	82.2162	52.3483	49.2274	1.20353	1.30865	2.32863	1.61085	1.54587
2020-05-29	MARAJO II	244027	79	2	Train	66.5641	73.9355	97.8547	67.6556	62.878	2.92459	2.5127	3.72855	2.54618	2.32463
2020-05-29	METROPOLITANA I	2238680	136	19	Train	175.113	193.749	198.338	208.563	208.019	18.0376	17.8691	15.6365	21.985	17.3254
2020-05-29	METROPOLITANA II	367592	50	5	Train	58.2708	64.914	99.7623	53.7802	67.2831	2.75135	2.04844	3.8476	2.4168	2.97334
2020-05-29	METROPOLITANA III	939421	133	7	Train	171.097	144.3	184.152	173.767	171.773	8.05945	9.12897	7.70151	8.9584	8.28421
2020-05-29	RIO CAETES	939421	78	6	Train	114.009	111.237	120.651	133.569	119.99	5.15615	5.39847	5.10854	5.5291	5.23693
2020-05-29	TAPAJOS	541251	106	2	Train	139.803	127.765	89.0421	135.654	141.73	1.86625	2.41333	2.83675	1.49783	2.43673
2020-05-29	TOCANTINS	705089	151	7	Train	207.216	210.792	225.048	213.51	213.98	6.86024	7.5582	6.1425	7.27	7.25746
2020-05-29	XINGU	381258	105	1	Validation	132.396	112.454	94.5275	113.643	138.177	3.36444	1.49224	3.27862	2.26417	2.36545
2020-05-30	ARAGUAIA	566682	126	0	Train	149.43	149.128	90.9745	136.841	144.341	1.79737	0	2.97827	1.31544	2.69507
2020-05-30	BAIXO AMAZONAS	740733	231	7	Test	192.218	180.754	207.879	200.226	197.517	8.99999	10.2995	8.16338	10.625	9.09802
2020-05-30	CARAJAS	740733	474	12	Train	513.939	506.345	461.407	507.111	454.725	5.75483	6.62296	7.3974	4.78661	4.61148
2020-05-30	LAGO TUCURUI	461593	70	3	Train	66.0365	72.6076	94.5058	68.4153	70.6211	2.64694	2.29897	3.29082	2.47527	1.47874
2020-05-30	MARAJO I	461593	53	2	Test	47.9975	52.8676	83.601	51.5368	44.4519	1.18473	1.29422	2.4252	1.5693	1.29847
2020-05-30	MARAJO II	244027	61	5	Train	65.1976	72.514	98.2774	66.3328	64.4712	2.80145	2.44352	3.75228	2.46202	2.43021
2020-05-30	METROPOLITANA I	2238680	136	15	Train	169.806	186.797	193.203	202.933	205.559	16.8812	16.683	14.4353	20.9498	16.3554
2020-05-30	METROPOLITANA II	367592	69	3	Test	56.8214	63.7745	100.046	52.5671	72.412	2.62718	1.99021	3.86354	2.32713	3.22925
2020-05-30	METROPOLITANA III	939421	159	12	Train	172.207	139.819	180.54	170.847	170.592	7.7794	8.69413	7.41627	8.72338	8.16637
2020-05-30	RIO CAETES	939421	72	2	Validation	111.807	108.26	119.044	131.59	121.324	5.00986	5.19344	5.00121	5.40703	5.32133
2020-05-30	TAPAJOS	541251	113	1	Validation	146.695	126.324	90.0219	136.086	145.442	2.12567	2.64656	2.91251	1.54083	2.85689
2020-05-30	TOCANTINS	705089	243	6	Train	201.669	204.655	218.037	207.42	210.719	6.58802	7.27479	5.96271	7.00376	7.2988
2020-05-30	XINGU	381258	103	1	Test	137.373	111.734	95.1546	112.291	141.539	3.5891	1.50394	3.33108	2.2327	2.64909
2020-05-31	ARAGUAIA	566682	83	1	Validation	159.175	152.932	91.8325	136.878	147.89	2.06197	0	3.04716	1.34804	3.1454
2020-05-31	BAIXO AMAZONAS	740733	119	11	Train	190.092	176.499	206.468	199.705	193.809	8.7517	10.1747	7.89737	10.6017	8.65765
2020-05-31	CARAJAS	740733	201	4	Validation	509.772	498.791	444.709	497.86	433.986	5.64957	6.58921	7.22561	4.66881	4.43276
2020-05-31	LAGO TUCURUI	461593	36	2	Train	64.848	71.3195	95.1346	67.1856	71.989	2.53724	2.25276	3.34245	2.39646	1.17446
2020-05-31	MARAJO I	461593	38	2	Train	46.6976	52.2472	84.9067	50.685	39.7226	1.16107	1.27872	2.51838	1.52683	1.00884
2020-05-31	MARAJO II	244027	22	3	Train	63.9159	71.1311	98.6692	65.019	66.8938	2.67878	2.37508	3.77449	2.38064	2.59804
2020-05-31	METROPOLITANA I	2238680	79	14	Train	164.93	180.167	188.329	197.59	203.39	15.8376	15.5829	13.3663	19.9822	15.5086
2020-05-31	METROPOLITANA II	367592	13	2	Train	55.4341	62.6744	100.309	51.3856	77.9199	2.50487	1.9337	3.87843	2.24175	3.52466
2020-05-31	METROPOLITANA III	939421	77	6	Train	174.793	135.511	176.986	167.975	169.81	7.52331	8.27352	7.15203	8.4944	8.09602
2020-05-31	RIO CAETES	939421	43	4	Validation	109.81	105.385	117.561	129.608	123.129	4.87084	4.99147	4.90264	5.28565	5.44681
2020-05-31	TAPAJOS	541251	83	0	Train	154.872	124.581	90.9404	136.18	148.933	2.40449	2.86267	2.98461	1.57722	3.2882
2020-05-31	TOCANTINS	705089	96	5	Train	196.523	198.75	211.299	201.486	207.824	6.33019	6.99723	5.79727	6.74689	7.36879
2020-05-31	XINGU	381258	75	5	Test	143.518	110.977	95.7399	110.825	144.799	3.82061	1.51354	3.38049	2.19834	2.96729
2020-06-01	ARAGUAIA	566682	304	1	Test	170.928	156.351	92.6355	136.595	151.218	2.3498	0	3.11247	1.37521	3.59807
2020-06-01	BAIXO AMAZONAS	740733	286	8	Train	188.469	172.094	204.622	198.934	189.866	8.49661	10.0099	7.63056	10.5466	8.17754
2020-06-01	CARAJAS	740733	622	3	Train	505.747	491.162	427.765	488.244	413.377	5.54869	6.54917	7.05252	4.5547	4.32528
2020-06-01	LAGO TUCURUI	461593	113	2	Train	63.745	70.0516	95.7216	65.9423	73.9736	2.42653	2.20495	3.39108	2.31913	0.93551
2020-06-01	MARAJO I	461593	108	0	Test	45.4591	51.6358	86.1364	49.8008	35.2517	1.13336	1.26234	2.60806	1.48388	0.68799
2020-06-01	MARAJO II	244027	104	2	Validation	62.7506	69.7882	99.0322	63.7177	70.0657	2.55744	2.30767	3.79526	2.30214	2.82175
2020-06-01	METROPOLITANA I	2238680	322	10	Test	160.45	173.845	183.698	192.52	201.477	14.8965	14.5631	12.4157	19.0777	14.7714
2020-06-01	METROPOLITANA II	367592	114	3	Train	54.1303	61.6128	100.552	50.236	83.693	2.38513	1.87899	3.89234	2.16053	3.8506
2020-06-01	METROPOLITANA III	939421	295	5	Train	179.109	131.375	173.501	165.154	169.374	7.29191	7.86853	6.90779	8.27188	8.06686
2020-06-01	RIO CAETES	939421	186	5	Train	108.034	102.612	116.193	127.628	125.325	4.73927	4.79369	4.81243	5.16557	5.60705
2020-06-01	TAPAJOS	541251	235	5	Train	164.712	122.598	91.8007	135.964	152.201	2.70442	3.05746	3.05308	1.60727	3.72351
2020-06-01	TOCANTINS	705089	353	7	Validation	191.802	193.073	204.849	195.714	205.261	6.08689	6.72668	5.64533	6.49975	7.46154
2020-06-01	XINGU	381258	161	5	Train	151.172	110.191	96.2859	109.263	147.936	4.06251	1.52117	3.42698	2.1617	3.31213
2020-06-02	ARAGUAIA	566682	167	3	Train	185.203	159.328	93.3865	136.021	154.326	2.66324	1e-05	3.1743	1.39723	4.0469
2020-06-02	BAIXO AMAZONAS	740733	162	8	Train	187.542	167.6	202.402	197.939	185.838	8.2411	9.80982	7.36753	10.464	7.68155
2020-06-02	CARAJAS	740733	370	2	Validation	501.876	483.502	410.758	478.342	393.211	5.45223	6.50325	6.88051	4.44439	4.28821
2020-06-02	LAGO TUCURUI	461593	83	2	Validation	62.7665	68.8082	96.2691	64.6914	76.5499	2.31607	2.15602	3.43682	2.24359	0.77286
2020-06-02	MARAJO I	461593	36	0	Train	44.3038	51.0355	87.2932	48.8912	31.2491	1.10244	1.24527	2.69411	1.44084	0.35025
2020-06-02	MARAJO II	244027	70	1	Train	61.7383	68.4862	99.3685	62.432	73.8897	2.43827	2.24153	3.81469	2.22659	3.09342
2020-06-02	METROPOLITANA I	2238680	231	17	Train	156.334	167.816	179.297	187.706	199.792	14.0483	13.618	11.5709	18.2322	14.1312
2020-06-02	METROPOLITANA II	367592	39	3	Train	52.9349	60.5889	100.777	49.1186	89.6251	2.26865	1.82612	3.90531	2.08333	4.19829
2020-06-02	METROPOLITANA III	939421	130	12	Validation	185.435	127.407	170.099	162.388	169.234	7.08555	7.48011	6.68244	8.05616	8.07248
2020-06-02	RIO CAETES	939421	133	7	Train	106.496	99.9404	114.938	125.657	127.83	4.61526	4.60101	4.73015	5.04728	5.79541
2020-06-02	TAPAJOS	541251	121	2	Test	176.674	120.431	92.6059	135.467	155.249	3.02815	3.22786	3.118	1.63135	4.15662
2020-06-02	TOCANTINS	705089	191	5	Validation	187.537	187.621	198.696	190.108	202.998	5.85813	6.46405	5.50601	6.26255	7.57174
2020-06-02	XINGU	381258	102	5	Validation	160.756	109.381	96.7951	107.619	150.937	4.3195	1.52693	3.47066	2.1233	3.6759

## Sheet: Scenario_5
occurrence_date	region_health	region_health_demography	observed_daily_cases	observed_daily_deaths	sample	daily_cases_ANN1	daily_cases_ANN2	daily_cases_ANN3	daily_cases_ANN4	daily_cases_ANN5	daily_deaths_ANN1	daily_deaths_ANN2	daily_deaths_ANN3	daily_deaths_ANN4	daily_deaths_ANN5
2020-03-18	ARAGUAIA	566682	2	0	Train	6.0776	0	0	0	0	0.02795	0	0	0	0
2020-03-18	BAIXO AMAZONAS	740733	1	0	Validation	10.0607	0	0	0	0	0.08464	0	0	0	0
2020-03-18	CARAJAS	740733	0	0	Train	12.2901	0	0	0	0	0.01404	0	0	0	0
2020-03-18	LAGO TUCURUI	461593	2	0	Train	7.8793	0	0	0	0	0.05054	0	0	0	0
2020-03-18	MARAJO I	461593	0	0	Test	7.7836	0	0	0	0	0.04495	0	0	0	0
2020-03-18	MARAJO II	244027	0	0	Train	7.8007	0	0	0	0	0.05009	0	0	0	0
2020-03-18	METROPOLITANA I	2238680	18	0	Train	29.4849	0.0433	0.0474	0.0506	0.0252	0.14799	0	0	0	0
2020-03-18	METROPOLITANA II	367592	0	0	Train	7.8211	0	0	0.0001	0	0.05352	0	0	0	0
2020-03-18	METROPOLITANA III	939421	3	0	Train	9.5411	0	0	0	0	0.12373	0	0	0	0
2020-03-18	RIO CAETES	939421	0	0	Train	9.514	0	0	0	0	0.02347	0	0	0	0
2020-03-18	TAPAJOS	541251	3	0	Test	8.1775	0	0	0	0	0.04147	0	0	0	0
2020-03-18	TOCANTINS	705089	3	0	Train	16.4813	0	0	0	0	0.0714	0	0	0	0
2020-03-18	XINGU	381258	0	0	Test	6.9655	0	0	0	0	0.04273	0	0	0	0
2020-03-19	ARAGUAIA	566682	0	0	Train	5.9559	0	0	0	0	0.02631	0	0	0	0
2020-03-19	BAIXO AMAZONAS	740733	2	1	Test	10.1087	0	0	0	0	0.08241	0	0	0	0
2020-03-19	CARAJAS	740733	2	0	Train	12.3747	0	0	0	0	0.01351	0	0	0	0
2020-03-19	LAGO TUCURUI	461593	2	0	Train	7.8049	0	0	0	0	0.04887	0	0	0	0
2020-03-19	MARAJO I	461593	0	0	Train	7.6907	0	0	0	0	0.04329	0	0	0	0
2020-03-19	MARAJO II	244027	0	0	Test	7.7275	0	0	0	0	0.0485	0	0	0	0
2020-03-19	METROPOLITANA I	2238680	19	0	Train	30.9749	0.1045	0.1135	0.1192	0.0654	0.15259	0	0	0	0
2020-03-19	METROPOLITANA II	367592	0	0	Train	7.7694	0	0.0001	0.0002	0	0.0521	0	0	0	0
2020-03-19	METROPOLITANA III	939421	1	0	Train	9.6755	0	0	0	0	0.12016	0	0	0	0
2020-03-19	RIO CAETES	939421	2	0	Test	9.5162	0	0	0	0	0.0225	0	0	0	0
2020-03-19	TAPAJOS	541251	1	0	Test	8.0942	0	0	0	0	0.0398	0	0	0	0
2020-03-19	TOCANTINS	705089	1	0	Test	16.6956	0	0	0	0	0.06958	0	0	0	0
2020-03-19	XINGU	381258	1	0	Test	6.8679	0	0	0	0	0.04096	0	0	0	0
2020-03-20	ARAGUAIA	566682	0	0	Validation	5.8336	0	0	0	0	0.02473	0	0	0	0
2020-03-20	BAIXO AMAZONAS	740733	5	0	Validation	10.1576	0	0	0	0	0.08018	0	0	0	0
2020-03-20	CARAJAS	740733	7	0	Validation	12.4625	0	0	0	0	0.01302	0	0	0	0
2020-03-20	LAGO TUCURUI	461593	1	0	Train	7.7294	0	0	0	0	0.04722	0	0	0	0
2020-03-20	MARAJO I	461593	1	0	Train	7.5959	0	0	0	0	0.04163	0	0	0	0
2020-03-20	MARAJO II	244027	2	0	Train	7.6544	0	0	0	0	0.04695	0	0	0	0
2020-03-20	METROPOLITANA I	2238680	63	0	Train	32.7609	0.236	0.2545	0.2639	0.1575	0.1585	0	0	0	0
2020-03-20	METROPOLITANA II	367592	4	0	Train	7.7219	0.0001	0.0003	0.0005	0	0.05073	0	0	0	0
2020-03-20	METROPOLITANA III	939421	9	0	Train	9.8177	0	0	0	0	0.11662	0	0	0	0
2020-03-20	RIO CAETES	939421	2	0	Train	9.5219	0	0	0	0	0.02159	0	0	0	0
2020-03-20	TAPAJOS	541251	0	0	Validation	8.0089	0	0	0	0	0.03815	0	0	0	0
2020-03-20	TOCANTINS	705089	5	0	Train	16.9147	0	0	0	0	0.06778	0	0	0	0
2020-03-20	XINGU	381258	0	0	Train	6.7702	0	0	0	0	0.03922	0	0	0	0
2020-03-21	ARAGUAIA	566682	0	0	Train	5.7108	0	0	0	0	0.0232	0	0	0	0
2020-03-21	BAIXO AMAZONAS	740733	1	0	Train	10.2071	0	0	0	0	0.07795	0	0	0	0
2020-03-21	CARAJAS	740733	3	0	Validation	12.554	0	0	0	0	0.01258	0	0	0	0
2020-03-21	LAGO TUCURUI	461593	0	0	Test	7.6532	0	0	0	0	0.04559	0	0	0	0
2020-03-21	MARAJO I	461593	0	0	Train	7.4994	0	0	0	0	0.03999	0	0	0	0
2020-03-21	MARAJO II	244027	0	0	Test	7.582	0	0	0	0	0.04544	0	0	0	0
2020-03-21	METROPOLITANA I	2238680	26	0	Train	34.9061	0.5013	0.5367	0.5506	0.3539	0.16597	0	0	0	0
2020-03-21	METROPOLITANA II	367592	2	0	Train	7.6796	0.0002	0.0008	0.0013	0	0.0494	0	0	0	0
2020-03-21	METROPOLITANA III	939421	1	0	Validation	9.9687	0	0	0	0	0.11315	0	0	0	0
2020-03-21	RIO CAETES	939421	0	0	Train	9.5319	0	0	0	0	0.02073	0	0	0	0
2020-03-21	TAPAJOS	541251	0	0	Test	7.9219	0	0	0	0	0.03651	0	0	0	0
2020-03-21	TOCANTINS	705089	1	0	Train	17.1399	0	0	0	0	0.06603	0	0	0	0
2020-03-21	XINGU	381258	1	0	Test	6.6729	0	0	0	0	0.03753	0	0	0	0
2020-03-22	ARAGUAIA	566682	0	0	Validation	5.5881	0	0	0	0	0.02174	0	0	0	0
2020-03-22	BAIXO AMAZONAS	740733	1	0	Train	10.2572	0	0	0	0	0.07575	0	0	0	0
2020-03-22	CARAJAS	740733	5	0	Train	12.6497	0	0	0	0	0.01218	0	0	0	0
2020-03-22	LAGO TUCURUI	461593	1	0	Train	7.5764	0	0	0	0	0.04398	0	0	0	0
2020-03-22	MARAJO I	461593	0	0	Validation	7.4015	0	0	0	0	0.03836	0	0	0	0
2020-03-22	MARAJO II	244027	0	0	Train	7.5107	0	0	0.0001	0	0.04397	0	0	0	0
2020-03-22	METROPOLITANA I	2238680	24	0	Train	37.4889	1.0052	1.0693	1.087	0.746	0.17535	0	0	0	0
2020-03-22	METROPOLITANA II	367592	0	0	Train	7.6436	0.0005	0.0018	0.003	0	0.04812	0	0	0	0
2020-03-22	METROPOLITANA III	939421	4	0	Train	10.1298	0	0	0	0	0.10976	0	0	0	0
2020-03-22	RIO CAETES	939421	1	0	Train	9.5473	0	0	0	0	0.01994	0	0	0	0
2020-03-22	TAPAJOS	541251	2	0	Test	7.8333	0	0	0	0	0.0349	0	0	0	0
2020-03-22	TOCANTINS	705089	1	0	Train	17.373	0	0	0	0	0.06432	0	0	0	0
2020-03-22	XINGU	381258	0	0	Train	6.5764	0	0	0	0	0.03587	0	0	0	0
2020-03-23	ARAGUAIA	566682	0	0	Train	5.4655	0	0	0	0	0.02033	0	0	0	0
2020-03-23	BAIXO AMAZONAS	740733	4	0	Train	10.3077	0	0	0	0	0.07356	0	0	0	0
2020-03-23	CARAJAS	740733	3	0	Train	12.7504	0	0	0	0	0.01182	0	0	0	0
2020-03-23	LAGO TUCURUI	461593	2	0	Validation	7.4995	0	0	0	0	0.0424	0	0	0	0
2020-03-23	MARAJO I	461593	1	0	Validation	7.3023	0	0	0	0	0.03676	0	0	0	0
2020-03-23	MARAJO II	244027	1	0	Train	7.441	0	0.0001	0.0003	0	0.04255	0	0	0	0
2020-03-23	METROPOLITANA I	2238680	53	0	Train	40.6064	1.9102	2.0194	2.0379	1.4813	0.18705	0	0	0	0
2020-03-23	METROPOLITANA II	367592	2	0	Train	7.6153	0.0012	0.004	0.0065	0	0.0469	0	0	0	0
2020-03-23	METROPOLITANA III	939421	2	0	Train	10.3024	0	0	0	0	0.10647	0	0	0	0
2020-03-23	RIO CAETES	939421	1	0	Train	9.5691	0	0	0	0	0.0192	0	0	0	0
2020-03-23	TAPAJOS	541251	1	0	Validation	7.7434	0	0	0	0	0.03331	0	0	0	0
2020-03-23	TOCANTINS	705089	3	0	Train	17.6161	0	0	0	0	0.06267	0	0	0	0
2020-03-23	XINGU	381258	1	0	Train	6.4812	0	0	0	0	0.03427	0	0	0	0
2020-03-24	ARAGUAIA	566682	0	0	Train	5.3436	0	0	0	0	0.01899	0	0	0	0
2020-03-24	BAIXO AMAZONAS	740733	1	0	Train	10.3585	0	0	0	0	0.0714	0	0	0	0
2020-03-24	CARAJAS	740733	0	0	Train	12.857	0	0	0	0	0.01151	0	0	0	0
2020-03-24	LAGO TUCURUI	461593	0	0	Train	7.4228	0	0	0	0	0.04085	0	0	0	0
2020-03-24	MARAJO I	461593	0	0	Test	7.2021	0	0	0	0	0.03518	0	0	0	0
2020-03-24	MARAJO II	244027	0	0	Train	7.3736	0	0.0002	0.0008	0	0.04119	0	0	0	0
2020-03-24	METROPOLITANA I	2238680	29	0	Validation	44.3782	3.4521	3.6284	3.6398	2.7825	0.20163	0	0	0	0
2020-03-24	METROPOLITANA II	367592	1	0	Train	7.5964	0.0027	0.0085	0.0134	0.0001	0.04575	0	0	0	0
2020-03-24	METROPOLITANA III	939421	2	0	Train	10.4883	0.0001	0.0001	0.0001	0	0.10332	0	0	0	0
2020-03-24	RIO CAETES	939421	0	0	Train	9.5988	0	0.0001	0	0	0.01852	0	0	0	0
2020-03-24	TAPAJOS	541251	0	0	Train	7.6522	0	0	0	0	0.03176	0	0	0	0
2020-03-24	TOCANTINS	705089	3	0	Validation	17.8718	0	0.0001	0	0	0.0611	0	0	0	0
2020-03-24	XINGU	381258	0	0	Train	6.3879	0	0	0	0	0.03272	0	0	0	0
2020-03-25	ARAGUAIA	566682	2	0	Train	5.2226	0	0	0	0	0.01771	0	0	0	0
2020-03-25	BAIXO AMAZONAS	740733	5	0	Train	10.4095	0	0	0	0	0.06927	0	0	0	0
2020-03-25	CARAJAS	740733	3	0	Train	12.9703	0	0	0	0	0.01125	0	0	0	0
2020-03-25	LAGO TUCURUI	461593	0	0	Train	7.3468	0	0	0	0	0.03934	0	0	0	0
2020-03-25	MARAJO I	461593	0	0	Test	7.1012	0	0	0	0	0.03362	0	0	0	0
2020-03-25	MARAJO II	244027	0	0	Train	7.3094	0	0.0005	0.0017	0	0.03989	0	0	0	0
[truncated: 995 more rows]

## Sheet: Scenario_6
occurrence_date	region_health	region_health_demography	observed_daily_cases	observed_daily_deaths	sample	daily_cases_ANN1	daily_cases_ANN2	daily_cases_ANN3	daily_cases_ANN4	daily_cases_ANN5	daily_deaths_ANN1	daily_deaths_ANN2	daily_deaths_ANN3	daily_deaths_ANN4	daily_deaths_ANN5
[truncated: 1,183 more rows]
