# Supplementary material for: Artificial neural networks for short-term forecasting of cases, deaths, and hospital beds occupancy in the COVID-19 pandemic at the Brazilian Amazon
Source: PLoS One. 2021 Mar 11;16(3):e0248161. doi: 10.1371/journal.pone.0248161 (PMC7951831; doi:10.1371/journal.pone.0248161)
Supplement: S3 Appendix — (XLSX) [file pone.0248161.s003.xlsx]

## Sheet: Scenario_1
occurrence_date	daily_deaths_predicted	observed_standard_hospital_beds_occupancy	observed_ICU_hospital_beds_occupancy	sample	standard_hospital_beds_occupancy_ANN1	standard_hospital_beds_occupancy_ANN2	standard_hospital_beds_occupancy_ANN3	standard_hospital_beds_occupancy_ANN4	standard_hospital_beds_occupancy_ANN5	ICU_hospital_beds_occupancy_ANN1	ICU_hospital_beds_occupancy_ANN2	ICU_hospital_beds_occupancy_ANN3	ICU_hospital_beds_occupancy_ANN4	ICU_hospital_beds_occupancy_ANN5
2020-03-18	-4.82665	0	0	Train	1.1625	4.7032	1.1866	0.3463	2.7344	-8.796	1.0099	0.03	0.0835	0.1945
2020-03-19	-3.44996	0	0	Train	-2.121	5.5932	1.423	0.5796	2.9729	-6.0156	1.1812	0.0407	0.1247	0.216
2020-03-20	-2.18095	0	0	Train	-4.8934	6.5228	1.7122	0.9422	3.2505	-3.4387	1.3628	0.0558	0.1848	0.2436
2020-03-21	-1.03101	0	0	Train	-7.0838	7.473	2.0614	1.4728	3.5699	-1.1031	1.5533	0.077	0.2694	0.2786
2020-03-22	-0.00813	0	0	Train	-8.6384	8.4292	2.4772	2.2024	3.9343	0.9629	1.7521	0.1063	0.3843	0.3228
2020-03-23	0.88228	0	0	Test	-9.5184	9.3813	2.9645	3.1461	4.3474	2.7394	1.9592	0.1465	0.5338	0.3781
2020-03-24	1.63681	0	0	Test	-9.6985	10.3233	3.5263	4.2989	4.8136	4.2137	2.175	0.2004	0.7201	0.4464
2020-03-25	2.25387	0	0	Validation	-9.1657	11.2511	4.1626	5.6363	5.3381	5.3797	2.3996	0.2716	0.9416	0.5299
2020-03-26	2.73344	7	0	Train	-7.9186	12.1618	4.8701	7.1179	5.9269	6.2372	2.6327	0.3633	1.1927	0.6305
2020-03-27	3.07776	5	0	Train	-5.9686	13.0526	5.6423	8.6948	6.5871	6.7935	2.8737	0.4787	1.4633	0.75
2020-03-28	3.29209	3	0	Validation	-3.3428	13.9213	6.4708	10.3172	7.3265	7.0641	3.1214	0.6205	1.7408	0.8898
2020-03-29	3.38575	6	0	Train	-0.0855	14.7668	7.347	11.9408	8.1543	7.0753	3.3747	0.791	2.0118	1.0512
2020-03-30	3.37326	7	3	Train	3.7389	15.5912	8.2647	13.5329	9.0807	6.8661	3.6335	0.9923	2.2658	1.236
2020-03-31	3.27509	12	7	Train	8.0464	16.4009	9.2241	15.0762	10.1173	6.4888	3.8991	1.228	2.4979	1.4472
2020-04-01	3.11786	17	10	Test	12.7359	17.209	10.2339	16.5707	11.2776	6.0098	4.1759	1.504	2.7103	1.69
2020-04-02	2.93389	15	11	Test	17.6939	18.0367	11.3145	18.0334	12.5767	5.507	4.4719	1.8309	2.9137	1.9735
2020-04-03	2.76	16	8	Train	22.8026	18.9141	12.499	19.4974	14.0327	5.0671	4.8	2.2262	3.1263	2.3122
2020-04-04	2.63557	17	11	Train	27.9488	19.8812	13.8347	21.0099	15.6665	4.781	5.179	2.7171	3.3736	2.7282
2020-04-05	2.60076	16	8	Train	33.0315	20.9899	15.3833	22.63	17.5033	4.7399	5.6357	3.344	3.6893	3.2539
2020-04-06	2.69464	18	7	Train	37.9689	22.306	17.2211	24.4283	19.5735	5.0319	6.2073	4.1652	4.1178	3.9354
2020-04-07	2.95431	31	9	Train	42.7009	23.914	19.4403	26.487	21.9148	5.7409	6.9464	5.2624	4.7193	4.8382
2020-04-08	3.4148	30	10	Train	47.1903	25.9238	22.1495	28.9009	24.5759	6.9471	7.9289	6.7468	5.5801	6.053
2020-04-09	4.11036	40	12	Validation	51.4196	28.4804	25.4743	31.7801	27.6213	8.7308	9.2657	8.7639	6.8266	7.7034
2020-04-10	5.07647	43	9	Validation	55.3894	31.7751	29.5576	35.2503	31.1398	11.1767	11.12	11.4918	8.6452	9.9524
2020-04-11	6.35184	46	8	Train	59.1202	36.0521	34.5559	39.4509	35.256	14.3767	13.7258	15.1233	11.3028	13.0014
2020-04-12	7.98064	68	9	Validation	62.6597	41.6025	40.6348	44.5286	40.1466	18.4314	17.3973	19.8224	15.1543	17.0737
2020-04-13	10.0129	81	11	Train	66.1058	48.7223	47.9619	50.625	46.0613	23.4424	22.4933	25.6491	20.5993	22.366
2020-04-14	12.5036	67	38	Test	69.6491	57.6181	56.7055	57.8724	53.3462	29.492	29.2799	32.4739	27.9375	28.9618
2020-04-15	15.5089	66	34	Validation	73.6469	68.2835	67.051	66.4208	62.4656	36.6041	37.6686	39.937	37.1018	36.722
2020-04-16	19.0812	90	53	Train	78.7382	80.4703	79.2461	76.5334	74.011	44.6797	46.9817	47.5143	47.3938	45.219
2020-04-17	23.2615	99	62	Validation	86.0019	93.9387	93.6691	88.7605	88.6831	53.4099	56.0781	54.689	57.5108	53.7993
2020-04-18	28.0719	93	64	Train	97.1221	109.005	110.885	104.132	107.229	62.1922	63.9164	61.1399	66.0353	61.797
2020-04-19	33.5073	102	74	Train	114.43	127.064	131.622	124.22	130.323	70.12	70.0905	66.8353	72.1316	68.7948
2020-04-20	39.5304	173	80	Train	140.519	150.581	156.62	150.828	158.393	76.1738	74.8968	72.0071	75.9641	74.7703
2020-04-21	46.0671	183	77	Train	177.043	182.011	186.339	185.102	191.42	79.7564	79.0495	77.0636	78.6138	80.064
2020-04-22	53.008	223	78	Train	222.856	221.511	220.651	226.319	228.789	81.5349	83.3923	82.5184	81.6168	85.243
2020-04-23	60.2117	257	81	Train	273.129	265.406	258.745	271.454	269.244	83.9805	88.7707	88.9658	86.4026	90.965
2020-04-24	67.5134	297	96	Train	321.443	308.588	299.368	316.46	311.018	90.5005	96.0116	97.0719	93.9188	97.8891
2020-04-25	74.7359	435	123	Test	363.565	348.626	341.223	358.273	352.129	103.121	105.866	107.494	104.533	106.612
2020-04-26	81.7025	433	120	Train	398.987	386.247	383.144	395.682	390.758	120.848	118.779	120.628	118.091	117.583
2020-04-27	88.2509	446	149	Train	429.441	422.83	423.894	428.812	425.59	140.472	134.482	136.188	133.99	130.97
2020-04-28	94.2452	409	136	Train	456.815	458.473	461.943	458.251	456.005	158.782	151.696	152.927	151.256	146.497
2020-04-29	99.5853	392	148	Test	482.164	491.852	495.686	484.515	482.057	173.99	168.414	168.957	168.65	163.332
2020-04-30	104.214	446	180	Validation	505.733	521.23	523.993	507.91	504.29	185.752	182.825	182.653	184.851	180.138
2020-05-01	108.116	527	205	Train	527.366	545.482	546.588	528.597	523.489	194.511	194.068	193.317	198.673	195.346
2020-05-02	111.321	585	200	Train	546.872	564.466	563.971	546.707	540.459	200.946	202.25	201.125	209.278	207.558
2020-05-03	113.894	540	220	Train	564.186	578.783	577.06	562.43	555.884	205.688	207.977	206.667	216.302	215.929
2020-05-04	115.927	553	228	Train	579.4	589.374	586.87	576.062	570.267	209.24	211.934	210.584	219.873	220.332
2020-05-05	117.533	595	234	Train	592.702	597.224	594.327	588.006	583.929	211.976	214.702	213.404	220.525	221.285
2020-05-06	118.835	625	203	Train	604.325	603.224	600.199	598.747	597.037	214.164	216.717	215.521	219.046	219.721
2020-05-07	119.956	603	203	Train	614.499	608.127	605.102	608.813	609.639	215.999	218.297	217.218	216.323	216.713
2020-05-08	121.014	621	218	Train	623.425	612.543	609.507	618.742	621.706	217.615	219.668	218.689	213.214	213.272
2020-05-09	122.113	606	219	Test	631.272	616.942	613.757	629.049	633.158	219.101	220.984	220.064	210.47	210.234
2020-05-10	123.344	625	201	Train	638.175	621.654	618.077	640.203	643.885	220.511	222.337	221.415	208.711	208.25
2020-05-11	124.779	630	212	Train	644.244	626.86	622.578	652.62	653.756	221.87	223.761	222.772	208.432	207.812
2020-05-12	126.474	691	216	Train	649.567	632.592	627.276	666.66	662.628	223.183	225.241	224.125	210.025	209.321

## Sheet: Scenario_2
occurrence_date	daily_deaths_predicted	observed_standard_hospital_beds_occupancy	observed_ICU_hospital_beds_occupancy	sample	standard_hospital_beds_occupancy_ANN1	standard_hospital_beds_occupancy_ANN2	standard_hospital_beds_occupancy_ANN3	standard_hospital_beds_occupancy_ANN4	standard_hospital_beds_occupancy_ANN5	ICU_hospital_beds_occupancy_ANN1	ICU_hospital_beds_occupancy_ANN2	ICU_hospital_beds_occupancy_ANN3	ICU_hospital_beds_occupancy_ANN4	ICU_hospital_beds_occupancy_ANN5
2020-03-18	2.44153	0	0	Train	4.5282	3.6192	-4.3016	-2.0897	7.9664	1.0381	0.0011	-3.1475	1.0588	1.9437
2020-03-19	2.43606	0	0	Train	4.9412	3.9256	-1.8335	-1.8119	8.3127	1.1626	0.0011	-2.4501	-0.0173	2.0257
2020-03-20	2.43207	0	0	Train	5.398	4.2615	0.1877	-1.376	8.6866	1.2993	0.0012	-1.4035	-0.7517	2.1131
2020-03-21	2.42999	0	0	Train	5.903	4.6311	1.6657	-0.786	9.0903	1.4492	0.0012	-0.1905	-1.1659	2.2065
2020-03-22	2.43016	0	0	Validation	6.461	5.0391	2.5498	-0.0441	9.5262	1.6131	0.0013	1.0258	-1.281	2.3064
2020-03-23	2.43311	0	0	Validation	7.0774	5.4913	2.8479	0.8475	9.9973	1.7921	0.0015	2.1157	-1.1207	2.4134
2020-03-24	2.43942	0	0	Train	7.7579	5.9947	2.6431	1.8873	10.5064	1.9874	0.0017	2.9957	-0.7099	2.5284
2020-03-25	2.44988	0	0	Train	8.5086	6.5573	2.0835	3.0733	11.0569	2.2001	0.002	3.6275	-0.0763	2.6522
2020-03-26	2.46545	7	0	Test	9.3365	7.189	1.3736	4.4033	11.6527	2.4318	0.0023	4.016	0.7505	2.7859
2020-03-27	2.4875	5	0	Train	10.249	7.9011	0.7457	5.8728	12.2982	2.6842	0.0029	4.1971	1.7364	2.9309
2020-03-28	2.51778	3	0	Validation	11.2544	8.7073	0.4442	7.4757	12.9983	2.9593	0.0037	4.231	2.8437	3.0888
2020-03-29	2.55874	6	0	Train	12.362	9.6236	0.6943	9.2027	13.7592	3.2599	0.0049	4.1879	4.0294	3.262
2020-03-30	2.61369	7	3	Test	13.5822	10.669	1.6832	11.0411	14.5882	3.5893	0.0067	4.1395	5.2449	3.4535
2020-03-31	2.68715	12	7	Train	14.9275	11.8658	3.5388	12.9747	15.4946	3.9523	0.0095	4.1498	6.4353	3.6674
2020-04-01	2.78509	17	10	Train	16.4121	13.24	6.3206	14.9855	16.49	4.3553	0.0141	4.2715	7.5426	3.9097
2020-04-02	2.91563	15	11	Test	18.0531	14.8224	9.9984	17.0532	17.5898	4.8074	0.0217	4.5381	8.5042	4.1885
2020-04-03	3.08941	16	8	Train	19.8712	16.6492	14.4544	19.1597	18.8145	5.3215	0.0346	4.9664	9.2597	4.5157
2020-04-04	3.32033	17	11	Train	21.8911	18.7627	19.4779	21.2934	20.1916	5.9156	0.0574	5.557	9.757	4.9085
2020-04-05	3.62618	16	8	Train	24.1421	21.2128	24.7758	23.4558	21.7583	6.6158	0.0988	6.3	9.9639	5.3918
2020-04-06	4.02903	18	7	Test	26.6577	24.0568	29.9996	25.6724	23.5654	7.4587	0.176	7.1869	9.8861	6.0023
2020-04-07	4.55554	31	9	Train	29.4735	27.3591	34.7839	28.0031	25.6808	8.4956	0.3238	8.2233	9.5888	6.7938
2020-04-08	5.23668	30	10	Train	32.622	31.1885	38.8108	30.5547	28.1946	9.7981	0.6117	9.4477	9.2231	7.8453
2020-04-09	6.10718	40	12	Train	36.1242	35.6114	41.8832	33.4882	31.2236	11.4642	1.1767	10.9465	9.0482	9.2722
2020-04-10	7.20471	43	9	Test	39.977	40.6824	44.0024	37.019	34.9135	13.6257	2.2772	12.8656	9.4412	11.241
2020-04-11	8.56871	46	8	Validation	44.1398	46.43	45.441	41.4067	39.4381	16.4556	4.3601	15.4127	10.8848	13.9826
2020-04-12	10.2401	68	9	Train	48.5311	52.8464	46.7775	46.9299	44.989	20.1708	8.0959	18.845	13.9147	17.7977
2020-04-13	12.261	81	11	Validation	53.0543	59.8859	48.9011	53.8504	51.755	25.0249	14.2712	23.4425	19.0185	23.0279
2020-04-14	14.6756	67	38	Test	57.69	67.4837	52.9586	62.3693	59.8875	31.2693	23.4192	29.4631	26.478	29.9588
2020-04-15	17.5299	66	34	Train	62.7087	75.6011	60.2203	72.587	69.4671	39.052	35.2529	37.0651	36.1609	38.6278
2020-04-16	20.8719	90	53	Validation	69.0677	84.3014	71.8172	84.4854	80.5039	48.199	48.3066	46.1799	47.3085	48.5846
2020-04-17	24.7492	99	62	Train	79.017	93.859	88.3183	97.9744	93.0323	57.8731	60.2691	56.3185	58.4412	58.7748
2020-04-18	29.2042	93	64	Train	96.5741	104.916	109.192	113.067	107.385	66.4029	68.981	66.3325	67.6017	67.7424
2020-04-19	34.2672	102	74	Train	125.734	118.725	132.418	130.259	124.742	72.0739	73.4416	74.2725	73.1526	74.0911
2020-04-20	39.9467	173	80	Train	162.369	137.521	154.98	151.08	147.948	74.7647	74.2529	77.7687	75.0863	76.9492
2020-04-21	46.2189	183	77	Train	190.558	164.994	175.612	178.465	181.584	75.8971	73.562	75.8302	76.1481	76.7457
2020-04-22	53.0188	223	78	Validation	207.472	206.221	200.716	215.851	227.86	77.6103	74.9418	72.7592	81.2003	76.7353
2020-04-23	60.234	257	81	Validation	240.932	264.81	246.696	263.788	280.736	85.0887	83.1818	80.0433	93.3076	82.3867
2020-04-24	67.706	297	96	Train	316.22	334.374	318.286	316.195	331.899	102.509	101.461	103.06	109.088	97.4605
2020-04-25	75.2379	435	123	Train	391.738	393.187	382.539	363.145	376.681	119.049	120.879	124.306	121.175	119.899
2020-04-26	82.6098	433	120	Train	424.508	423.81	412.527	399.418	408.397	128.081	125.728	129.71	127.038	136.219
2020-04-27	89.6	446	149	Train	435.513	434.287	423.809	427.188	424.728	136.242	127.504	130.079	131.249	136.421
2020-04-28	96.0063	409	136	Train	445.522	441.212	438.415	451.169	438.781	146.835	141.125	137.925	139.545	136.866
2020-04-29	101.666	392	148	Train	459.64	451.866	462.247	474.255	459.819	159.146	162.729	154.389	153.922	148.942
2020-04-30	106.469	446	180	Train	476.821	466.56	491.21	496.775	485.092	171.577	183.152	174.531	172.315	168.205
2020-05-01	110.363	527	205	Test	495.085	483.885	519.694	517.683	510.07	182.888	197.432	193.32	190.771	187.858
2020-05-02	113.347	585	200	Train	513.097	502.63	543.941	535.881	532.375	192.433	205.23	207.701	205.683	203.815
2020-05-03	115.469	540	220	Train	530.324	522.042	562.374	550.927	551.279	200.046	208.232	216.508	215.01	214.584
2020-05-04	116.804	553	228	Validation	546.791	541.676	575.042	563.14	566.868	205.864	208.343	219.855	218.481	220.189
2020-05-05	117.444	595	234	Test	562.802	561.245	583.054	573.407	579.593	210.177	207.083	218.661	217.215	221.367
2020-05-06	117.491	625	203	Train	578.755	580.536	588.216	582.912	590.092	213.348	205.555	214.387	213.173	219.176
2020-05-07	117.042	603	203	Train	595.029	599.358	592.794	592.894	599.173	215.776	204.582	208.897	208.622	214.898
2020-05-08	116.194	621	218	Train	611.929	617.544	599.295	604.441	607.878	217.891	204.838	204.341	205.696	210.088
2020-05-09	115.037	606	219	Train	629.642	634.956	610.129	618.33	617.576	220.165	206.944	202.917	206.042	206.666
2020-05-10	113.66	625	201	Train	648.205	651.521	627.063	634.924	629.96	223.118	211.525	206.464	210.586	206.899
2020-05-11	112.149	630	212	Train	667.478	667.28	650.517	654.13	646.714	227.315	219.209	215.883	219.436	213.07
2020-05-12	110.589	691	216	Train	687.14	682.431	678.955	675.451	668.669	233.332	230.54	230.62	231.943	226.527
2020-05-13	109.065	708	265	Train	706.709	697.376	708.909	698.125	694.797	241.685	245.767	248.556	246.912	246.197
2020-05-14	107.66	745	246	Train	725.609	712.735	736.08	721.304	722.199	252.724	264.459	266.68	262.907	267.915
2020-05-15	106.451	741	288	Train	743.258	729.324	757.275	744.245	747.688	266.494	284.993	282.383	278.566	286.404
2020-05-16	105.51	748	300	Train	759.147	748.087	771.946	766.433	769.584	282.598	304.157	294.591	292.837	298.772
2020-05-17	104.898	757	316	Train	772.883	769.982	782.082	787.628	788.075	300.134	317.374	303.848	305.091	305.818
2020-05-18	104.662	814	318	Test	784.177	795.85	790.64	807.813	804.378	317.759	319.964	311.443	315.098	310.5

## Sheet: Scenario_3
occurrence_date	daily_deaths_predicted	observed_standard_hospital_beds_occupancy	observed_ICU_hospital_beds_occupancy	sample	standard_hospital_beds_occupancy_ANN1	standard_hospital_beds_occupancy_ANN2	standard_hospital_beds_occupancy_ANN3	standard_hospital_beds_occupancy_ANN4	standard_hospital_beds_occupancy_ANN5	ICU_hospital_beds_occupancy_ANN1	ICU_hospital_beds_occupancy_ANN2	ICU_hospital_beds_occupancy_ANN3	ICU_hospital_beds_occupancy_ANN4	ICU_hospital_beds_occupancy_ANN5
2020-03-18	0	0	0	Train	-0.0973	-4.7088	3.4406	9.8486	-1.2712	-0.9257	-0.1721	0.6786	-2.0105	0.8938
2020-03-19	0	0	0	Train	-0.1654	-4.4486	3.7175	7.2672	-0.5075	0.3101	-0.0645	0.7484	-1.4191	0.8321
2020-03-20	0	0	0	Validation	0.0889	-3.9997	4.0334	5.0243	0.2913	0.9057	0.0921	0.8299	-0.8361	0.7873
2020-03-21	0	0	0	Train	0.6192	-3.3858	4.3935	3.1274	1.1277	0.9767	0.2914	0.9249	-0.2624	0.7627
2020-03-22	0	0	0	Train	1.3565	-2.628	4.8037	1.5843	2.0042	0.6856	0.528	1.0358	0.3011	0.7622
2020-03-23	0	0	0	Train	2.2177	-1.745	5.2703	0.4024	2.9236	0.2232	0.7978	1.165	0.8539	0.7903
2020-03-24	0	0	0	Train	3.1198	-0.7531	5.8003	-0.4104	3.8886	-0.2153	1.0979	1.3156	1.3953	0.8516
2020-03-25	0	0	0	Train	3.9933	0.3336	6.4016	-0.8464	4.9025	-0.4573	1.4265	1.4912	1.9251	0.9518
2020-03-26	0	7	0	Test	4.7941	1.5035	7.0827	-0.8979	5.9685	-0.3741	1.783	1.6958	2.4431	1.0966
2020-03-27	0	5	0	Validation	5.511	2.747	7.8536	-0.557	7.0901	0.1044	2.1684	1.9347	2.9495	1.2929
2020-03-28	1e-05	3	0	Train	6.168	4.0573	8.7261	0.1841	8.2709	0.9867	2.5847	2.2146	3.4447	1.548
2020-03-29	4e-05	6	0	Train	6.8214	5.4299	9.715	1.3332	9.515	2.2236	3.036	2.545	3.9295	1.8702
2020-03-30	0.00012	7	3	Train	7.5551	6.8635	10.8395	2.8983	10.8263	3.7189	3.5276	2.939	4.4049	2.2687
2020-03-31	0.00043	12	7	Train	8.4722	8.3597	12.1239	4.8875	12.2092	5.3437	4.0669	3.4152	4.8729	2.7537
2020-04-01	0.00138	17	10	Train	9.6882	9.9243	13.5972	7.309	13.6682	6.9493	4.6632	3.9982	5.3362	3.3367
2020-04-02	0.00409	15	11	Train	11.3216	11.567	15.2872	10.1709	15.2084	8.3825	5.3278	4.7162	5.7996	4.0309
2020-04-03	0.01119	16	8	Train	13.4837	13.3035	17.21	13.481	16.8354	9.5016	6.074	5.5945	6.2713	4.8522
2020-04-04	0.02836	17	11	Validation	16.2651	15.156	19.3598	17.2454	18.5569	10.196	6.9167	6.6455	6.7655	5.8197
2020-04-05	0.06659	16	8	Train	19.7197	17.1576	21.7098	21.4652	20.3843	10.4091	7.8728	7.8658	7.3064	6.9577
2020-04-06	0.14555	18	7	Train	23.8445	19.3567	24.2294	26.1305	22.3363	10.1685	8.962	9.2458	7.9323	8.2972
2020-04-07	0.29731	31	9	Train	28.5631	21.8262	26.9063	31.2114	24.445	9.6139	10.2094	10.7872	8.7015	9.8779
2020-04-08	0.56992	30	10	Train	33.7161	24.6742	29.7592	36.6464	26.7643	9.0192	11.6502	12.5168	9.6959	11.7499
2020-04-09	1.02965	40	12	Train	39.0693	28.0536	32.8416	42.3323	29.3809	8.7967	13.3363	14.4908	11.0266	13.974
2020-04-10	1.76051	43	9	Train	44.345	32.1669	36.2402	48.1199	32.4273	9.4712	15.3447	16.7943	12.8383	16.6222
2020-04-11	2.86009	46	8	Train	49.285	37.2599	40.0787	53.8248	36.0956	11.6128	17.7847	19.5401	15.3168	19.7757
2020-04-12	4.43169	68	9	Validation	53.7407	43.6061	44.5246	59.2596	40.6515	15.7282	20.8026	22.869	18.6967	23.5218
2020-04-13	6.57311	81	11	Test	57.7889	51.483	49.8043	64.2953	46.4451	22.1097	24.5834	26.9475	23.2629	27.9467
2020-04-14	9.36405	67	38	Train	61.8543	61.1432	56.2238	68.9598	53.9182	30.6676	29.3409	31.9574	29.3256	33.1228
2020-04-15	12.854	66	34	Train	66.8081	72.7534	64.1984	73.5735	63.5999	40.7876	35.2819	38.0661	37.1355	39.0887
2020-04-16	17.0535	90	53	Train	73.9824	86.2486	74.2861	78.9056	76.0831	51.2998	42.5099	45.3617	46.6958	45.8204
2020-04-17	21.9292	99	62	Train	85.0213	101.054	87.2104	86.2912	91.9707	60.6658	50.837	53.7338	57.4615	53.1999
2020-04-18	27.4053	93	64	Train	101.494	115.803	103.833	97.5932	111.782	67.4882	59.5292	62.6978	68.0417	60.9904
2020-04-19	33.3696	102	74	Train	124.3	128.647	125.016	114.886	135.817	71.2932	67.207	71.2491	76.2794	68.8406
2020-04-20	39.6841	173	80	Test	153.115	139.452	151.389	139.871	164.015	73.2027	72.4417	78.0655	80.2327	76.3385
2020-04-21	46.1972	183	77	Train	186.405	154.51	183.313	173.218	195.841	75.663	75.5511	82.4718	79.9841	83.1307
2020-04-22	52.7572	223	78	Test	222.371	188.353	221.089	214.033	230.291	80.6774	80.2136	85.4633	78.6819	89.0909
2020-04-23	59.2236	257	81	Train	259.99	249.186	264.267	259.598	266.041	88.0974	90.2784	89.0309	80.9192	94.4812
2020-04-24	65.4763	297	96	Train	298.687	318.012	310.097	305.859	301.731	96.6125	103.085	94.6895	89.4699	100.018
2020-04-25	71.4202	435	123	Validation	337.314	367.047	353.744	348.859	336.268	105.983	112.903	103.194	103.738	106.756
2020-04-26	76.9875	433	120	Train	374.225	392.832	390.779	386.172	369.027	117.082	120.148	114.79	120.971	115.771
2020-04-27	82.1353	446	149	Train	408.074	409.252	419.564	417.28	399.868	130.487	129.267	129.19	138.278	127.73
2020-04-28	86.8423	409	136	Train	438.236	427.696	441.491	442.999	428.988	145.784	142.31	145.465	153.755	142.528
2020-04-29	91.1028	392	148	Train	464.719	451.277	459.414	464.674	456.68	161.798	157.945	162.172	166.596	159.193
2020-04-30	94.9217	446	180	Train	487.914	478.109	475.947	483.627	483.118	177.128	173.69	177.74	176.769	176.128
2020-05-01	98.309	527	205	Validation	508.365	505.141	492.68	500.915	508.223	190.554	187.602	190.904	184.641	191.567
2020-05-02	101.276	585	200	Train	526.633	529.999	510.198	517.301	531.651	201.239	198.703	200.966	190.729	204.031
2020-05-03	103.834	540	220	Train	543.235	551.375	528.416	533.297	552.883	208.77	206.773	207.825	195.565	212.589
2020-05-04	105.989	553	228	Test	558.621	568.852	546.932	549.235	571.383	213.124	212.029	211.824	199.633	216.929
2020-05-05	107.749	595	234	Test	573.185	582.627	565.264	565.33	586.781	214.615	214.908	213.565	203.347	217.343
2020-05-06	109.117	625	203	Train	587.276	593.318	582.998	581.72	599.038	213.858	215.959	213.742	207.056	214.732
2020-05-07	110.096	603	203	Train	601.216	601.876	599.867	598.495	608.589	211.741	215.813	213.045	211.042	210.617
2020-05-08	110.692	621	218	Train	615.317	609.576	615.816	615.713	616.418	209.412	215.191	212.134	215.534	207.048
2020-05-09	110.909	606	219	Train	629.889	618.038	631.079	633.409	624.049	208.245	214.935	211.684	220.706	206.249
2020-05-10	110.756	625	201	Test	645.241	629.208	646.319	651.589	633.362	209.735	216.019	212.508	226.685	209.993
2020-05-11	110.246	630	212	Train	661.662	645.147	662.838	670.231	646.216	215.268	219.517	215.75	233.549	218.938
2020-05-12	109.391	691	216	Test	679.394	667.433	682.669	689.27	663.891	225.742	226.437	223.036	241.332	232.312
2020-05-13	108.21	708	265	Test	698.597	696.152	707.784	708.588	686.557	241.055	237.391	236.055	250.017	248.185
2020-05-14	106.722	745	246	Train	719.299	728.961	737.451	727.995	713.044	259.691	252.125	254.663	259.539	264.209
2020-05-15	104.949	741	288	Train	741.344	761.394	766.21	747.219	741.12	278.756	269.243	274.927	269.783	278.487
2020-05-16	102.916	748	300	Train	764.244	788.922	788.03	765.89	768.214	294.855	286.584	291.779	280.585	290.034
2020-05-17	100.646	757	316	Validation	786.93	809.131	801.769	783.541	792.203	305.758	302.163	303.759	291.735	298.806
2020-05-18	98.1654	814	318	Test	807.621	822.011	809.887	799.622	811.883	311.817	314.93	312.536	302.992	305.51
2020-05-19	95.4998	836	310	Train	824.316	828.718	815.018	813.54	826.974	315.664	324.802	320.085	314.108	311.384
2020-05-20	92.6752	816	306	Validation	835.762	830.545	818.813	824.729	837.81	320.237	332.339	327.597	324.856	317.954
2020-05-21	89.7171	831	335	Validation	841.966	828.895	822.149	832.768	844.953	327.194	338.566	335.599	335.09	326.646
2020-05-22	86.6505	889	339	Train	843.861	826.073	825.496	837.521	848.898	336.841	344.843	344.263	344.794	338.099
2020-05-23	83.4996	813	337	Train	842.702	825.617	829.134	839.303	849.855	348.769	352.251	353.584	354.152	351.51
2020-05-24	80.2877	811	379	Train	839.682	830.404	833.249	839.012	847.562	362.309	360.599	363.477	363.59	364.636
2020-05-25	77.0371	817	387	Validation	835.814	839.913	837.981	838.189	840.967	376.694	368.464	373.808	373.793	374.985
2020-05-26	73.7685	845	386	Train	831.929	850.868	843.425	838.956	827.554	391.096	374.564	384.416	385.665	381.396

## Sheet: Scenario_4
occurrence_date	daily_deaths_predicted	observed_standard_hospital_beds_occupancy	observed_ICU_hospital_beds_occupancy	sample	standard_hospital_beds_occupancy_ANN1	standard_hospital_beds_occupancy_ANN2	standard_hospital_beds_occupancy_ANN3	standard_hospital_beds_occupancy_ANN4	standard_hospital_beds_occupancy_ANN5	ICU_hospital_beds_occupancy_ANN1	ICU_hospital_beds_occupancy_ANN2	ICU_hospital_beds_occupancy_ANN3	ICU_hospital_beds_occupancy_ANN4	ICU_hospital_beds_occupancy_ANN5
2020-03-18	0	0	0	Validation	2.9341	-10.5227	0.0001	-2.7903	0	0.1247	-4.6057	0.016	-1.5819	0
2020-03-19	0	0	0	Train	3.0533	-7.8173	0.0001	-1.7417	0	0.1337	-3.4788	0.0222	-1.0322	0
2020-03-20	0	0	0	Train	3.1963	-5.3373	0.0002	-0.652	0	0.1449	-2.4132	0.0307	-0.493	0
2020-03-21	0	0	0	Train	3.3683	-3.0928	0.0004	0.4808	0	0.1588	-1.4148	0.0423	0.0364	0.0001
2020-03-22	0	0	0	Train	3.5754	-1.0897	0.0007	1.6588	0	0.1762	-0.4886	0.058	0.5567	0.0001
2020-03-23	0	0	0	Train	3.8255	0.6715	0.0012	2.8843	0.0001	0.1981	0.3617	0.0792	1.0684	0.0003
2020-03-24	0	0	0	Train	4.1279	2.1963	0.002	4.1596	0.0003	0.2261	1.1341	0.1076	1.5724	0.0008
2020-03-25	0	0	0	Train	4.4945	3.4981	0.0034	5.4869	0.0012	0.262	1.8288	0.1457	2.0695	0.0024
2020-03-26	0	7	0	Train	4.9396	4.5992	0.0057	6.8687	0.0048	0.3086	2.4488	0.1964	2.5605	0.0071
2020-03-27	0	5	0	Validation	5.481	5.5319	0.0094	8.3075	0.0182	0.3694	3.0002	0.2637	3.0464	0.0205
2020-03-28	0	3	0	Train	6.1399	6.3397	0.0153	9.8058	0.0644	0.4495	3.4933	0.3525	3.5283	0.0557
2020-03-29	0	6	0	Train	6.9419	7.0779	0.0249	11.3663	0.2031	0.5556	3.9423	0.4693	4.0072	0.1382
2020-03-30	0	7	3	Train	7.9169	7.8139	0.0401	12.9915	0.557	0.6971	4.3664	0.6223	4.4843	0.3083
2020-03-31	0	12	7	Test	9.099	8.6268	0.0643	14.6844	1.3167	0.8862	4.7896	0.8219	4.9609	0.6149
2020-04-01	1e-05	17	10	Train	10.5262	9.6062	0.1024	16.4477	2.6976	1.1393	5.2406	1.0811	5.4382	1.1017
2020-04-02	6e-05	15	11	Train	12.239	10.8498	0.162	18.2845	4.8567	1.4775	5.7524	1.4164	5.9177	1.7939
2020-04-03	0.0003	16	8	Test	14.278	12.4601	0.2547	20.1977	7.8283	1.9269	6.362	1.8482	6.4013	2.6942
2020-04-04	0.00127	17	11	Train	16.6814	14.5401	0.3977	22.1906	11.5219	2.5193	7.1086	2.402	6.8917	3.7915
2020-04-05	0.00474	16	8	Train	19.4826	17.1879	0.617	24.267	15.7777	3.2916	8.0326	3.109	7.3951	5.0743
2020-04-06	0.01544	18	7	Train	22.7095	20.4898	0.9513	26.4313	20.4368	4.2861	9.1745	4.0078	7.9258	6.5439
2020-04-07	0.04449	31	9	Train	26.3893	24.5121	1.4572	28.6888	25.391	5.5508	10.5733	5.1448	8.5161	8.2215
2020-04-08	0.11483	30	10	Train	30.5602	29.287	2.2178	31.0463	30.6031	7.1455	12.266	6.5759	9.2333	10.1521
2020-04-09	0.26818	40	12	Train	35.2919	34.7962	3.3528	33.5117	36.1089	9.1518	14.2862	8.3672	10.2024	12.4066
2020-04-10	0.57215	43	9	Train	40.7073	40.9565	5.033	36.0974	42.013	11.692	16.6644	10.5957	11.6285	15.0855
2020-04-11	1.1245	46	8	Train	46.9908	47.6246	7.4979	38.8302	48.4898	14.9467	19.4323	13.3488	13.8059	18.3278
2020-04-12	2.05198	68	9	Test	54.3612	54.6431	11.0765	41.7816	55.7902	19.1564	22.6324	16.7226	17.0946	22.3227
2020-04-13	3.50145	81	11	Test	62.9849	61.9267	16.2089	45.1292	64.2399	24.5745	26.3319	20.8194	21.8481	27.3141
2020-04-14	5.62354	67	38	Validation	72.8339	69.5614	23.4642	49.253	74.1981	31.3364	30.6327	25.7419	28.2895	33.5665
2020-04-15	8.55148	66	34	Test	83.5667	77.8628	33.5454	54.8493	85.9234	39.2644	35.6667	31.586	36.3684	41.2255
2020-04-16	12.3795	90	53	Train	94.5983	87.3533	47.268	63.0161	99.3114	47.7614	41.5793	38.4309	45.6583	50.0043
2020-04-17	17.1456	99	62	Train	105.48	98.6664	65.4949	75.2415	113.611	56.0166	48.5081	46.3263	55.366	58.7897
2020-04-18	22.8224	93	64	Validation	116.459	112.431	89.0077	93.2313	127.556	63.5042	56.5584	55.278	64.498	65.7163
2020-04-19	29.3175	102	74	Train	128.904	129.283	118.314	118.535	140.488	70.3936	65.7311	65.2324	72.1597	69.4187
2020-04-20	36.4825	173	80	Train	145.432	150.346	153.413	151.989	154.277	77.5502	75.701	76.0627	77.8902	70.8446
2020-04-21	44.1287	183	77	Train	169.627	178.715	193.599	193.088	174.539	86.1597	85.3523	87.561	81.8908	73.5362
2020-04-22	52.0453	223	78	Train	204.828	221.055	237.393	239.506	209.471	97.0869	92.3971	99.4414	85.0229	81.7961
2020-04-23	60.0172	257	81	Train	251.442	283.312	282.707	287.103	264.364	110.132	94.5447	111.358	88.5471	97.7484
2020-04-24	67.8407	297	96	Test	304.607	355.002	327.205	330.743	331.404	123.839	93.3976	122.938	93.7129	117.645
2020-04-25	75.3349	435	123	Train	356.172	405.725	368.75	365.946	387.894	136.398	95.9672	133.827	101.402	132.31
2020-04-26	82.349	433	120	Test	399.963	419.672	405.776	390.849	416.89	146.803	107.637	143.735	111.995	136.65
2020-04-27	88.765	446	149	Validation	434.34	414.87	437.466	407.433	424	155.06	126.541	152.478	125.446	135.355
2020-04-28	94.4986	409	136	Train	460.776	415.989	463.74	421.016	427.084	161.705	147.489	160.001	141.401	136.695
2020-04-29	99.4972	392	148	Train	481.648	432.528	485.115	437.86	439.847	167.339	166.762	166.379	159.158	146.152
2020-04-30	103.737	446	180	Train	499.045	461.325	502.522	462.036	466.147	172.438	182.836	171.804	177.522	164.971
2020-05-01	107.217	527	205	Train	514.468	495.226	517.114	493.34	501.394	177.327	195.422	176.548	194.785	190.036
2020-05-02	109.96	585	200	Train	528.904	528.015	530.108	527.516	536.373	182.217	204.714	180.929	209.036	214.316
2020-05-03	112.003	540	220	Train	542.972	555.873	542.644	558.584	562.483	187.239	211.074	185.27	218.768	230.043
2020-05-04	113.398	553	228	Train	557.056	577.293	555.67	581.797	576.363	192.474	214.957	189.863	223.46	233.609
2020-05-05	114.202	595	234	Train	571.391	592.541	569.867	595.619	580.994	197.98	216.924	194.942	223.782	227.543
2020-05-06	114.482	625	203	Validation	586.121	603.08	585.603	601.92	582.986	203.793	217.649	200.672	221.355	217.804
2020-05-07	114.303	603	203	Train	601.334	611.014	602.937	604.723	588.681	209.948	217.897	207.143	218.182	209.811
2020-05-08	113.731	621	218	Train	617.083	618.607	621.659	608.429	601.627	216.472	218.463	214.374	216.074	206.501
2020-05-09	112.828	606	219	Train	633.39	627.862	641.36	616.398	622.075	223.393	220.08	222.328	216.263	208.461
2020-05-10	111.65	625	201	Test	650.254	640.202	661.517	630.279	647.87	230.735	223.322	230.921	219.298	214.842
2020-05-11	110.248	630	212	Validation	667.643	656.291	681.581	650.041	675.867	238.521	228.522	240.043	225.137	224.211
2020-05-12	108.665	691	216	Train	685.49	676.003	701.048	674.434	703.196	246.767	235.737	249.574	233.352	235.156
2020-05-13	106.937	708	265	Train	703.686	698.543	719.504	701.567	727.95	255.484	244.772	259.392	243.337	246.611
2020-05-14	105.094	745	246	Train	722.068	722.668	736.652	729.407	749.284	264.669	255.241	269.389	254.469	257.952
2020-05-15	103.16	741	288	Validation	740.415	746.948	752.304	756.128	767.141	274.306	266.663	279.474	266.207	268.925
2020-05-16	101.155	748	300	Train	758.442	770.014	766.371	780.293	781.894	284.362	278.553	289.577	278.136	279.526
2020-05-17	99.0944	757	316	Test	775.799	790.733	778.841	800.909	794.059	294.784	290.497	299.65	289.975	289.875
2020-05-18	96.991	814	318	Validation	792.078	808.308	789.751	817.415	804.122	305.499	302.195	309.666	301.561	300.133
2020-05-19	94.8555	836	310	Train	806.828	822.293	799.17	829.618	812.453	316.414	313.474	319.619	312.826	310.45
2020-05-20	92.6973	816	306	Train	819.582	832.565	807.181	837.621	819.291	327.419	324.282	329.515	323.773	320.939
2020-05-21	90.5243	831	335	Train	829.895	839.247	813.863	841.746	824.754	338.395	334.656	339.376	334.447	331.668
2020-05-22	88.3441	889	339	Train	837.39	842.628	819.281	842.469	828.855	349.218	344.698	349.229	344.924	342.658
2020-05-23	86.1638	813	337	Train	841.806	843.094	823.477	840.355	831.541	359.777	354.548	359.104	355.287	353.887
2020-05-24	83.99	811	379	Train	843.044	841.06	826.455	836.017	832.713	369.98	364.353	369.027	365.623	365.294
2020-05-25	81.8292	817	387	Validation	841.202	836.934	828.163	830.071	832.261	379.774	374.258	379.003	376.01	376.791
2020-05-26	79.6873	845	386	Train	836.577	831.089	828.472	823.113	830.087	389.145	384.388	389.007	386.518	388.27
2020-05-27	77.5701	835	414	Train	829.649	823.853	827.132	815.695	826.126	398.13	394.846	398.966	397.203	399.615
2020-05-28	75.4831	842	410	Validation	821.041	815.512	823.7	808.313	820.372	406.807	405.707	408.737	408.108	410.712
2020-05-29	73.431	810	420	Train	811.447	806.31	817.41	801.403	812.878	415.294	417.022	418.101	419.269	421.467
2020-05-30	71.4183	822	425	Train	801.574	796.469	806.943	795.335	803.772	423.728	428.816	426.764	430.709	431.81
2020-05-31	69.4488	761	443	Test	792.068	786.184	789.987	790.414	793.243	432.252	441.094	434.39	442.446	441.706
2020-06-01	67.5261	750	452	Train	783.477	775.644	762.435	786.89	781.539	441	453.841	440.673	454.494	451.158
2020-06-02	65.6528	777	463	Test	776.216	765.032	717.052	784.956	768.946	450.082	467.027	445.419	466.864	460.208

## Sheet: Scenario_5
occurrence_date	daily_deaths_predicted	observed_standard_hospital_beds_occupancy	observed_ICU_hospital_beds_occupancy	sample	standard_hospital_beds_occupancy_ANN1	standard_hospital_beds_occupancy_ANN2	standard_hospital_beds_occupancy_ANN3	standard_hospital_beds_occupancy_ANN4	standard_hospital_beds_occupancy_ANN5	ICU_hospital_beds_occupancy_ANN1	ICU_hospital_beds_occupancy_ANN2	ICU_hospital_beds_occupancy_ANN3	ICU_hospital_beds_occupancy_ANN4	ICU_hospital_beds_occupancy_ANN5
2020-03-18	0	0	0	Train	-14.3807	2.7948	4.01	2.4971	1.7877	-2.0706	1.1606	-7.9747	0.3176	-4.372
2020-03-19	0	0	0	Train	-12.7217	3.0668	3.0794	2.7809	1.0333	-1.4522	1.3429	-6.1096	0.3721	-3.6813
2020-03-20	0	0	0	Validation	-11.0504	3.3587	2.3012	3.1046	0.3402	-0.8225	1.5483	-4.3512	0.4369	-3.0229
2020-03-21	0	0	0	Train	-9.367	3.6713	1.6871	3.4742	-0.2775	-0.181	1.779	-2.7024	0.5137	-2.3942
2020-03-22	0	0	0	Train	-7.6721	4.0056	1.2499	3.8968	-0.8031	0.4725	2.037	-1.1661	0.6049	-1.7915
2020-03-23	0	0	0	Train	-5.9663	4.3623	1.0029	4.3803	-1.2182	1.1384	2.3249	0.2551	0.713	-1.2108
2020-03-24	0	0	0	Train	-4.25	4.7424	0.9605	4.9341	-1.5018	1.8171	2.645	1.5587	0.8411	-0.6474
2020-03-25	0	0	0	Train	-2.5238	5.1466	1.1379	5.5688	-1.6306	2.5089	2.9997	2.7422	0.9925	-0.0958
2020-03-26	0	7	0	Validation	-0.7885	5.5758	1.5514	6.2968	-1.5785	3.2142	3.3917	3.8035	1.1713	0.4504
2020-03-27	1e-05	5	0	Train	0.9555	6.0309	2.2182	7.132	-1.317	3.9335	3.8235	4.7408	1.3819	0.9981
2020-03-28	3e-05	3	0	Train	2.7073	6.5125	3.1564	8.0904	-0.8147	4.6672	4.2978	5.5524	1.6294	1.5552
2020-03-29	0.00011	6	0	Train	4.4664	7.0215	4.3852	9.1904	-0.0376	5.4158	4.8175	6.2372	1.9196	2.1307
2020-03-30	0.00039	7	3	Train	6.2322	7.5588	5.9249	10.4525	1.0513	6.1799	5.3852	6.7947	2.2589	2.734
2020-03-31	0.00123	12	7	Validation	8.0045	8.1253	7.7962	11.9001	2.4921	6.9602	6.0039	7.226	2.6545	3.3756
2020-04-01	0.00352	17	10	Validation	9.7845	8.7225	10.0202	13.5592	4.3277	7.7579	6.6767	7.5348	3.1145	4.0669
2020-04-02	0.00927	15	11	Train	11.5752	9.3528	12.6168	15.459	6.604	8.5747	7.4073	7.7305	3.6485	4.8199
2020-04-03	0.02269	16	8	Validation	13.3848	10.0211	15.6029	17.631	9.3693	9.4142	8.2004	7.8327	4.268	5.6476
2020-04-04	0.05169	17	11	Train	15.2295	10.7364	18.9885	20.1092	12.6714	10.2823	9.0629	7.8767	4.9884	6.5637
2020-04-05	0.11027	16	8	Train	17.1396	11.5156	22.7712	22.9283	16.5527	11.1893	10.0058	7.923	5.8313	7.5831
2020-04-06	0.22114	18	7	Train	19.1662	12.3885	26.9291	26.1219	21.0402	12.1522	11.0465	8.065	6.8294	8.7215
2020-04-07	0.41869	31	9	Train	21.39	13.4047	31.4118	29.7185	26.1315	13.1971	12.2132	8.436	8.0328	9.9964
2020-04-08	0.75133	30	10	Train	23.9289	14.6434	36.1336	33.7376	31.7767	14.362	13.5487	9.2106	9.5178	11.4286
2020-04-09	1.28244	40	12	Train	26.946	16.2253	40.9699	38.1844	37.8631	15.6991	15.1164	10.5966	11.3969	13.0436
2020-04-10	2.08943	43	9	Train	30.6535	18.3296	45.7638	43.0466	44.2082	17.2765	17.0045	12.8154	13.8275	14.8776
2020-04-11	3.25982	46	8	Train	35.3139	21.2154	50.348	48.296	50.5749	19.1781	19.3301	16.0652	17.0107	16.9841
2020-04-12	4.88492	68	9	Validation	41.237	25.2494	54.5903	53.8997	56.7169	21.503	22.2391	20.4707	21.1668	19.4452
2020-04-13	7.05133	81	11	Train	48.7727	30.9357	58.4679	59.8444	62.4623	24.3631	25.8997	26.0208	26.4669	22.3828
2020-04-14	9.83123	67	38	Train	58.2999	38.9342	62.1763	66.1793	67.8351	27.8788	30.486	32.5079	32.9182	25.966
2020-04-15	13.2735	66	34	Validation	70.2097	50.0447	66.2639	73.083	73.2022	32.1741	36.1483	39.5065	40.2475	30.404
2020-04-16	17.3963	90	53	Train	84.8837	65.121	71.7643	80.9587	79.4165	37.3682	42.9722	46.4433	47.8875	35.9179
2020-04-17	22.1833	99	62	Test	102.663	84.892	80.2593	90.564	87.899	43.5661	50.9357	52.8139	55.1433	42.6839
2020-04-18	27.5832	93	64	Train	123.807	109.713	93.7679	103.16	100.568	50.8453	59.8832	58.5018	61.4737	50.763
2020-04-19	33.5131	102	74	Train	148.452	139.341	114.355	120.612	119.506	59.2417	69.5327	63.9832	66.7296	60.0481
2020-04-20	39.865	173	80	Train	176.554	172.856	143.432	145.253	146.308	68.7339	79.5225	70.1373	71.2528	70.2738
2020-04-21	46.514	183	77	Train	207.85	208.805	180.931	179.138	181.278	79.2307	89.4827	77.7035	75.839	81.1077
2020-04-22	53.3276	223	78	Train	241.827	245.526	224.804	222.46	222.886	90.5634	99.1047	86.8707	81.5646	92.2752
2020-04-23	60.1741	257	81	Train	277.723	281.504	271.374	271.955	267.956	102.487	108.185	97.3488	89.4529	103.625
2020-04-24	66.9297	297	96	Test	314.561	315.621	316.557	321.429	312.673	114.692	116.636	108.681	100.039	115.077
2020-04-25	73.4835	435	123	Test	351.223	347.246	357.214	364.876	353.832	126.829	124.469	120.418	113.049	126.521
2020-04-26	79.7403	433	120	Validation	386.545	376.19	391.844	399.295	389.634	138.537	131.765	132.135	127.455	137.755
2020-04-27	85.6222	446	149	Train	419.443	402.581	420.427	424.917	419.728	149.485	138.644	143.443	141.915	148.517
2020-04-28	91.0675	409	136	Train	449.025	426.742	443.853	443.772	444.758	159.406	145.238	154.043	155.314	158.566
2020-04-29	96.0297	392	148	Train	474.696	449.075	463.35	458.319	465.808	168.127	151.68	163.766	167.043	167.738
2020-04-30	100.476	446	180	Train	496.225	469.995	480.131	470.725	484	175.59	158.086	172.57	176.969	175.975
2020-05-01	104.383	527	205	Train	513.77	489.881	495.225	482.647	500.295	181.862	164.559	180.51	185.268	183.307
2020-05-02	107.74	585	200	Test	527.859	509.059	509.444	495.252	515.439	187.126	171.183	187.705	192.25	189.832
2020-05-03	110.541	540	220	Train	539.324	527.789	523.399	509.296	529.989	191.663	178.027	194.298	198.246	195.683
2020-05-04	112.79	553	228	Train	549.2	546.273	537.541	525.209	544.355	195.819	185.143	200.436	203.559	201.01
2020-05-05	114.495	595	234	Train	558.601	564.654	552.193	543.157	558.851	199.966	192.569	206.26	208.442	205.968
2020-05-06	115.67	625	203	Validation	568.588	583.019	567.583	563.086	573.723	204.465	200.333	211.897	213.099	210.706
2020-05-07	116.334	603	203	Train	580.052	601.412	583.854	584.748	589.175	209.624	208.447	217.457	217.692	215.371
2020-05-08	116.512	621	218	Train	593.625	619.832	601.081	607.732	605.378	215.672	216.915	223.035	222.351	220.098
2020-05-09	116.231	606	219	Train	609.622	638.24	619.274	631.504	622.463	222.74	225.728	228.715	227.182	225.018
2020-05-10	115.524	625	201	Train	628.038	656.563	638.379	655.449	640.519	230.857	234.872	234.567	232.275	230.255
2020-05-11	114.423	630	212	Train	648.573	674.7	658.279	678.934	659.573	239.956	244.318	240.655	237.713	235.923
2020-05-12	112.966	691	216	Train	670.694	692.524	678.791	701.364	679.571	249.893	254.032	247.036	243.574	242.129
2020-05-13	111.189	708	265	Train	693.712	709.888	699.668	722.236	700.361	260.471	263.974	253.765	249.94	248.966
2020-05-14	109.13	745	246	Train	716.864	726.629	720.601	741.176	721.673	271.46	274.095	260.894	256.894	256.513
2020-05-15	106.828	741	288	Test	739.388	742.573	741.224	757.947	743.114	282.629	284.341	268.478	264.522	264.827
2020-05-16	104.32	748	300	Train	760.588	757.542	761.123	772.453	764.164	293.758	294.656	276.573	272.915	273.94
2020-05-17	101.64	757	316	Train	779.876	771.358	779.854	784.703	784.202	304.658	304.979	285.237	282.151	283.854
2020-05-18	98.8224	814	318	Test	796.799	783.848	796.955	794.789	802.538	315.178	315.251	294.523	292.295	294.535
2020-05-19	95.8993	836	310	Test	811.043	794.853	811.977	802.846	818.466	325.21	325.41	304.477	303.373	305.913
2020-05-20	92.8995	816	306	Train	822.432	804.229	824.501	809.029	831.333	334.687	335.398	315.129	315.356	317.879
2020-05-21	89.8498	831	335	Train	830.91	811.855	834.171	813.486	840.603	343.581	345.159	326.483	328.141	330.289
2020-05-22	86.7741	889	339	Train	836.524	817.635	840.717	816.344	845.927	351.898	354.64	338.505	341.534	342.962
2020-05-23	83.6937	813	337	Train	839.4	821.506	843.979	817.702	847.179	359.671	363.795	351.11	355.25	355.697
2020-05-24	80.6275	811	379	Train	839.719	823.433	843.922	817.627	844.48	366.954	372.582	364.159	368.928	368.27
2020-05-25	77.5919	817	387	Test	837.702	823.414	840.65	816.155	838.183	373.815	380.969	377.451	382.174	380.457
2020-05-26	74.6006	845	386	Train	833.586	821.481	834.393	813.298	828.834	380.333	388.927	390.728	394.607	392.039
2020-05-27	71.6656	835	414	Test	827.616	817.696	825.505	809.056	817.114	386.592	396.437	403.685	405.915	402.82
2020-05-28	68.7966	842	410	Train	820.032	812.152	814.431	803.424	803.768	392.678	403.486	415.983	415.891	412.636
2020-05-29	66.0016	810	420	Validation	811.06	804.964	801.685	796.411	789.539	398.677	410.068	427.277	424.45	421.363
2020-05-30	63.2869	822	425	Validation	800.907	796.27	787.808	788.053	775.111	404.671	416.187	437.232	431.617	428.923
2020-05-31	60.6572	761	443	Test	789.76	786.224	773.337	778.423	761.071	410.74	421.848	445.553	437.498	435.281
2020-06-01	58.1161	750	452	Train	777.783	774.99	758.775	767.638	747.883	416.958	427.065	451.998	442.25	440.448
2020-06-02	55.6659	777	463	Train	765.114	762.743	744.564	755.862	735.885	423.395	431.856	456.394	446.047	444.468
2020-06-03	53.3081	759	477	Test	751.873	749.654	731.071	743.294	725.294	430.119	436.243	458.645	449.061	447.415
2020-06-04	51.043	705	454	Train	738.152	735.897	718.578	730.161	716.224	437.189	440.252	458.73	451.447	449.385
2020-06-05	48.8705	692	485	Validation	724.029	721.637	707.284	716.697	708.701	444.664	443.91	456.697	453.336	450.484
2020-06-06	46.7897	693	456	Train	709.559	707.031	697.308	703.13	702.685	452.598	447.246	452.656	454.836	450.827
2020-06-07	44.7993	701	471	Test	694.782	692.226	688.7	689.667	698.089	461.041	450.291	446.762	456.033	450.528
2020-06-08	42.8975	675	443	Train	679.721	677.354	681.452	676.484	694.796	470.041	453.076	439.209	456.995	449.696
2020-06-09	41.0822	671	426	Train	664.386	662.536	675.511	663.721	692.675	479.644	455.631	430.21	457.774	448.435

## Sheet: Scenario_6
occurrence_date	daily_deaths_predicted	observed_standard_hospital_beds_occupancy	observed_ICU_hospital_beds_occupancy	sample	standard_hospital_beds_occupancy_ANN1	standard_hospital_beds_occupancy_ANN2	standard_hospital_beds_occupancy_ANN3	standard_hospital_beds_occupancy_ANN4	standard_hospital_beds_occupancy_ANN5	ICU_hospital_beds_occupancy_ANN1	ICU_hospital_beds_occupancy_ANN2	ICU_hospital_beds_occupancy_ANN3	ICU_hospital_beds_occupancy_ANN4	ICU_hospital_beds_occupancy_ANN5
2020-03-18	0	0	0	Train	17.629	2.0835	4.6853	20.9098	14.7985	-3.9544	7.2186	0.4192	-2.8066	-2.2237
2020-03-19	0	0	0	Test	14.1578	2.2891	5.0793	17.3389	12.7318	-2.9279	7.3942	0.4803	-2.4045	-1.3305
2020-03-20	0	0	0	Train	10.98	2.5217	5.523	14.0236	10.7463	-1.9825	7.591	0.5515	-2.0025	-0.4512
2020-03-21	0	0	0	Train	8.1143	2.7853	6.023	10.9833	8.8512	-1.1157	7.8101	0.6346	-1.595	0.4138
2020-03-22	0	0	0	Validation	5.5806	3.0843	6.5869	8.239	7.0572	-0.3241	8.0533	0.732	-1.1763	1.2644
2020-03-23	0	0	0	Train	3.4004	3.4239	7.2232	5.8133	5.3775	0.3963	8.3219	0.8462	-0.74	2.1003
2020-03-24	0	0	0	Train	1.5963	3.8098	7.9416	3.7302	3.827	1.05	8.618	0.9803	-0.2798	2.9212
2020-03-25	0	0	0	Validation	0.1928	4.2489	8.753	2.0159	2.4239	1.6425	8.9435	1.1381	0.2116	3.7268
2020-03-26	0	7	0	Train	-0.784	4.749	9.6697	0.6978	1.189	2.1799	9.3007	1.324	0.7414	4.5171
2020-03-27	0	5	0	Train	-1.3068	5.3189	10.7054	-0.1945	0.147	2.6694	9.6921	1.5433	1.3175	5.2921
2020-03-28	0	3	0	Train	-1.346	5.969	11.8754	-0.6299	-0.6734	3.1187	10.1204	1.8023	1.948	6.0521
2020-03-29	1e-05	6	0	Train	-0.871	6.711	13.1969	-0.5756	-1.2388	3.5366	10.5886	2.1084	2.6415	6.7982
2020-03-30	4e-05	7	3	Train	0.1508	7.5585	14.6885	0.0029	-1.511	3.9329	11.1002	2.4704	3.4069	7.532
2020-03-31	0.00013	12	7	Train	1.7534	8.5269	16.371	1.1412	-1.4458	4.3181	11.6588	2.8987	4.2534	8.2565
2020-04-01	0.00048	17	10	Train	3.9719	9.6341	18.2667	2.8764	-0.9927	4.7047	12.2683	3.4056	5.1904	8.9765
2020-04-02	0.00162	15	11	Test	6.8418	10.9001	20.4	5.2454	-0.0938	5.1071	12.9332	4.0054	6.2272	9.6987
2020-04-03	0.00491	16	8	Train	10.3971	12.348	22.7967	8.2843	1.3179	5.5438	13.658	4.7151	7.373	10.4329
2020-04-04	0.01359	17	11	Train	14.6665	14.0042	25.4839	12.0246	3.3208	6.0414	14.4477	5.5544	8.6361	11.1915
2020-04-05	0.03452	16	8	Train	19.6653	15.8984	28.4885	16.4875	6.0084	6.6401	15.3072	6.5474	10.0234	11.9896
2020-04-06	0.08084	18	7	Validation	25.3815	18.0647	31.8353	21.673	9.491	7.402	16.2414	7.7232	11.5403	12.8442
2020-04-07	0.17561	31	9	Train	31.7544	20.5426	35.5428	27.5436	13.8946	8.4205	17.2552	9.1199	13.1909	13.7743
2020-04-08	0.35572	30	10	Validation	38.6466	23.3792	39.6159	34.0034	19.3486	9.827	18.354	10.7887	14.9791	14.8025
2020-04-09	0.67558	40	12	Train	45.8158	26.6335	44.0372	40.8772	25.9609	11.7922	19.5455	12.8029	16.913	15.9587
2020-04-10	1.20877	43	9	Train	52.8987	30.3836	48.7566	47.8988	33.7755	14.512	20.842	15.2687	19.0123	17.2899
2020-04-11	2.04689	46	8	Train	59.4289	34.7382	53.687	54.7269	42.722	18.1775	22.2663	18.3394	21.3206	18.8713
2020-04-12	3.2946	68	9	Test	64.9085	39.8548	58.7147	61.002	52.5768	22.9234	23.8589	22.2251	23.9246	20.8184
2020-04-13	5.06088	81	11	Validation	68.9532	45.9638	63.7374	66.4604	62.9644	28.7651	25.6883	27.1862	26.9775	23.2947
2020-04-14	7.44744	67	38	Train	71.5073	53.4009	68.7407	71.1024	73.4284	35.5397	27.8624	33.4808	30.718	26.5068
2020-04-15	10.536	66	34	Test	73.0975	62.6441	73.9129	75.3894	83.5862	42.884	30.5406	41.2232	35.4656	30.6841
2020-04-16	14.3767	90	53	Train	75.0478	74.3487	79.7828	80.4146	93.3535	50.2887	33.9419	50.1353	41.5603	36.0373
2020-04-17	18.9801	99	62	Train	79.5364	89.3602	87.3481	87.9587	103.189	57.2473	38.3456	59.2984	49.2247	42.6995
2020-04-18	24.3125	93	64	Test	89.3523	108.665	98.1588	100.327	114.278	63.4661	44.0742	67.2226	58.3702	50.6626
2020-04-19	30.2981	102	74	Train	107.261	133.216	114.303	119.884	128.536	69.0242	51.4471	72.528	68.456	59.7343
2020-04-20	36.8239	173	80	Train	135.065	163.59	138.169	148.3	148.309	74.3707	60.6931	74.9642	78.5713	69.5551
2020-04-21	43.7492	183	77	Train	172.703	199.529	171.717	185.718	175.677	80.1484	71.8292	75.8969	87.8218	79.7135
2020-04-22	50.9166	223	78	Validation	217.918	239.608	215.124	230.264	211.445	86.9612	84.5557	77.7487	95.8406	89.9421
2020-04-23	58.1635	257	81	Train	266.836	281.372	265.51	278.336	254.285	95.197	98.2433	82.901	103.027	100.293
2020-04-24	65.3323	297	96	Test	315.221	322.004	317.26	325.715	300.715	104.938	112.06	92.794	110.273	111.129
2020-04-25	72.2789	435	123	Validation	359.716	359.184	364.417	368.898	346.265	115.954	125.198	107.36	118.39	122.855
2020-04-26	78.8786	433	120	Train	398.471	391.636	403.224	405.916	387.204	127.781	137.071	124.891	127.693	135.534
2020-04-27	85.0297	446	149	Train	431.064	419.171	432.89	436.364	421.675	139.86	147.418	142.768	137.978	148.697
2020-04-28	90.6547	409	136	Train	458.034	442.385	454.752	460.906	449.69	151.665	156.264	158.735	148.741	161.493
2020-04-29	95.6995	392	148	Train	480.376	462.275	471.072	480.715	472.395	162.79	163.837	171.702	159.442	173.056
2020-04-30	100.131	446	180	Train	499.181	479.937	484.184	497.055	491.261	172.983	170.461	181.648	169.658	182.813
2020-05-01	103.937	527	205	Train	515.447	496.375	496.075	511.065	507.594	182.128	176.478	189.117	179.131	190.594
2020-05-02	107.117	585	200	Train	530.007	512.41	508.257	523.688	522.363	190.22	182.203	194.804	187.757	196.57
2020-05-03	109.686	540	220	Train	543.53	528.653	521.773	535.668	536.237	197.331	187.9	199.335	195.543	201.121
2020-05-04	111.668	553	228	Train	556.543	545.505	537.247	547.587	549.691	203.588	193.773	203.209	202.568	204.714
2020-05-05	113.092	595	234	Train	569.463	563.177	554.954	559.891	563.109	209.147	199.973	206.798	208.957	207.805
2020-05-06	113.992	625	203	Train	582.619	581.716	574.864	572.925	576.855	214.186	206.599	210.377	214.853	210.801
2020-05-07	114.407	603	203	Train	596.274	601.03	596.693	586.945	591.3	218.892	213.706	214.151	220.412	214.033
2020-05-08	114.375	621	218	Train	610.638	620.922	619.953	602.135	606.812	223.456	221.313	218.28	225.788	217.756
2020-05-09	113.936	606	219	Train	625.864	641.114	644	618.604	623.714	228.071	229.407	222.894	231.135	222.158
2020-05-10	113.128	625	201	Train	642.053	661.285	668.108	636.381	642.218	232.924	237.948	228.104	236.601	227.368
2020-05-11	111.989	630	212	Train	659.244	681.096	691.545	655.409	662.34	238.195	246.872	234.006	242.324	233.466
2020-05-12	110.557	691	216	Train	677.401	700.225	713.647	675.534	683.818	244.046	256.101	240.688	248.435	240.5
2020-05-13	108.868	708	265	Validation	696.409	718.382	733.881	696.5	706.08	250.62	265.546	248.221	255.05	248.488
2020-05-14	106.956	745	246	Test	716.054	735.336	751.879	717.943	728.281	258.031	275.114	256.658	262.272	257.429
2020-05-15	104.852	741	288	Train	736.029	750.914	767.446	739.4	749.434	266.356	284.713	266.029	270.182	267.303
2020-05-16	102.587	748	300	Train	755.926	765.007	780.536	760.327	768.606	275.631	294.26	276.325	278.839	278.064
2020-05-17	100.191	757	316	Train	775.253	777.561	791.221	780.126	785.096	285.845	303.687	287.498	288.277	289.635
2020-05-18	97.6886	814	318	Test	793.459	788.569	799.645	798.188	798.539	296.936	312.944	299.441	298.497	301.889
2020-05-19	95.1051	836	310	Validation	809.966	798.053	805.984	813.934	808.889	308.799	322.006	311.995	309.467	314.643
2020-05-20	92.4627	816	306	Train	824.216	806.051	810.42	826.867	816.331	321.283	330.872	324.945	321.117	327.659
2020-05-21	89.7818	831	335	Validation	835.714	812.601	813.116	836.612	821.164	334.203	339.566	338.033	333.335	340.661
2020-05-22	87.0808	889	339	Train	844.076	817.727	814.211	842.95	823.71	347.351	348.137	350.98	345.97	353.361
2020-05-23	84.3759	813	337	Test	849.059	821.427	813.812	845.828	824.255	360.5	356.651	363.509	358.832	365.494
2020-05-24	81.6817	811	379	Train	850.587	823.655	812.004	845.363	823.037	373.425	365.181	375.373	371.7	376.841
2020-05-25	79.0108	817	387	Validation	848.751	824.31	808.857	841.819	820.241	385.905	373.79	386.376	384.335	387.253
2020-05-26	76.3742	845	386	Train	843.794	823.226	804.437	835.58	816.023	397.735	382.512	396.385	396.489	396.649
2020-05-27	73.7813	835	414	Train	836.087	820.168	798.819	827.103	810.519	408.735	391.322	405.335	407.925	405.01
2020-05-28	71.2399	842	410	Test	826.093	814.848	792.1	816.885	803.864	418.753	400.125	413.219	418.43	412.369
2020-05-29	68.7566	810	420	Validation	814.324	806.976	784.403	805.419	796.2	427.672	408.748	420.079	427.829	418.789
2020-05-30	66.3366	822	425	Train	801.306	796.358	775.884	793.166	787.678	435.408	416.969	425.989	435.991	424.357
2020-05-31	63.9841	761	443	Validation	787.543	783.044	766.727	780.534	778.464	441.915	424.559	431.043	442.836	429.166
2020-06-01	61.7023	750	452	Test	773.495	767.462	757.133	767.864	768.726	447.176	431.336	435.342	448.332	433.31
2020-06-02	59.4934	777	463	Train	759.558	750.463	747.315	755.426	758.631	451.208	437.2	438.986	452.49	436.878
2020-06-03	57.359	759	477	Train	746.061	733.202	737.478	743.423	748.341	454.051	442.139	442.069	455.362	439.95
2020-06-04	55.2999	705	454	Train	733.256	716.893	727.812	731.997	738.005	455.768	446.217	444.675	457.025	442.599
2020-06-05	53.3161	692	485	Train	721.328	702.534	718.478	721.239	727.751	456.437	449.539	446.881	457.581	444.887
2020-06-06	51.4075	693	456	Train	710.402	690.748	709.606	711.197	717.69	456.147	452.229	448.75	457.141	446.868
2020-06-07	49.5732	701	471	Train	700.544	681.759	701.294	701.886	707.91	454.994	454.405	450.338	455.825	448.588
2020-06-08	47.8123	675	443	Train	691.782	675.47	693.602	693.298	698.48	453.078	456.172	451.69	453.752	450.086
2020-06-09	46.1233	671	426	Train	684.106	671.588	686.566	685.407	689.449	450.498	457.62	452.846	451.038	451.395
2020-06-10	44.5046	712	416	Train	677.482	669.726	680.193	678.177	680.849	447.349	458.818	453.838	447.792	452.542
2020-06-11	42.9544	683	419	Test	671.854	669.484	674.473	671.564	672.699	443.724	459.822	454.694	444.117	453.551
2020-06-12	41.4707	631	430	Train	667.158	670.492	669.378	665.522	665.005	439.709	460.675	455.436	440.103	454.442
2020-06-13	40.0514	659	450	Train	663.319	672.432	664.874	660.003	657.765	435.383	461.41	456.082	435.832	455.231
2020-06-14	38.6943	650	449	Train	660.261	675.043	660.916	654.962	650.969	430.817	462.05	456.649	431.377	455.931
2020-06-15	37.3973	692	432	Train	657.907	678.115	657.46	650.353	644.602	426.077	462.616	457.148	426.801	456.555
2020-06-16	36.1581	667	440	Test	656.18	681.49	654.459	646.135	638.646	421.22	463.121	457.592	422.156	457.114
