# Supplementary material for: Artificial neural networks for short-term forecasting of cases, deaths, and hospital beds occupancy in the COVID-19 pandemic at the Brazilian Amazon
Source: PLoS One. 2021 Mar 11;16(3):e0248161. doi: 10.1371/journal.pone.0248161 (PMC7951831; doi:10.1371/journal.pone.0248161)
Supplement: S4 Appendix — (XLSX) [file pone.0248161.s004.xlsx]

## Sheet: Forecasts_of_scenario_1 
date	observed_cumulative_cases	observed_cumulative_deaths	cumulative_cases_ANN1	cumulative_cases_ANN2	cumulative_cases_ANN3	cumulative_cases_ANN4	cumulative_cases_ANN5	cumulative_deaths_ANN1	cumulative_deaths_ANN2	cumulative_deaths_ANN3	cumulative_deaths_ANN4	cumulative_deaths_ANN5
2020-05-13	10343	1021	10192.5	8884.6	9914.23	9848.89	8871.59	983.18	822.176	999.152	935.899	793.489
2020-05-14	11473	1094	11143.4	10051	10787.5	10694.4	9828.09	1099.48	951.393	1117.02	1037.08	841.992
2020-05-15	12638	1174	12179.6	12152.5	11724.1	11601	11640	1227.69	1185.41	1246.4	1147.27	902.811
2020-05-16	13464	1222	13309.1	16141.6	12727.6	12571.4	15425.5	1368.87	1622.67	1388.15	1267.15	991.8
2020-05-17	14201	1279	14541	22185	13801.6	13608.6	19857.8	1524.16	2202.75	1543.18	1397.41	1154.99
2020-05-18	15467	1391	15884.8	29050.5	14950	14715	22746.4	1694.75	2748.96	1712.45	1538.78	1545.6
2020-05-19	15470	1391	17350.9	38654.6	16176.4	15892.9	26512.7	1881.93	3440.44	1896.97	1692.05	2160.61
2020-05-20	18930	1776	18950.7	53738.1	17484.9	17144.5	34332.7	2087.02	4289.46	2097.76	1857.99	2483.94
2020-05-21	20532	1891	20696.3	75094.3	18879.3	18471.3	51560.9	2311.46	5422.55	2315.93	2037.43	2912.96
2020-05-22	22697	2001	22600.5	112675	20363.7	19874.9	85519.1	2556.71	6406.42	2552.59	2231.22	3668.67
2020-05-23	24125	2148	24677.5	164805	21942.2	21356.5	133605	2824.31	7450.91	2808.93	2440.22	5319.46
2020-05-24	24815	2288	26941.9	210152	23619	22917	172010	3115.86	8162.64	3086.15	2665.32	8929.73
2020-05-25	27366	2427	29409.9	243260	25398.1	24557.2	217640	3433.01	8936.09	3385.53	2907.43	13752.1
2020-05-26	29882	2516	32098.3	283820	27283.8	26278	266633	3777.48	9986.89	3708.37	3167.47	18099.5
2020-05-27	31671	2595	35025.4	333596	29280.4	28079.8	319908	4150.98	11852.7	4056.01	3446.38	22740.3
2020-05-28	35132	2760	38210.4	374321	31391.9	29963.3	353345	4555.32	14492	4429.86	3745.11	27396.9
2020-05-29	37296	2874	41674.2	406535	33622.6	31929.2	377543	4992.29	15914.2	4831.33	4064.64	31782.3
2020-05-30	37859	2920	45438.9	443754	35976.7	33978	396001	5463.72	16630.8	5261.92	4405.94	34763.1
2020-05-31	37961	2923	49528.1	479012	38458.3	36110.6	418523	5971.47	17371.3	5723.12	4770.01	37259.3
2020-06-01	40014	3018	53967.1	481145	41071.6	38327.7	442335	6517.39	18451.2	6216.51	5157.89	39025.9
2020-06-02	43652	3142	58783	481168	43820.6	40630.5	465894	7103.32	21269.3	6743.67	5570.61	41859.1
2020-06-03	46473	3244	64004.7	481801	46709.4	43020.1	475173	7731.12	25312.7	7306.23	6009.25	44636.4
2020-06-04	49474	3490	69663.2	484603	49742	45497.7	486847	8402.63	28466.3	7905.88	6474.92	46446.9
2020-06-05	53862	3666	75791.5	484656	52922.2	48064.7	493613	9119.65	31217.8	8544.32	6968.77	47062.2
2020-06-06	53862	3666	82425.3	484656	56253.9	50722.8	498011	9883.98	32271	9223.29	7491.99	47914.1
2020-06-07	54272	3679	89602.4	484656	59740.8	53473.5	499291	10697.4	33992.6	9944.57	8045.84	48770.8
2020-06-08	57570	3833	97363.5	484656	63386.5	56318.8	499892	11561.6	36262.1	10710	8631.63	48993.3
2020-06-09	60635	3898	105752	484656	67194.7	59260.5	500619	12478.4	38566.5	11521.3	9250.78	49366
2020-06-10	63401	3978	114815	484656	71168.7	62300.7	501596	13449.3	40252	12380.5	9904.74	49424.3
2020-06-11	64125	4029	124601	484656	75312	65441.5	502135	14476.1	41293	13289.5	10595.1	49520.8
2020-06-12	66328	4130	135164	484656	79627.8	68685.2	502214	15560.2	45110	14250.1	11323.5	49601.2
2020-06-13	68456	4188	146561	484656	84119.3	72034	504876	16703.4	47192	15264.3	12091.7	49620.1
2020-06-14	69224	4198	158853	484656	88789.4	75490.4	505728	17907.2	47539	16334.2	12901.6	49621
2020-06-15	71243	4291	172104	484656	93641.2	79056.7	505728	19173.1	47539	17461.6	13755.2	49621
2020-06-16	74192	4350	186384	484656	98677.3	82735.4	505728	20502.6	47539	18648.7	14654.4	49677.4
2020-06-17	76623	4395	201768	484656	103900	86529.2	505728	21897.3	47886	19897.5	15601.5	49968
2020-06-18	80071	4468	218335	484656	109313	90440.5	505728	23358.6	47886	21210	16598.8	49968
2020-06-19	82881	4519	236169	484656	114918	94472	505728	24888.2	47886	22588.3	17648.5	49968
2020-06-20	84655	4583	255360	484656	120717	98626.5	505728	26487.5	47886	24034.6	18752.9	49968
2020-06-21	86020	4605	276005	484656	126713	102907	505728	28158.2	47886	25550.9	19914.6	49968
2020-06-22	88636	4672	298207	484656	132907	107315	505728	29901.9	47886	27139.3	21135.9	49968
2020-06-23	91709	4726	322076	488168	139302	111855	505728	31720.3	47886	28802.1	22419.2	49968
2020-06-24	94036	4748	347728	488168	145900	116528	505728	33615.1	47886	30541.2	23766.9	49968
2020-06-25	96472	4803	375288	488168	152701	121339	505728	35588.2	47886	32358.8	25181.3	49968
2020-06-26	99313	4834	404889	488168	159708	126289	505728	37641.4	47886	34257.2	26664.7	49968
2020-06-27	100442	4845	436673	488168	166922	131382	505728	39776.8	47886	36238.3	28219.1	49968
2020-06-28	101207	4870	470791	491680	174345	136620	505728	41996.5	47886	38304.5	29846.5	49968
2020-06-29	103207	4920	507404	495192	181978	142007	505728	44302.7	47886	40457.7	31548.6	49968
2020-06-30	105855	4960	546682	498704	189821	147546	505728	46697.8	47886	42700.2	33327	49968

## Sheet: Forecasts_of_scenario_2
date	observed_cumulative_cases	observed_cumulative_deaths	cumulative_cases_ANN1	cumulative_cases_ANN2	cumulative_cases_ANN3	cumulative_cases_ANN4	cumulative_cases_ANN5	cumulative_deaths_ANN1	cumulative_deaths_ANN2	cumulative_deaths_ANN3	cumulative_deaths_ANN4	cumulative_deaths_ANN5
2020-05-20	18930	1776	16617.5	17741.2	16517.7	16973.3	17511.8	1447.24	1547.66	1466.38	1464.4	1489.36
2020-05-21	20532	1891	17320.5	19069.6	17248.8	17860.3	18632.5	1488.93	1633.94	1515.06	1504.59	1545.05
2020-05-22	22697	2001	18033.3	20460.7	17993.9	18777.7	19782.2	1531.96	1718.75	1564.26	1544.68	1600.85
2020-05-23	24125	2148	18761.2	21914.2	18762.9	19733.8	20960.3	1576.97	1801.59	1614.32	1585.25	1656.93
2020-05-24	24815	2288	19507	23429.3	19560.3	20732.4	22166	1624.24	1881.96	1665.41	1626.61	1713.16
2020-05-25	27366	2427	20272.8	25005	20388.6	21775.1	23398.2	1673.97	1959.42	1717.64	1668.92	1769.12
2020-05-26	29882	2516	21060.4	26639.7	21250.5	22862.5	24655.4	1726.35	2033.53	1771.14	1712.23	1824.2
2020-05-27	31671	2595	21871.8	28332	22149.5	23994.8	25936.4	1781.6	2103.89	1826.1	1756.5	1877.62
2020-05-28	35132	2760	22709.3	30079.7	23090.7	25172	27240.4	1839.92	2170.13	1882.78	1801.6	1928.52
2020-05-29	37296	2874	23574.8	31880.6	24082.5	26393.9	28566.9	1901.52	2231.94	1941.58	1847.41	1976.06
2020-05-30	37859	2920	24470.8	33732.4	25138.6	27660.6	29916.2	1966.61	2289.01	2003.07	1893.74	2019.57
2020-05-31	37961	2923	25399.5	35631.9	26283.5	28972.2	31289.1	2035.35	2341.12	2068.09	1940.43	2058.61
2020-06-01	40014	3018	26363.3	37576.3	27563.6	30328.8	32687.4	2107.88	2388.07	2137.97	1987.36	2093.08
2020-06-02	43652	3142	27364.6	39562.3	29071.4	31731	34112.6	2184.34	2429.69	2214.98	2034.4	2123.19
2020-06-03	46473	3244	28405.7	41586.2	30994.5	33179.4	35566.8	2264.81	2465.87	2303.2	2081.5	2149.46
2020-06-04	49474	3490	29489.1	43644.6	33673.5	34674.7	37051.7	2349.39	2496.54	2410.55	2128.62	2172.59
2020-06-05	53862	3666	30617.2	45733.1	37462.5	36218.4	38568.4	2438.15	2521.69	2552.6	2175.74	2193.35
2020-06-06	53862	3666	31792.2	47848.1	42127.6	37811.9	40117.4	2531.14	2541.33	2757.07	2222.89	2212.54
2020-06-07	54272	3679	33016.7	49985.1	46856.5	39457.6	41698.1	2628.41	2555.49	3056.36	2270.08	2230.84
2020-06-08	57570	3833	34292.9	52139.6	50979.6	41158.4	43308.9	2730.01	2564.29	3445.5	2317.37	2248.81
2020-06-09	60635	3898	35623.1	54307.5	54004.9	42918.8	44947.4	2835.98	2567.84	3856.49	2364.81	2266.8
2020-06-10	63401	3978	37009.7	56483.7	56071	44744.5	46609.6	2946.35	2566.28	4234.03	2412.49	2284.95
2020-06-11	64125	4029	38455	58663.9	57695.2	46643.6	48291.3	3061.16	2559.8	4572.82	2460.5	2303.17
2020-06-12	66328	4130	39961.1	60843.3	59204.2	48627.1	49987.6	3180.45	2548.59	4861.89	2508.95	2321.1
2020-06-13	68456	4188	41530.3	63017.2	60722.8	50709.3	51692.5	3304.27	2532.91	5089.95	2557.99	2338.14
2020-06-14	69224	4198	43164.9	65180.6	62294.7	52908.8	53400.4	3432.65	2512.97	5272.64	2607.83	2353.47
2020-06-15	71243	4291	44866.9	67328.9	63941.7	55249.2	55104.4	3565.67	2489.02	5434.1	2658.71	2366.06
2020-06-16	74192	4350	46638.7	69457.4	65681.2	57759.7	56797.8	3703.37	2461.36	5591.65	2710.98	2374.79
2020-06-17	76623	4395	48482.2	71561.4	67532.1	60474.8	58472.6	3845.84	2430.23	5755.94	2765.07	2378.48
2020-06-18	80071	4468	50399.5	73636.2	69512.3	63434.9	60120.5	3993.16	2395.93	5934.45	2821.55	2376.01
2020-06-19	82881	4519	52392.9	75677.3	71631.5	66685.2	61732.2	4145.42	2358.73	6133.53	2881.13	2366.44
2020-06-20	84655	4583	54464.3	77680.3	73874.6	70276.9	63297.7	4302.74	2318.92	6358.06	2944.74	2349.04
2020-06-21	86020	4605	56615.9	79640.9	76184.2	74269.1	64806.3	4465.24	2276.77	6607.65	3013.48	2323.39
2020-06-22	88636	4672	58849.6	81554.6	78472.4	78735.5	66247.5	4633.06	2232.57	6870.91	3088.74	2289.41
2020-06-23	91709	4726	61167.6	83417.8	80676.2	83773.2	67610.4	4806.34	2186.57	7127.64	3172.13	2247.31
2020-06-24	94036	4748	63572.1	85226.4	82804.1	89513.3	68885.1	4985.26	2139.04	7365.13	3265.53	2197.62
2020-06-25	96472	4803	66065.1	86976.5	84910.2	96128.5	70062.9	5170	2090.23	7587.59	3371.05	2141.09
2020-06-26	99313	4834	68649.1	88664.9	87044.3	103837	71136.5	5360.77	2040.36	7806.46	3491.01	2078.63
2020-06-27	100442	4845	71326.5	90288.2	89233.1	112902	72101	5557.8	1989.69	8030.2	3627.9	2011.25
2020-06-28	101207	4870	74099.9	91843.2	91487.7	123631	72954.2	5761.35	1938.41	8262.94	3784.39	1939.95
2020-06-29	103207	4920	76972.6	93327.2	93813	136371	73696.6	5971.72	1886.71	8506.41	3963.36	1865.68
2020-06-30	105855	4960	79947.9	94737.2	96211.6	151504	74331.7	6189.25	1834.8	8761.45	4168.06	1789.29

## Sheet: Forecasts_of_scenario_3
date	observed_cumulative_cases	observed_cumulative_deaths	cumulative_cases_ANN1	cumulative_cases_ANN2	cumulative_cases_ANN3	cumulative_cases_ANN4	cumulative_cases_ANN5	cumulative_deaths_ANN1	cumulative_deaths_ANN2	cumulative_deaths_ANN3	cumulative_deaths_ANN4	cumulative_deaths_ANN5
2020-05-27	31671	2595	30911.3	32454.7	31985.3	31360.5	31608.4	2810.45	2792.64	2764.96	2801.67	2772.38
2020-05-28	35132	2760	32824.8	35183.5	34422.4	33483	33863.6	3000.88	2986.37	2954.42	2997.34	2955.3
2020-05-29	37296	2874	34765	38136	36979.8	35675.8	36214.7	3196.31	3191.02	3154.51	3201.03	3144.5
2020-05-30	37859	2920	36728.7	41325.1	39651.9	37935.9	38659.7	3396.51	3406.98	3365.52	3412.4	3339.73
2020-05-31	37961	2923	38713.7	44763.4	42432.2	40259.9	41195.9	3601.28	3634.62	3587.52	3631.02	3540.73
2020-06-01	40014	3018	40718.1	48462.8	45312	42644.1	43820.4	3810.51	3874.29	3820.43	3856.46	3747.23
2020-06-02	43652	3142	42740.8	52435.1	48281.9	45085.3	46529.7	4024.14	4126.29	4064.06	4088.24	3958.89
2020-06-03	46473	3244	44781.3	56691.4	51330.9	47579.7	49320.5	4242.17	4390.92	4317.95	4325.89	4175.41
2020-06-04	49474	3490	46839.8	61242.5	54447.5	50123.6	52188.9	4464.66	4668.45	4581.59	4568.85	4396.46
2020-06-05	53862	3666	48916.4	66098.4	57619.4	52713.5	55131	4691.74	4959.12	4854.3	4816.63	4621.67
2020-06-06	53862	3666	51012.1	71268.1	60834.1	55346	58142.9	4923.55	5263.13	5135.33	5068.69	4850.71
2020-06-07	54272	3679	53127.8	76760.7	64078.6	58017.3	61220.4	5160.26	5580.67	5423.82	5324.5	5083.25
2020-06-08	57570	3833	55264.8	82583.7	67340	60724.1	64359.4	5402.1	5911.89	5718.82	5583.51	5318.95
2020-06-09	60635	3898	57424.1	88744.1	70606.1	63463.3	67555.9	5649.29	6256.89	6019.39	5845.24	5557.48
2020-06-10	63401	3978	59607.2	95248.1	73864.5	66231.6	70805.9	5902.02	6615.78	6324.52	6109.13	5798.52
2020-06-11	64125	4029	61814.9	102101	77103.6	69025.8	74105.4	6160.53	6988.59	6633.18	6374.72	6041.8
2020-06-12	66328	4130	64048.3	109307	80312.2	71843.3	77450.6	6424.99	7375.37	6944.38	6641.51	6286.99
2020-06-13	68456	4188	66307.9	116869	83480.1	74681.1	80837.8	6695.59	7776.1	7257.07	6909.08	6533.84
2020-06-14	69224	4198	68594.1	124791	86597.4	77536.7	84263.6	6972.45	8190.76	7570.28	7176.94	6782.1
2020-06-15	71243	4291	70907	133073	89655.5	80407.8	87724.4	7255.69	8619.3	7883.01	7444.7	7031.54
2020-06-16	74192	4350	73246.2	141716	92646	83291.9	91217.1	7545.38	9061.63	8194.32	7711.97	7281.93
2020-06-17	76623	4395	75610.9	150721	95561.6	86187.1	94738.7	7841.52	9517.66	8503.29	7978.38	7533.11
2020-06-18	80071	4468	78000	160087	98395.8	89091.2	98286.3	8144.11	9987.25	8809.02	8243.57	7784.87
2020-06-19	82881	4519	80412	169810	101142	92002.7	101857	8453.07	10470.3	9110.66	8507.24	8037.08
2020-06-20	84655	4583	82844.8	179890	103797	94919.9	105449	8768.26	10966.5	9407.36	8769.09	8289.6
2020-06-21	86020	4605	85296.3	190322	106353	97841.4	109060	9089.55	11475.8	9698.34	9028.86	8542.32
2020-06-22	88636	4672	87763.4	201103	108809	100766	112687	9416.7	11998	9982.83	9286.3	8795.13
2020-06-23	91709	4726	90243.2	212227	111160	103692	116329	9749.47	12532.9	10260.1	9541.21	9047.96
2020-06-24	94036	4748	92732.1	223690	113403	106619	119984	10087.5	13080.1	10529.4	9793.39	9300.75
2020-06-25	96472	4803	95226.1	235486	115536	109546	123650	10430.6	13639.6	10790.1	10042.7	9553.45
2020-06-26	99313	4834	97721.4	247607	117557	112472	127327	10778.2	14211	11041.6	10288.9	9806.03
2020-06-27	100442	4845	100213	260048	119465	115398	131012	11130	14794.1	11283.3	10532	10058.5
2020-06-28	101207	4870	102697	272801	121258	118321	134705	11485.5	15388.6	11514.5	10771.9	10310.8
2020-06-29	103207	4920	105168	285858	122936	121243	138406	11844.2	15994.2	11734.8	11008.5	10562.9
2020-06-30	105855	4960	107621	299210	124499	124163	142112	12205.6	16610.7	11943.6	11241.7	10815

## Sheet: Forecasts_of_scenario_4 
date	observed_cumulative_cases	observed_cumulative_deaths	cumulative_cases_ANN1	cumulative_cases_ANN2	cumulative_cases_ANN3	cumulative_cases_ANN4	cumulative_cases_ANN5	cumulative_deaths_ANN1	cumulative_deaths_ANN2	cumulative_deaths_ANN3	cumulative_deaths_ANN4	cumulative_deaths_ANN5
2020-06-03	46473	3244	45344.9	45024.5	44781.8	44872	44129.9	3183.71	3152.12	3163.1	3183.48	3239.84
2020-06-04	49474	3490	47393.4	46827.2	46535.1	46735.7	45527.6	3234.43	3201.51	3210.27	3242.69	3308.27
2020-06-05	53862	3666	49540.5	48644.7	48306.1	48676.5	46901.5	3283.67	3247.48	3252.93	3299.42	3375.25
2020-06-06	53862	3666	51809.3	50487.1	50103.7	50714.4	48274.3	3333.66	3290.78	3291.64	3354.25	3441.56
2020-06-07	54272	3679	54222.1	52364.6	51934.8	52865.8	49665.4	3386.69	3332.12	3326.83	3407.66	3507.88
2020-06-08	57570	3833	56800.6	54287.2	53804	55143.9	51089.3	3445.02	3372.12	3358.86	3460.06	3574.72
2020-06-09	60635	3898	59564.9	56264	55714.1	57560.1	52554.6	3510.88	3411.32	3388.02	3511.8	3642.42
2020-06-10	63401	3978	62533.7	58303.1	57666.5	60124.4	54064	3586.39	3450.15	3414.58	3563.21	3711.2
2020-06-11	64125	4029	65723.6	60411.4	59661.1	62847.7	55614.8	3673.57	3488.95	3438.76	3614.61	3781.11
2020-06-12	66328	4130	69149.6	62594.3	61696.5	65741.4	57198.6	3774.3	3528.01	3460.78	3666.31	3852.08
2020-06-13	68456	4188	72824.3	64856	63770.5	68819.1	58803.1	3890.29	3567.55	3480.85	3718.59	3923.87
2020-06-14	69224	4198	76758.1	67199	65879.6	72095.9	60412.3	4023.08	3607.76	3499.15	3771.77	3996.14
2020-06-15	71243	4291	80959.4	69624.6	68019.5	75588.9	62007.9	4174.06	3648.75	3515.86	3826.13	4068.43
2020-06-16	74192	4350	85434.4	72132.5	70184.8	79316.8	63570.4	4344.4	3690.61	3531.15	3881.95	4140.14
2020-06-17	76623	4395	90187.1	74720.7	72369.6	83299.9	65079.7	4535.09	3733.33	3545.19	3939.51	4210.57
2020-06-18	80071	4468	95219.4	77386	74567	87559.3	66515.8	4746.95	3776.79	3558.13	3999.09	4278.92
2020-06-19	82881	4519	100531	80123.7	76769.5	92117.3	67858.9	4980.61	3820.78	3570.14	4060.97	4344.29
2020-06-20	84655	4583	106121	82928.2	78969.4	96996.5	69089.2	5236.51	3865	3581.35	4125.41	4405.71
2020-06-21	86020	4605	111985	85792.9	81158.3	102219	70186.6	5514.93	3909.07	3591.91	4192.68	4462.14
2020-06-22	88636	4672	118119	88711.4	83328	107807	71129.8	5815.98	3952.57	3601.96	4263.03	4512.55
2020-06-23	91709	4726	124514	91677.4	85470.2	113781	71896.3	6139.62	3995.14	3611.62	4336.71	4555.93
2020-06-24	94036	4748	131164	94685.6	87576.9	120159	72462.7	6485.66	4036.49	3621.02	4413.95	4591.35
2020-06-25	96472	4803	138059	97731.3	89640.7	126958	72804.9	6853.77	4076.46	3630.28	4494.96	4618.03
2020-06-26	99313	4834	145189	100811	91654.7	134188	72900.3	7243.49	4114.96	3639.5	4579.94	4635.4
2020-06-27	100442	4845	152542	103921	93612.9	141860	72730.1	7654.25	4152.02	3648.78	4669.05	4643.15
2020-06-28	101207	4870	160108	107060	95510.2	149976	72281.8	8085.35	4187.73	3658.22	4762.45	4641.24
2020-06-29	103207	4920	167873	110226	97342.7	158538	71552.6	8536.02	4222.21	3667.9	4860.24	4629.97
2020-06-30	105855	4960	175825	113415	99107.4	167541	70551.3	9005.41	4255.59	3677.91	4962.51	4609.95

## Sheet: Forecasts_of_scenario_5
date	observed_cumulative_cases	observed_cumulative_deaths	cumulative_cases_ANN1	cumulative_cases_ANN2	cumulative_cases_ANN3	cumulative_cases_ANN4	cumulative_cases_ANN5	cumulative_deaths_ANN1	cumulative_deaths_ANN2	cumulative_deaths_ANN3	cumulative_deaths_ANN4	cumulative_deaths_ANN5
2020-06-10	63401	3978	64247	60575.8	63687.8	61797.9	60624	3946.97	3920.67	4151.59	3906.61	3873.67
2020-06-11	64125	4029	67347.5	61999	66593	63968.9	62149.6	4018.47	3975.95	4277.48	3970.44	3928.94
2020-06-12	66328	4130	70610.5	63238.6	69635.4	66162.9	63549	4086.7	4023.54	4407.77	4030.1	3980.34
2020-06-13	68456	4188	74046.3	64277.9	72815.5	68389.3	64817	4151.74	4063.16	4542.94	4085.61	4028.33
2020-06-14	69224	4198	77663.7	65101.6	76128.8	70658	65949.4	4213.7	4094.55	4683.5	4136.99	4073.4
2020-06-15	71243	4291	81471	65695.6	79566.5	72979.9	66942.8	4272.66	4117.53	4829.94	4184.25	4116.1
2020-06-16	74192	4350	85475	66046.9	83115.7	75366.4	67794.7	4328.7	4131.94	4982.77	4227.39	4156.99
2020-06-17	76623	4395	89681.7	66144.3	86760.7	77829.8	68503.4	4381.89	4137.69	5142.49	4266.42	4196.63
2020-06-18	80071	4468	94095.7	65978.3	90483.9	80382.8	69068	4432.29	4134.74	5309.6	4301.33	4235.59
2020-06-19	82881	4519	98720.8	65541.2	94267.6	83038.9	69488.9	4479.97	4123.11	5484.63	4332.12	4274.43
2020-06-20	84655	4583	103559	64827.5	98095.2	85812	69767.2	4524.96	4102.87	5668.08	4358.77	4313.71
2020-06-21	86020	4605	108613	63833.5	101953	88717.1	69905.4	4567.28	4074.16	5860.48	4381.27	4353.98
2020-06-22	88636	4672	113882	62557.9	105829	91769.5	69907.1	4606.97	4037.16	6062.35	4399.6	4395.77
2020-06-23	91709	4726	119365	61001.5	109718	94985.6	69777	4644.03	3992.11	6274.2	4413.74	4439.62
2020-06-24	94036	4748	125062	59167.4	113617	98382.2	69520.9	4678.45	3939.28	6496.57	4423.67	4486.03
2020-06-25	96472	4803	130970	57060.6	117527	101977	69145.8	4710.24	3879.01	6729.98	4429.41	4535.52
2020-06-26	99313	4834	137086	54688.4	121453	105787	68659.4	4739.36	3811.66	6974.93	4430.93	4588.58
2020-06-27	100442	4845	143407	52059.6	125403	109831	68070.5	4765.8	3737.63	7231.96	4428.26	4645.7
2020-06-28	101207	4870	149927	49184.9	129388	114128	67388.3	4789.52	3657.35	7501.58	4421.4	4707.33
2020-06-29	103207	4920	156642	46076.6	133421	118696	66622.6	4810.48	3571.29	7784.29	4410.41	4773.95
2020-06-30	105855	4960	163547	42747.8	137514	123552	65783.4	4828.64	3479.9	8080.61	4395.31	4845.98

## Sheet: Forecasts_of_scenario_6
date	observed_cumulative_cases	observed_cumulative_deaths	cumulative_cases_ANN1	cumulative_cases_ANN2	cumulative_cases_ANN3	cumulative_cases_ANN4	cumulative_cases_ANN5	cumulative_deaths_ANN1	cumulative_deaths_ANN2	cumulative_deaths_ANN3	cumulative_deaths_ANN4	cumulative_deaths_ANN5
2020-06-17	76623	4395	76345.6	75576.5	75545.4	74612	74697.3	4381.25	4478.15	4296.19	4430.54	4433.3
2020-06-18	80071	4468	78668.4	77228.7	77354.9	76005	76043.9	4423.76	4560.93	4311.07	4509.6	4487.49
2020-06-19	82881	4519	81081.4	78799.5	79153.8	77304.1	77297.1	4461.89	4645.58	4319.53	4594.11	4539.12
2020-06-20	84655	4583	83594.9	80286.7	80949.7	78509.1	78466.6	4495.57	4732.22	4321.94	4685.03	4588.7
2020-06-21	86020	4605	86218.1	81688.4	82750.7	79620	79563.9	4524.75	4820.96	4318.69	4783.28	4636.84
2020-06-22	88636	4672	88959.7	83003.6	84565.3	80637.4	80602.5	4549.36	4911.88	4310.22	4889.72	4684.21
2020-06-23	91709	4726	91827.5	84231.8	86402.4	81562.5	81596.7	4569.32	5005.03	4297	5005.16	4731.55
2020-06-24	94036	4748	94828.7	85373.4	88271	82396.9	82561.7	4584.57	5100.46	4279.5	5130.37	4779.61
2020-06-25	96472	4803	97969.4	86429.1	90180.4	83142.6	83512.5	4595.03	5198.2	4258.23	5266.03	4829.15
2020-06-26	99313	4834	101255	87400.5	92139.6	83801.9	84463.9	4600.64	5298.27	4233.68	5412.77	4880.91
2020-06-27	100442	4845	104690	88289.7	94157.7	84377.6	85429.6	4601.3	5400.68	4206.34	5571.17	4935.56
2020-06-28	101207	4870	108277	89099	96243.8	84872.8	86422.1	4596.96	5505.42	4176.7	5741.73	4993.72
2020-06-29	103207	4920	112020	89831.6	98406.4	85290.8	87452	4587.53	5612.49	4145.23	5924.88	5055.94
2020-06-30	105855	4960	115921	90490.7	100654	85635.3	88528.4	4572.94	5721.88	4112.39	6121.01	5122.64
