# Supplementary material for: Artificial neural networks for short-term forecasting of cases, deaths, and hospital beds occupancy in the COVID-19 pandemic at the Brazilian Amazon
Source: PLoS One. 2021 Mar 11;16(3):e0248161. doi: 10.1371/journal.pone.0248161 (PMC7951831; doi:10.1371/journal.pone.0248161)
Supplement: S5 Appendix — (XLSX) [file pone.0248161.s005.xlsx]

## Sheet: Forecasts_of_scenario_1
date	observed_daily_cases	observed_daily_deaths	daily_cases_ANN1	daily_cases_ANN2	daily_cases_ANN3	daily_cases_ANN4	daily_cases_ANN5	daily_deaths_ANN1	daily_deaths_ANN2	daily_deaths_ANN3	daily_deaths_ANN4	daily_deaths_ANN5
2020-05-13	1754	109	2428.85	2284.8	2313.6	2313.6	2389.03	137.975	134.06	125.025	135.159	128.465
2020-05-14	1760	108	2472.28	2320.21	2349.21	2349.21	2446.77	143.043	135.91	125.764	138.157	130.778
2020-05-15	3216	120	2512.35	2354.74	2382.03	2382.03	2504.79	148.69	137.625	126.529	141.294	133.421
2020-05-16	1612	96	2549.27	2388.52	2411.91	2411.91	2563.05	154.921	139.207	127.343	144.57	136.395
2020-05-17	1692	85	2583.38	2421.67	2438.8	2438.8	2621.55	161.739	140.658	128.228	147.984	139.691
2020-05-18	2493	97	2615.13	2454.32	2462.76	2462.76	2680.27	169.139	141.984	129.208	151.531	143.294
2020-05-19	1840	107	2645.11	2486.58	2483.95	2483.95	2739.22	177.11	143.192	130.306	155.203	147.184
2020-05-20	4241	80	2673.96	2518.56	2502.63	2502.63	2798.42	185.624	144.29	131.542	158.992	151.34
2020-05-21	1612	108	2702.31	2550.36	2519.16	2519.16	2857.87	194.641	145.29	132.933	162.889	155.738
2020-05-22	1857	96	2730.79	2582.09	2533.95	2533.95	2917.61	204.1	146.203	134.49	166.883	160.354
2020-05-23	1553	93	2759.96	2613.83	2547.48	2547.48	2977.67	213.92	147.039	136.217	170.963	165.163
2020-05-24	1361	74	2790.27	2645.67	2560.21	2560.21	3038.07	223.999	147.812	138.106	175.117	170.144
2020-05-25	3053	81	2822.07	2677.67	2572.6	2572.6	3098.84	234.218	148.533	140.141	179.334	175.273
2020-05-26	1774	57	2855.56	2709.9	2585.05	2585.05	3160.03	244.442	149.213	142.295	183.601	180.53
2020-05-27	1493	80	2890.85	2742.42	2597.92	2597.92	3221.66	254.529	149.862	144.534	187.908	185.897
2020-05-28	2079	64	2927.9	2775.27	2611.47	2611.47	3283.77	264.336	150.491	146.818	192.242	191.355
2020-05-29	1741	68	2966.59	2808.48	2625.92	2625.92	3346.39	273.724	151.106	149.107	196.592	196.889
2020-05-30	1910	69	3006.71	2842.1	2641.4	2641.4	3409.55	282.57	151.717	151.363	200.946	202.484
2020-05-31	965	59	3047.96	2876.13	2658	2658	3473.3	290.769	152.328	153.557	205.294	208.128
2020-06-01	3203	56	3090	2910.59	2675.75	2675.75	3537.64	298.244	152.946	155.663	209.626	213.809
2020-06-02	1835	67	3132.46	2945.48	2694.66	2694.66	3602.63	304.942	153.574	157.667	213.93	219.517
2020-06-03	1476	64	3174.96	2980.79	2714.68	2714.68	3668.27	310.842	154.215	159.562	218.198	225.242
2020-06-04	1401	54	3217.1	3016.52	2735.78	2735.78	3734.61	315.945	154.873	161.35	222.42	230.977
2020-06-05	2004	54	3258.51	3052.64	2757.87	2757.87	3801.66	320.28	155.548	163.036	226.588	236.713
2020-06-06	1408	65	3298.86	3089.13	2780.89	2780.89	3869.44	323.89	156.242	164.629	230.693	242.446
2020-06-07	1261	48	3337.84	3125.96	2804.74	2804.74	3937.99	326.833	156.956	166.141	234.727	248.169
2020-06-08	1648	46	3375.2	3163.1	2829.35	2829.35	4007.31	329.177	157.69	167.585	238.683	253.878
2020-06-09	1379	48	3410.72	3200.52	2854.6	2854.6	4077.43	330.992	158.444	168.973	242.555	259.568
2020-06-10	2494	55	3444.25	3238.18	2880.42	2880.42	4148.37	332.349	159.218	170.314	246.336	265.236
2020-06-11	1048	35	3475.69	3276.05	2906.69	2906.69	4220.14	333.316	160.012	171.62	250.021	270.878
2020-06-12	1571	42	3504.98	3314.1	2933.33	2933.33	4292.76	333.956	160.825	172.898	253.603	276.492
2020-06-13	1148	41	3532.1	3352.3	2960.23	2960.23	4366.24	334.328	161.656	174.154	257.079	282.076
2020-06-14	1045	47	3557.06	3390.62	2987.29	2987.29	4440.59	334.484	162.506	175.392	260.445	287.627
2020-06-15	1980	34	3579.93	3429.04	3014.41	3014.41	4515.83	334.468	163.375	176.615	263.696	293.144
2020-06-16	1535	37	3600.78	3467.56	3041.49	3041.49	4591.96	334.319	164.261	177.824	266.83	298.626
2020-06-17	1290	39	3619.7	3506.15	3068.43	3068.43	4669	334.069	165.166	179.019	269.844	304.071
2020-06-18	1278	27	3636.81	3544.83	3095.12	3095.12	4746.96	333.746	166.09	180.198	272.735	309.478
2020-06-19	1037	26	3652.22	3583.61	3121.47	3121.47	4825.83	333.373	167.033	181.358	275.503	314.846
2020-06-20	1798	29	3666.05	3622.51	3147.39	3147.39	4905.63	332.966	167.997	182.498	278.145	320.176
2020-06-21	779	33	3678.44	3661.56	3172.78	3172.78	4986.37	332.542	168.981	183.614	280.661	325.466
2020-06-22	1276	46	3689.5	3700.81	3197.55	3197.55	5068.04	332.11	169.989	184.702	283.05	330.716
2020-06-23	1050	33	3699.34	3740.31	3221.63	3221.63	5150.66	331.681	171.021	185.757	285.313	335.927
2020-06-24	844	30	3708.1	3780.13	3244.94	3244.94	5234.22	331.26	172.078	186.777	287.448	341.097
2020-06-25	1206	33	3715.86	3820.33	3267.41	3267.41	5318.74	330.853	173.163	187.756	289.458	346.228
2020-06-26	990	18	3722.74	3860.99	3288.99	3288.99	5404.2	330.463	174.277	188.692	291.344	351.318
2020-06-27	677	20	3728.82	3902.21	3309.63	3309.63	5490.61	330.093	175.421	189.582	293.105	356.369
2020-06-28	732	20	3734.18	3944.06	3329.29	3329.29	5577.98	329.743	176.599	190.421	294.744	361.38
2020-06-29	852	23	3738.92	3986.65	3347.92	3347.92	5666.3	329.416	177.81	191.209	296.263	366.352
2020-06-30	830	18	3743.09	4030.05	3365.53	3365.53	5755.58	329.11	179.056	191.943	297.663	371.285

## Sheet: Forecasts_of_scenario_2
date	observed_daily_cases	observed_daily_deaths	daily_cases_ANN1	daily_cases_ANN2	daily_cases_ANN3	daily_cases_ANN4	daily_cases_ANN5	daily_deaths_ANN1	daily_deaths_ANN2	daily_deaths_ANN3	daily_deaths_ANN4	daily_deaths_ANN5
2020-05-20	4241	80	1914.16	2060.81	1923.41	2068.12	1950.57	108.302	105.468	105.421	93.5571	106.273
2020-05-21	1612	108	1883.43	2053.35	1893.56	2067.78	1940.19	109.326	105.057	106.419	91.7401	105.15
2020-05-22	1857	96	1853.39	2044.27	1864.05	2069.05	1931.77	110.543	104.677	107.793	90.1073	104.055
2020-05-23	1553	93	1824.04	2033.69	1835.29	2072.16	1925.44	111.831	104.318	109.489	88.662	103
2020-05-24	1361	74	1795.42	2021.73	1807.59	2077.26	1921.25	113.051	103.973	111.428	87.4025	101.997
2020-05-25	3053	81	1767.67	2008.51	1781.15	2084.48	1919.21	114.077	103.636	113.512	86.3235	101.055
2020-05-26	1774	57	1741.07	1994.15	1756.1	2093.88	1919.29	114.823	103.302	115.628	85.4169	100.184
2020-05-27	1493	80	1716.09	1978.78	1732.52	2105.5	1921.49	115.262	102.967	117.655	84.6727	99.3912
2020-05-28	2079	64	1693.34	1962.5	1710.47	2119.32	1925.81	115.433	102.629	119.477	84.0796	98.6832
2020-05-29	1741	68	1673.55	1945.43	1690.01	2135.32	1932.27	115.43	102.286	120.988	83.6258	98.0653
2020-05-30	1910	69	1657.49	1927.68	1671.2	2153.46	1940.87	115.387	101.938	122.106	83.2992	97.5412
2020-05-31	965	59	1645.88	1909.35	1654.18	2173.66	1951.62	115.451	101.585	122.776	83.088	97.1128
2020-06-01	3203	56	1639.39	1890.55	1639.08	2195.86	1964.45	115.764	101.229	122.974	82.981	96.7797
2020-06-02	1835	67	1638.54	1871.36	1626.03	2219.98	1979.28	116.446	100.87	122.705	82.9674	96.5396
2020-06-03	1476	64	1643.72	1851.88	1615.18	2245.93	1995.91	117.591	100.512	121.996	83.0374	96.3882
2020-06-04	1401	54	1655.14	1832.2	1606.63	2273.63	2014.13	119.266	100.156	120.894	83.182	96.3189
2020-06-05	2004	54	1672.89	1812.38	1600.43	2302.98	2033.65	121.51	99.8063	119.457	83.393	96.3236
2020-06-06	1408	65	1696.94	1792.52	1596.58	2333.92	2054.12	124.344	99.4647	117.749	83.6629	96.3924
2020-06-07	1261	48	1727.14	1772.67	1595.01	2366.35	2075.16	127.772	99.1348	115.839	83.9853	96.5136
2020-06-08	1648	46	1763.32	1752.91	1595.59	2400.21	2096.34	131.794	98.8198	113.791	84.3543	96.6742
2020-06-09	1379	48	1805.25	1733.29	1598.16	2435.41	2117.18	136.403	98.5229	111.666	84.7647	96.86
2020-06-10	2494	55	1852.69	1713.86	1602.5	2471.9	2137.17	141.595	98.2471	109.52	85.212	97.056
2020-06-11	1048	35	1905.4	1694.68	1608.38	2509.62	2155.76	147.365	97.9956	107.401	85.6924	97.247
2020-06-12	1571	42	1963.12	1675.8	1615.58	2548.49	2172.4	153.714	97.7712	105.347	86.2023	97.4185
2020-06-13	1148	41	2025.6	1657.24	1623.84	2588.48	2186.58	160.645	97.5768	103.389	86.7388	97.5572
2020-06-14	1045	47	2092.58	1639.05	1632.94	2629.52	2197.83	168.163	97.4149	101.551	87.2993	97.652
2020-06-15	1980	34	2163.77	1621.27	1642.67	2671.58	2205.81	176.273	97.2879	99.85	87.8815	97.6942
2020-06-16	1535	37	2238.87	1603.92	1652.84	2714.62	2210.26	184.983	97.1981	98.2952	88.4836	97.6783
2020-06-17	1290	39	2317.5	1587.03	1663.29	2758.59	2211.09	194.293	97.1475	96.8925	89.1038	97.6015
2020-06-18	1278	27	2399.27	1570.61	1673.88	2803.46	2208.32	204.202	97.138	95.6434	89.7407	97.4639
2020-06-19	1037	26	2483.71	1554.7	1684.5	2849.21	2202.09	214.701	97.1712	94.5466	90.3931	97.2677
2020-06-20	1798	29	2570.3	1539.3	1695.07	2895.79	2192.62	225.769	97.2485	93.5986	91.06	97.0172
2020-06-21	779	33	2658.45	1524.43	1705.53	2943.2	2180.21	237.377	97.3712	92.7946	91.7403	96.7179
2020-06-22	1276	46	2747.53	1510.1	1715.83	2991.39	2165.19	249.482	97.5403	92.1291	92.4334	96.3759
2020-06-23	1050	33	2836.88	1496.32	1725.95	3040.35	2147.93	262.025	97.7568	91.5961	93.1386	95.9979
2020-06-24	844	30	2925.78	1483.09	1735.88	3090.07	2128.77	274.932	98.0212	91.1895	93.8552	95.5905
2020-06-25	1206	33	3013.54	1470.42	1745.63	3140.52	2108.05	288.115	98.3343	90.9035	94.5828	95.1599
2020-06-26	990	18	3099.46	1458.31	1755.22	3191.68	2086.08	301.471	98.6963	90.7327	95.321	94.7119
2020-06-27	677	20	3182.89	1446.76	1764.66	3243.54	2063.13	314.889	99.1075	90.672	96.0693	94.2517
2020-06-28	732	20	3263.24	1435.77	1773.98	3296.09	2039.45	328.249	99.568	90.7169	96.8275	93.7838
2020-06-29	852	23	3340.01	1425.34	1783.21	3349.31	2015.26	341.43	100.078	90.8634	97.5953	93.3122
2020-06-30	830	18	3412.77	1415.46	1792.39	3403.19	1990.72	354.316	100.636	91.1082	98.3724	92.8401

## Sheet: Forecasts_of_scenario_3
date	observed_daily_cases	observed_daily_deaths	daily_cases_ANN1	daily_cases_ANN2	daily_cases_ANN3	daily_cases_ANN4	daily_cases_ANN5	daily_deaths_ANN1	daily_deaths_ANN2	daily_deaths_ANN3	daily_deaths_ANN4	daily_deaths_ANN5
2020-05-27	1493	80	2006.95	2184.91	1930.14	2022.34	1959.8	74.184	78.6103	70.5017	76.7249	70.3791
2020-05-28	2079	64	1994.04	2180.24	1900.86	1998.28	1941.14	72.334	76.3188	67.2547	74.5849	67.0935
2020-05-29	1741	68	1980.44	2174.89	1870.49	1973.4	1922.99	70.5507	74.0779	64.0441	72.4992	63.8816
2020-05-30	1910	69	1966.15	2168.93	1839.16	1947.87	1905.5	68.8152	71.8933	60.8848	70.4718	60.7563
2020-05-31	965	59	1951.14	2162.47	1806.96	1921.86	1888.83	67.1103	69.7698	57.7902	68.5059	57.7279
2020-06-01	3203	56	1935.42	2155.57	1773.97	1895.5	1873.13	65.4207	67.711	54.772	66.6041	54.8046
2020-06-02	1835	67	1919	2148.3	1740.28	1868.92	1858.52	63.733	65.7197	51.8401	64.768	51.9926
2020-06-03	1476	64	1901.9	2140.72	1705.96	1842.23	1845.12	62.0358	63.7979	49.003	62.9989	49.2959
2020-06-04	1401	54	1884.13	2132.91	1671.07	1815.54	1833.04	60.3197	61.9468	46.2676	61.2973	46.7174
2020-06-05	2004	54	1865.75	2124.9	1635.66	1788.93	1822.39	58.5771	60.167	43.6392	59.6632	44.258
2020-06-06	1408	65	1846.79	2116.75	1599.8	1762.5	1813.28	56.8021	58.4583	41.1219	58.0965	41.9178
2020-06-07	1261	48	1827.29	2108.49	1563.52	1736.3	1805.79	54.9903	56.8204	38.7184	56.5962	39.6956
2020-06-08	1648	46	1807.31	2100.17	1526.88	1710.39	1800.03	53.1387	55.2523	36.4301	55.1615	37.5893
2020-06-09	1379	48	1786.91	2091.81	1489.92	1684.84	1796.09	51.2454	53.7528	34.2577	53.7908	35.5963
2020-06-10	2494	55	1766.13	2083.45	1452.69	1659.68	1794.07	49.3094	52.3203	32.2006	52.4828	33.7132
2020-06-11	1048	35	1745.05	2075.11	1415.23	1634.96	1794.09	47.3309	50.9532	30.2576	51.2357	31.9362
2020-06-12	1571	42	1723.71	2066.81	1377.58	1610.7	1796.24	45.3105	49.6495	28.4268	50.0477	30.2613
2020-06-13	1148	41	1702.18	2058.58	1339.8	1586.93	1800.64	43.2493	48.4071	26.7056	48.9169	28.684
2020-06-14	1045	47	1680.52	2050.42	1301.93	1563.66	1807.42	41.1493	47.224	25.0911	47.8412	27.2
2020-06-15	1980	34	1658.78	2042.35	1264.03	1540.93	1816.71	39.0123	46.098	23.5798	46.8186	25.8047
2020-06-16	1535	37	1637.03	2034.39	1226.16	1518.73	1828.66	36.8409	45.0268	22.168	45.8472	24.4936
2020-06-17	1290	39	1615.32	2026.54	1188.39	1497.08	1843.45	34.6375	44.0083	20.8516	44.9248	23.2621
2020-06-18	1278	27	1593.7	2018.81	1150.76	1475.98	1861.24	32.4048	43.0401	19.6264	44.0494	22.1059
2020-06-19	1037	26	1572.23	2011.2	1113.37	1455.44	1882.24	30.1458	42.1202	18.4881	43.219	21.0205
2020-06-20	1798	29	1550.96	2003.73	1076.28	1435.45	1906.69	27.8631	41.2465	17.4322	42.4317	20.0019
2020-06-21	779	33	1529.93	1996.39	1039.56	1416.01	1934.83	25.5596	40.4167	16.4541	41.6856	19.046
2020-06-22	1276	46	1509.2	1989.19	1003.31	1397.12	1966.95	23.2382	39.629	15.5493	40.9789	18.1489
2020-06-23	1050	33	1488.8	1982.13	967.607	1378.77	2003.37	20.9016	38.8813	14.7131	40.3096	17.3069
2020-06-24	844	30	1468.79	1975.2	932.526	1360.96	2044.47	18.5524	38.1717	13.9412	39.6762	16.5167
2020-06-25	1206	33	1449.19	1968.42	898.156	1343.67	2090.64	16.1932	37.4985	13.229	39.077	15.7747
2020-06-26	990	18	1430.05	1961.77	864.577	1326.91	2142.37	13.8267	36.8599	12.5723	38.5104	15.078
2020-06-27	677	20	1411.39	1955.26	831.869	1310.65	2200.17	11.455	36.2542	11.9669	37.9748	14.4235
2020-06-28	732	20	1393.26	1948.88	800.106	1294.9	2264.65	9.08063	35.6798	11.4088	37.4688	13.8085
2020-06-29	852	23	1375.68	1942.63	769.357	1279.63	2336.5	6.70562	35.1352	10.894	36.991	13.2303
2020-06-30	830	18	1358.68	1936.52	739.684	1264.84	2416.51	4.33204	34.619	10.4189	36.54	12.6866

## Sheet: Forecasts_of_scenario_4
date	observed_daily_cases	observed_daily_deaths	daily_cases_ANN1	daily_cases_ANN2	daily_cases_ANN3	daily_cases_ANN4	daily_cases_ANN5	daily_deaths_ANN1	daily_deaths_ANN2	daily_deaths_ANN3	daily_deaths_ANN4	daily_deaths_ANN5
2020-06-03	1476	64	2105.99	1837.71	1912.79	1912.56	2005.39	62.4185	58.6955	65.0822	63.8314	68.6834
2020-06-04	1401	54	2158.3	1803.73	1883.31	1878.41	2003.08	61.6392	56.7321	63.9274	62.0636	69.8626
2020-06-05	2004	54	2229.32	1770.06	1854.43	1844.09	2003.81	61.1178	54.8121	62.8785	60.3507	71.3475
2020-06-06	1408	65	2321.75	1736.75	1826.3	1809.71	2007.48	60.8768	52.9381	61.9271	58.6936	73.1106
2020-06-07	1261	48	2437.94	1703.84	1799.05	1775.41	2013.93	60.9429	51.1134	61.0652	57.0927	75.1214
2020-06-08	1648	46	2579.36	1671.37	1772.77	1741.27	2022.94	61.3483	49.3413	60.285	55.5482	77.3467
2020-06-09	1379	48	2746.25	1639.36	1747.53	1707.41	2034.24	62.1316	47.6259	59.5795	54.0598	79.7508
2020-06-10	2494	55	2937.33	1607.87	1723.39	1673.89	2047.52	63.3398	45.9718	58.9418	52.627	82.2965
2020-06-11	1048	35	3149.81	1576.92	1700.37	1640.78	2062.45	65.0303	44.3845	58.3658	51.249	84.946
2020-06-12	1571	42	3379.71	1546.55	1678.49	1608.15	2078.7	67.273	42.8699	57.8456	49.9248	87.6622
2020-06-13	1148	41	3622.43	1516.79	1657.74	1576.05	2095.93	70.1506	41.4347	57.3761	48.6532	90.4092
2020-06-14	1045	47	3873.31	1487.67	1638.12	1544.52	2113.84	73.7577	40.0847	56.9525	47.4331	93.1539
2020-06-15	1980	34	4128.09	1459.2	1619.59	1513.6	2132.14	78.1946	38.8246	56.5702	46.2629	95.8664
2020-06-16	1535	37	4383.03	1431.41	1602.12	1483.31	2150.56	83.5564	37.6567	56.2253	45.1411	98.5204
2020-06-17	1290	39	4634.96	1404.31	1585.69	1453.67	2168.87	89.9156	36.5805	55.9142	44.0663	101.094
2020-06-18	1278	27	4881.12	1377.92	1570.25	1424.71	2186.89	97.2987	35.5921	55.6336	43.0367	103.569
2020-06-19	1037	26	5119.08	1352.24	1555.75	1396.43	2204.44	105.662	34.6848	55.3805	42.0509	105.931
2020-06-20	1798	29	5346.66	1327.27	1542.15	1368.85	2221.41	114.872	33.8493	55.1523	41.1071	108.171
2020-06-21	779	33	5561.98	1303.01	1529.4	1341.96	2237.69	124.702	33.075	54.9464	40.2037	110.281
2020-06-22	1276	46	5763.66	1279.46	1517.47	1315.77	2253.2	134.846	32.3508	54.7607	39.3392	112.258
2020-06-23	1050	33	5950.97	1256.61	1506.29	1290.28	2267.91	144.957	31.6657	54.5933	38.5119	114.102
2020-06-24	844	30	6124	1234.45	1495.84	1265.48	2281.77	154.693	31.0102	54.4423	37.7202	115.814
2020-06-25	1206	33	6283.69	1212.97	1486.06	1241.37	2294.78	163.771	30.376	54.3061	36.9627	117.395
2020-06-26	990	18	6431.75	1192.15	1476.91	1217.93	2306.94	171.99	29.7566	54.1833	36.2379	118.852
2020-06-27	677	20	6570.39	1171.99	1468.36	1195.16	2318.27	179.246	29.1473	54.0725	35.5443	120.189
2020-06-28	732	20	6701.99	1152.46	1460.37	1173.04	2328.78	185.52	28.5451	53.9726	34.8806	121.412
2020-06-29	852	23	6828.79	1133.55	1452.9	1151.57	2338.5	190.856	27.9482	53.8825	34.2454	122.528
2020-06-30	830	18	6952.55	1115.24	1445.92	1130.73	2347.48	195.341	27.3561	53.8013	33.6374	123.543

## Sheet: Forecasts_of_scenario_5
date	observed_daily_cases	observed_daily_deaths	daily_cases_ANN1	daily_cases_ANN2	daily_cases_ANN3	daily_cases_ANN4	daily_cases_ANN5	daily_deaths_ANN1	daily_deaths_ANN2	daily_deaths_ANN3	daily_deaths_ANN4	daily_deaths_ANN5
2020-06-10	2494	55	1533.82	1457.28	1444.42	1501.59	1459.72	41.8359	39.351	44.6419	40.7146	43.2781
2020-06-11	1048	35	1510.26	1419.59	1403.05	1466.71	1421.92	40.7146	37.7012	43.1446	39.1909	41.7449
2020-06-12	1571	42	1487.84	1382.69	1362.47	1432.54	1384.98	39.6767	36.1302	41.7108	37.7439	40.2805
2020-06-13	1148	41	1466.52	1346.6	1322.76	1399.11	1348.92	38.7171	34.6351	40.3383	36.3701	38.8825
2020-06-14	1045	47	1446.25	1311.37	1283.95	1366.46	1313.79	37.8308	33.2129	39.025	35.0661	37.5486
2020-06-15	1980	34	1427.01	1277.02	1246.08	1334.61	1279.61	37.0133	31.8607	37.7686	33.8286	36.2763
2020-06-16	1535	37	1408.73	1243.57	1209.19	1303.59	1246.41	36.2602	30.5756	36.5669	32.6542	35.0631
2020-06-17	1290	39	1391.39	1211.04	1173.3	1273.41	1214.18	35.5673	29.3545	35.4177	31.5398	33.9066
2020-06-18	1278	27	1374.92	1179.43	1138.42	1244.06	1182.94	34.9309	28.1947	34.3188	30.4823	32.8044
2020-06-19	1037	26	1359.3	1148.74	1104.55	1215.56	1152.68	34.3472	27.0932	33.2682	29.4786	31.754
2020-06-20	1798	29	1344.47	1118.98	1071.71	1187.91	1123.4	33.8131	26.0473	32.2637	28.5259	30.7532
2020-06-21	779	33	1330.4	1090.13	1039.89	1161.1	1095.09	33.3252	25.0543	31.3034	27.6215	29.7997
2020-06-22	1276	46	1317.03	1062.19	1009.09	1135.12	1067.74	32.8806	24.1115	30.3852	26.7627	28.8914
2020-06-23	1050	33	1304.34	1035.15	979.28	1109.97	1041.33	32.4767	23.2164	29.5074	25.9471	28.026
2020-06-24	844	30	1292.28	1008.99	950.463	1085.62	1015.85	32.1108	22.3667	28.668	25.1723	27.2016
2020-06-25	1206	33	1280.82	983.704	922.619	1062.08	991.266	31.7805	21.56	27.8654	24.4361	26.4161
2020-06-26	990	18	1269.92	959.262	895.729	1039.32	967.567	31.4836	20.794	27.0978	23.7363	25.6678
2020-06-27	677	20	1259.55	935.651	869.772	1017.32	944.728	31.2179	20.0666	26.3636	23.0709	24.9547
2020-06-28	732	20	1249.68	912.85	844.728	996.071	922.725	30.9816	19.3758	25.6612	22.4381	24.2751
2020-06-29	852	23	1240.27	890.838	820.573	975.551	901.534	30.7727	18.7196	24.9893	21.8361	23.6274
2020-06-30	830	18	1231.3	869.595	797.282	955.741	881.131	30.5896	18.0962	24.3463	21.2631	23.0101

## Sheet: Forecasts_of_scenario_6
date	observed_daily_cases	observed_daily_deaths	daily_cases_ANN1	daily_cases_ANN2	daily_cases_ANN3	daily_cases_ANN4	daily_cases_ANN5	daily_deaths_ANN1	daily_deaths_ANN2	daily_deaths_ANN3	daily_deaths_ANN4	daily_deaths_ANN5
2020-06-17	1290	39	1324.11	1264.67	1329.68	1350.94	1413.92	35.708	40.3778	37.9249	34.9744	31.9579
2020-06-18	1278	27	1297.52	1236.17	1308	1328.92	1393.93	34.7116	39.4068	36.9918	33.844	30.8473
2020-06-19	1037	26	1271.59	1208.44	1287.24	1307.62	1374.58	33.7638	38.4743	36.1056	32.7648	29.7955
2020-06-20	1798	29	1246.29	1181.48	1267.41	1287.05	1355.86	32.8623	37.5785	35.2645	31.7345	28.7994
2020-06-21	779	33	1221.64	1155.29	1248.49	1267.18	1337.78	32.0046	36.718	34.4666	30.751	27.8562
2020-06-22	1276	46	1197.64	1129.85	1230.48	1248	1320.32	31.1887	35.8911	33.7101	29.8123	26.963
2020-06-23	1050	33	1174.27	1105.16	1213.39	1229.5	1303.46	30.4124	35.0963	32.9932	28.9163	26.1171
2020-06-24	844	30	1151.53	1081.2	1197.19	1211.66	1287.2	29.6737	34.3322	32.3144	28.0611	25.316
2020-06-25	1206	33	1129.41	1057.98	1181.89	1194.46	1271.53	28.9708	33.5976	31.672	27.2448	24.5572
2020-06-26	990	18	1107.91	1035.46	1167.48	1177.89	1256.42	28.3017	32.8909	31.0647	26.4656	23.8384
2020-06-27	677	20	1087.01	1013.64	1153.96	1161.93	1241.87	27.6648	32.2111	30.4911	25.7217	23.1573
2020-06-28	732	20	1066.7	992.492	1141.3	1146.55	1227.87	27.0585	31.5568	29.9497	25.0115	22.5118
2020-06-29	852	23	1046.97	972.01	1129.52	1131.75	1214.39	26.4811	30.9271	29.4395	24.3334	21.8999
2020-06-30	830	18	1027.81	952.172	1118.59	1117.5	1201.42	25.9312	30.3208	28.9593	23.6858	21.3197
