# Supplementary material for: Artificial neural networks for short-term forecasting of cases, deaths, and hospital beds occupancy in the COVID-19 pandemic at the Brazilian Amazon
Source: PLoS One. 2021 Mar 11;16(3):e0248161. doi: 10.1371/journal.pone.0248161 (PMC7951831; doi:10.1371/journal.pone.0248161)
Supplement: S6 Appendix — (XLSX) [file pone.0248161.s006.xlsx]

## Sheet: Forecasts_of_scenario_1
date	daily_deaths_predicted	observed_standard_hospital_beds_occupancy	observed_ICU_hospital_beds_occupancy	standard_hospital_beds_occupancy_ANN1	standard_hospital_beds_occupancy_ANN2	standard_hospital_beds_occupancy_ANN3	standard_hospital_beds_occupancy_ANN4	standard_hospital_beds_occupancy_ANN5	ICU_hospital_beds_occupancy_ANN1	ICU_hospital_beds_occupancy_ANN2	ICU_hospital_beds_occupancy_ANN3	ICU_hospital_beds_occupancy_ANN4	ICU_hospital_beds_occupancy_ANN5
2020-05-13	128.465	707	264	654.221	638.751	632.1	682.624	670.349	224.438	226.724	225.442	213.82	213.145
2020-05-14	130.778	744	245	658.275	645.129	636.926	700.765	676.763	225.62	228.137	226.68	220.12	219.682
2020-05-15	133.421	740	287	661.79	651.455	641.606	721.294	681.715	226.711	229.413	227.8	229.22	229.418
2020-05-16	136.395	747	299	664.825	657.455	645.994	744.38	685.063	227.696	230.502	228.775	241.45	242.983
2020-05-17	139.691	756	315	667.435	662.895	649.976	770.159	686.683	228.567	231.384	229.594	257.19	261.204
2020-05-18	143.294	813	317	669.671	667.627	653.478	798.734	686.486	229.324	232.065	230.261	276.87	285.173
2020-05-19	147.184	835	309	671.582	671.59	656.473	830.173	684.427	229.97	232.57	230.79	301	316.315
2020-05-20	151.34	815	305	673.21	674.806	658.972	864.51	680.517	230.515	232.934	231.203	330.16	356.459
2020-05-21	155.738	830	334	674.595	677.35	661.013	901.741	674.837	230.97	233.192	231.519	365.01	407.897
2020-05-22	160.354	888	338	675.771	679.325	662.65	941.824	667.538	231.346	233.372	231.76	406.31	473.417
2020-05-23	165.163	812	336	676.77	680.836	663.943	984.674	658.845	231.657	233.498	231.941	454.91	556.265
2020-05-24	170.144	810	378	677.617	681.983	664.952	1030.16	649.046	231.911	233.586	232.076	511.69	660
2020-05-25	175.273	816	386	678.336	682.849	665.731	1078.13	638.474	232.12	233.648	232.177	577.63	788.193
2020-05-26	180.53	844	385	678.946	683.5	666.327	1128.35	627.484	232.292	233.692	232.252	653.75	943.959
2020-05-27	185.897	834	413	679.463	683.989	666.78	1180.59	616.427	232.433	233.723	232.308	741.08	1129.35
2020-05-28	191.355	841	409	679.903	684.355	667.122	1234.56	605.621	232.549	233.746	232.349	840.66	1344.71
2020-05-29	196.889	809	419	680.276	684.63	667.379	1289.95	595.334	232.644	233.763	232.379	953.49	1588.18
2020-05-30	202.484	821	424	680.594	684.836	667.572	1346.45	585.765	232.724	233.775	232.401	1080.51	1855.53
2020-05-31	208.128	760	442	680.864	684.99	667.716	1403.7	577.049	232.789	233.784	232.417	1222.58	2140.37
2020-06-01	213.809	749	451	681.094	685.106	667.824	1461.36	569.253	232.844	233.791	232.429	1380.4	2434.81
2020-06-02	219.517	776	462	681.289	685.192	667.904	1519.1	562.391	232.889	233.796	232.438	1554.55	2730.43
2020-06-03	225.242	758	476	681.456	685.257	667.964	1576.59	556.434	232.927	233.799	232.444	1745.43	3019.17
2020-06-04	230.977	704	453	681.598	685.305	668.008	1633.51	551.324	232.959	233.802	232.449	1953.24	3294.13
2020-06-05	236.713	691	484	681.719	685.341	668.042	1689.58	546.983	232.986	233.804	232.452	2177.97	3550.08
2020-06-06	242.446	692	455	681.823	685.368	668.066	1744.53	543.328	233.008	233.805	232.454	2419.41	3783.6
2020-06-07	248.169	700	470	681.911	685.388	668.085	1798.14	540.27	233.027	233.806	232.456	2677.14	3992.98
2020-06-08	253.878	674	442	681.987	685.403	668.099	1850.22	537.728	233.043	233.807	232.457	2950.55	4177.95
2020-06-09	259.568	671	425	682.051	685.415	668.11	1900.59	535.623	233.057	233.808	232.458	3238.84	4339.33
2020-06-10	265.236	711	415	682.106	685.423	668.118	1949.12	533.887	233.069	233.808	232.459	3541.06	4478.67
2020-06-11	270.878	683	418	682.153	685.429	668.124	1995.72	532.46	233.078	233.809	232.459	3856.11	4597.98
2020-06-12	276.492	631	429	682.194	685.434	668.128	2040.32	531.29	233.087	233.809	232.46	4182.79	4699.44
2020-06-13	282.076	659	449	682.228	685.438	668.132	2082.86	530.331	233.094	233.809	232.46	4519.82	4785.26
2020-06-14	287.627	650	448	682.258	685.44	668.135	2123.34	529.547	233.1	233.809	232.46	4865.85	4857.54
2020-06-15	293.144	692	431	682.283	685.442	668.137	2161.76	528.906	233.105	233.809	232.46	5219.51	4918.22
2020-06-16	298.626	667	439	682.305	685.444	668.138	2198.13	528.383	233.109	233.81	232.461	5579.41	4969.06
2020-06-17	304.071	660	453	682.323	685.445	668.14	2232.49	527.956	233.113	233.81	232.461	5944.19	5011.57
2020-06-18	309.478	650	451	682.339	685.446	668.141	2264.89	527.607	233.116	233.81	232.461	6312.51	5047.09
2020-06-19	314.846	617	460	682.353	685.447	668.141	2295.39	527.322	233.119	233.81	232.461	6683.1	5076.76
2020-06-20	320.176	624	455	682.365	685.447	668.142	2324.06	527.09	233.121	233.81	232.461	7054.72	5101.52
2020-06-21	325.466	618	449	682.375	685.447	668.143	2350.97	526.9	233.123	233.81	232.461	7426.23	5122.21
2020-06-22	330.716	597	455	682.383	685.448	668.143	2376.2	526.744	233.125	233.81	232.461	7796.56	5139.5
2020-06-23	335.927	575	455	682.391	685.448	668.143	2399.82	526.617	233.127	233.81	232.461	8164.74	5153.96
2020-06-24	341.097	566	446	682.397	685.448	668.143	2421.92	526.513	233.128	233.81	232.461	8529.86	5166.06
2020-06-25	346.228	574	428	682.403	685.448	668.144	2442.59	526.428	233.129	233.81	232.461	8891.12	5176.21
2020-06-26	351.318	553	409	682.407	685.448	668.144	2461.89	526.358	233.13	233.81	232.461	9247.8	5184.72
2020-06-27	356.369	522	416	682.411	685.448	668.144	2479.91	526.3	233.131	233.81	232.461	9599.28	5191.87
2020-06-28	361.38	534	405	682.415	685.448	668.144	2496.73	526.253	233.132	233.81	232.461	9945.01	5197.89
2020-06-29	366.352	540	408	682.418	685.449	668.144	2512.41	526.214	233.132	233.81	232.461	10284.5	5202.96
2020-06-30	371.285	563	400	682.42	685.449	668.144	2527.04	526.182	233.133	233.81	232.461	10617.4	5207.24

## Sheet: Forecasts_of_scenario_2
date	daily_deaths_predicted	observed_standard_hospital_beds_occupancy	observed_ICU_hospital_beds_occupancy	standard_hospital_beds_occupancy_ANN1	standard_hospital_beds_occupancy_ANN2	standard_hospital_beds_occupancy_ANN3	standard_hospital_beds_occupancy_ANN4	standard_hospital_beds_occupancy_ANN5	ICU_hospital_beds_occupancy_ANN1	ICU_hospital_beds_occupancy_ANN2	ICU_hospital_beds_occupancy_ANN3	ICU_hospital_beds_occupancy_ANN4	ICU_hospital_beds_occupancy_ANN5
2020-05-20	105.421	815	305	798.692	861.432	811.382	845.583	835.399	347.089	285.879	325.48	328.746	324.436
2020-05-21	106.419	830	334	801.738	901.092	825.088	863.297	851.539	356.287	254.173	332.579	332.814	337.229
2020-05-22	107.793	888	338	802.046	944.569	840.924	880.156	868.199	361.14	219.693	339.706	335.312	354.559
2020-05-23	109.489	812	336	799.858	990.855	858.481	896.01	884.915	362.045	187.233	346.771	336.41	375.667
2020-05-24	111.428	810	378	795.572	1038.78	877.214	910.734	900.968	360.006	159.565	353.7	336.299	398.87
2020-05-25	113.512	816	386	789.726	1087.22	896.451	924.328	915.644	356.356	137.495	360.425	335.253	421.918
2020-05-26	115.628	844	385	782.958	1135.21	915.461	936.997	928.566	352.442	120.587	366.894	333.644	442.786
2020-05-27	117.655	834	413	775.946	1182.1	933.594	949.159	939.948	349.41	107.896	373.13	331.919	460.619
2020-05-28	119.477	841	409	769.324	1227.55	950.41	961.395	950.626	348.13	98.431	379.272	330.521	476.194
2020-05-29	120.988	809	419	763.606	1271.42	965.653	974.353	961.783	349.274	91.361	385.529	329.812	491.487
2020-05-30	122.106	821	424	759.118	1313.77	979.074	988.625	974.499	353.475	86.072	392.061	330.014	508.593
2020-05-31	122.776	760	442	755.963	1354.7	990.274	1004.64	989.314	361.512	82.15	398.862	331.18	528.49
2020-06-01	122.974	749	451	754.01	1394.3	998.825	1022.59	1005.87	374.514	79.349	405.829	333.185	549.893
2020-06-02	122.705	776	462	752.905	1432.63	1004.85	1042.37	1022.75	394.174	77.56	413.09	335.716	568.501
2020-06-03	121.996	758	476	752.126	1469.68	1009.78	1063.56	1037.71	422.983	76.805	421.441	338.272	577.49
2020-06-04	120.894	704	453	751.077	1505.4	1016.42	1085.47	1048.41	464.467	77.236	432.382	340.169	570.104
2020-06-05	119.457	691	484	749.261	1539.72	1027.65	1107.21	1053.32	523.363	79.169	447.3	340.577	543.265
2020-06-06	117.749	692	455	746.528	1572.59	1044.38	1127.74	1052.2	605.507	83.151	466.273	338.589	499.29
2020-06-07	115.839	700	470	743.316	1604.01	1064.81	1146.03	1045.83	717.067	90.078	487.668	333.326	444.378
2020-06-08	113.791	674	442	740.754	1634.1	1085.5	1161.18	1035.53	862.694	101.401	508.937	324.068	385.611
2020-06-09	111.666	671	425	740.517	1663.03	1103.25	1172.62	1022.67	1042.66	119.472	527.805	310.4	328.734
2020-06-10	109.52	711	415	744.426	1691.07	1116.15	1180.15	1008.45	1250.13	148.087	542.953	292.337	277.37
2020-06-11	107.401	683	418	754.001	1718.48	1123.74	1184.07	993.843	1470.74	193.281	554.048	270.381	233.188
2020-06-12	105.347	631	429	770.146	1745.4	1126.52	1185.13	979.588	1685.8	264.284	561.438	245.467	196.461
2020-06-13	103.389	659	449	793.073	1771.87	1125.5	1184.33	966.205	1877.7	374.248	565.793	218.797	166.631
2020-06-14	101.551	650	448	822.405	1797.83	1121.78	1182.76	954.031	2034.57	539.954	567.86	191.613	142.752
2020-06-15	99.85	692	431	857.345	1823.23	1116.38	1181.39	943.252	2151.94	779.47	568.323	164.988	123.789
2020-06-16	98.2952	667	439	896.841	1848.12	1110.14	1180.94	933.932	2231.59	1107.46	567.749	139.701	108.774
2020-06-17	96.8925	660	453	939.715	1872.77	1103.69	1181.86	926.054	2279.11	1529.4	566.577	116.203	96.8792
2020-06-18	95.6434	650	451	984.75	1897.63	1097.49	1184.35	919.544	2301.55	2037.31	565.134	94.666	87.4277
2020-06-19	94.5466	617	460	1030.75	1923.3	1091.88	1188.43	914.294	2305.88	2609.32	563.657	75.0574	79.8863
2020-06-20	93.5986	624	455	1076.58	1950.46	1087.06	1194.01	910.187	2298.14	3213.28	562.309	57.221	73.8413
2020-06-21	92.7946	618	449	1121.19	1979.75	1083.15	1200.94	907.098	2283.19	3812.72	561.2	40.9401	68.9752
2020-06-22	92.1291	597	455	1163.62	2011.77	1080.22	1209.07	904.913	2264.72	4372.78	560.4	25.9813	65.0456
2020-06-23	91.5961	575	455	1203.05	2047.04	1078.3	1218.22	903.523	2245.45	4864.54	559.951	12.1204	61.8676
2020-06-24	91.1895	566	446	1238.74	2085.95	1077.37	1228.25	902.835	2227.31	5267.18	559.876	-0.8446	59.3005
2020-06-25	90.9035	574	428	1270.1	2128.81	1077.41	1239.02	902.765	2211.66	5568.36	560.183	-13.0881	57.2368
2020-06-26	90.7327	553	409	1296.65	2175.82	1078.39	1250.42	903.244	2199.41	5763.36	560.871	-24.7574	55.5947
2020-06-27	90.672	522	416	1318.01	2227.09	1080.26	1262.37	904.213	2191.21	5853.67	561.933	-35.9741	54.3122
2020-06-28	90.7169	534	405	1333.91	2282.66	1082.97	1274.78	905.625	2187.46	5845.37	563.359	-46.8378	53.3425
2020-06-29	90.8634	540	408	1344.21	2342.47	1086.49	1287.58	907.441	2188.45	5747.68	565.137	-57.4294	52.6512
2020-06-30	91.1082	563	400	1348.85	2406.43	1090.77	1300.72	909.634	2194.38	5571.66	567.254	-67.8136	52.2134

## Sheet: Forecasts_of_scenario_3
date	daily_deaths_predicted	observed_standard_hospital_beds_occupancy	observed_ICU_hospital_beds_occupancy	standard_hospital_beds_occupancy_ANN1	standard_hospital_beds_occupancy_ANN2	standard_hospital_beds_occupancy_ANN3	standard_hospital_beds_occupancy_ANN4	standard_hospital_beds_occupancy_ANN5	ICU_hospital_beds_occupancy_ANN1	ICU_hospital_beds_occupancy_ANN2	ICU_hospital_beds_occupancy_ANN3	ICU_hospital_beds_occupancy_ANN4	ICU_hospital_beds_occupancy_ANN5
2020-05-27	70.5017	834	413	828.706	860.37	849.645	843.803	801.792	404.667	378.642	395.118	400.226	384.469
2020-05-28	67.2547	841	409	826.682	867.375	856.667	855.249	751.58	416.595	381.142	405.715	418.466	385.601
2020-05-29	64.0441	809	419	826.265	872.105	864.478	875.465	650.872	426.165	382.622	416	441.185	385.919
2020-05-30	60.8848	821	424	827.736	875.159	873.034	905.93	450.328	432.815	383.496	425.764	468.852	385.987
2020-05-31	57.7902	760	442	831.248	877.077	882.257	947.232	96.651	436.17	384.022	434.802	501.527	385.998
2020-06-01	54.772	749	451	836.84	878.246	892.038	999.036	-352.22	436.047	384.343	442.918	538.855	386
2020-06-02	51.8401	776	462	844.45	878.919	902.249	1060.2	-689.142	432.446	384.543	449.936	580.135	386
2020-06-03	49.003	758	476	853.933	879.259	912.743	1129.01	-835.909	425.528	384.666	455.702	624.416	386
2020-06-04	46.2676	704	453	865.083	879.374	923.363	1203.43	-878.214	415.573	384.74	460.09	670.629	386
2020-06-05	43.6392	691	484	877.649	879.338	933.952	1281.34	-887.28	402.952	384.782	463.008	717.691	386
2020-06-06	41.1219	692	455	891.361	879.204	944.355	1360.74	-888.786	388.085	384.802	464.394	764.599	386
2020-06-07	38.7184	700	470	905.939	879.012	954.424	1439.88	-888.98	371.415	384.807	464.224	810.48	386
2020-06-08	36.4301	674	442	921.111	878.795	964.026	1517.3	-888.999	353.382	384.802	462.507	854.627	386
2020-06-09	34.2577	671	425	936.622	878.577	973.044	1591.86	-889	334.406	384.789	459.286	896.503	386
2020-06-10	32.2006	711	415	952.235	878.382	981.378	1662.75	-889	314.873	384.772	454.631	935.73	386
2020-06-11	30.2576	683	418	967.743	878.224	988.948	1729.41	-889	295.13	384.753	448.639	972.071	386
2020-06-12	28.4268	631	429	982.965	878.118	995.693	1791.51	-889	275.478	384.732	441.43	1005.41	386
2020-06-13	26.7056	659	449	997.75	878.074	1001.57	1848.89	-889	256.174	384.712	433.138	1035.71	386
2020-06-14	25.0911	650	448	1011.97	878.096	1006.57	1901.55	-889	237.432	384.692	423.906	1063.04	386
2020-06-15	23.5798	692	431	1025.53	878.188	1010.66	1949.59	-889	219.423	384.674	413.885	1087.47	386
2020-06-16	22.168	667	439	1038.36	878.349	1013.88	1993.17	-889	202.282	384.658	403.226	1109.16	386
2020-06-17	20.8516	660	453	1050.38	878.577	1016.25	2032.5	-889	186.108	384.644	392.078	1128.24	386
2020-06-18	19.6264	650	451	1061.59	878.865	1017.81	2067.82	-889	170.973	384.634	380.58	1144.9	386
2020-06-19	18.4881	617	460	1071.95	879.208	1018.62	2099.39	-889	156.921	384.627	368.864	1159.31	386
2020-06-20	17.4322	624	455	1081.45	879.596	1018.74	2127.48	-889	143.972	384.623	357.048	1171.63	386
2020-06-21	16.4541	618	449	1090.11	880.02	1018.25	2152.33	-889	132.13	384.622	345.24	1182.04	386
2020-06-22	15.5493	597	455	1097.95	880.472	1017.23	2174.2	-889	121.382	384.624	333.532	1190.7	386
2020-06-23	14.7131	575	455	1104.98	880.942	1015.76	2193.33	-889	111.703	384.629	322.003	1197.77	386
2020-06-24	13.9412	566	446	1111.24	881.422	1013.93	2209.96	-889	103.056	384.637	310.718	1203.38	386
2020-06-25	13.229	574	428	1116.77	881.903	1011.83	2224.29	-889	95.3978	384.648	299.73	1207.68	386
2020-06-26	12.5723	553	409	1121.6	882.38	1009.55	2236.54	-889	88.6791	384.661	289.082	1210.79	386
2020-06-27	11.9669	522	416	1125.77	882.845	1007.15	2246.88	-889	82.8464	384.677	278.803	1212.83	386
2020-06-28	11.4088	534	405	1129.34	883.295	1004.73	2255.5	-889	77.8442	384.694	268.917	1213.9	386
2020-06-29	10.894	540	408	1132.34	883.725	1002.34	2262.56	-889	73.6152	384.713	259.437	1214.11	386
2020-06-30	10.4189	563	400	1134.81	884.134	1000.05	2268.2	-889	70.1026	384.734	250.372	1213.55	386

## Sheet: Forecasts_of_scenario_4
date	daily_deaths_predicted	observed_standard_hospital_beds_occupancy	observed_ICU_hospital_beds_occupancy	standard_hospital_beds_occupancy_ANN1	standard_hospital_beds_occupancy_ANN2	standard_hospital_beds_occupancy_ANN3	standard_hospital_beds_occupancy_ANN4	standard_hospital_beds_occupancy_ANN5	ICU_hospital_beds_occupancy_ANN1	ICU_hospital_beds_occupancy_ANN2	ICU_hospital_beds_occupancy_ANN3	ICU_hospital_beds_occupancy_ANN4	ICU_hospital_beds_occupancy_ANN5
2020-06-03	63.8314	758	476	770.562	754.525	642	784.761	755.771	459.574	480.613	448.631	479.568	468.929
2020-06-04	62.0636	704	453	766.662	744.299	522.632	786.412	742.323	469.518	494.55	450.526	492.616	477.422
2020-06-05	60.3507	691	484	764.551	734.524	356.935	789.985	728.895	479.919	508.783	451.469	506.022	485.808
2020-06-06	58.6936	692	455	764.17	725.36	184.238	795.529	715.753	490.748	523.258	451.85	519.804	494.212
2020-06-07	57.0927	700	470	765.397	716.958	66.6219	803.071	703.121	501.95	537.917	451.969	533.979	502.763
2020-06-08	55.5482	674	442	768.06	709.451	16.5582	812.623	691.184	513.447	552.707	451.995	548.57	511.579
2020-06-09	54.0598	671	425	771.964	702.955	2.7992	824.185	680.081	525.147	567.575	452	563.603	520.766
2020-06-10	52.627	711	415	776.9	697.567	0.3074	837.751	669.907	536.951	582.475	452	579.108	530.416
2020-06-11	51.249	683	418	782.661	693.36	0.0202	853.308	660.723	548.755	597.364	452	595.114	540.6
2020-06-12	49.9248	631	429	789.047	690.392	0.0007	870.842	652.555	560.46	612.203	452	611.658	551.372
2020-06-13	48.6532	659	449	795.871	688.699	0	890.339	645.405	571.972	626.96	452	628.775	562.768
2020-06-14	47.4331	650	448	802.968	688.3	0	911.785	639.252	583.205	641.605	452	646.504	574.81
2020-06-15	46.2629	692	431	810.191	689.2	0	935.168	634.06	594.086	656.112	452	664.886	587.505
2020-06-16	45.1411	667	439	817.412	691.394	0	960.482	629.784	604.551	670.462	452	683.964	600.85
2020-06-17	44.0663	660	453	824.526	694.865	0	987.721	626.371	614.551	684.634	452	703.78	614.831
2020-06-18	43.0367	650	451	831.447	699.589	0	1016.89	623.764	624.048	698.613	452	724.382	629.428
2020-06-19	42.0509	617	460	838.107	705.54	0	1047.98	621.904	633.015	712.386	452	745.815	644.617
2020-06-20	41.1071	624	455	844.454	712.688	0	1081.02	620.734	641.436	725.939	452	768.126	660.37
2020-06-21	40.2037	618	449	850.453	721	0	1116.02	620.198	649.304	739.263	452	791.366	676.654
2020-06-22	39.3392	597	455	856.078	730.448	0	1152.99	620.242	656.622	752.346	452	815.583	693.439
2020-06-23	38.5119	575	455	861.315	741.003	0	1191.96	620.816	663.399	765.179	452	840.829	710.694
2020-06-24	37.7202	566	446	866.161	752.637	0	1232.96	621.873	669.647	777.754	452	867.157	728.386
2020-06-25	36.9627	574	428	870.618	765.327	0	1276.03	623.37	675.388	790.061	452	894.62	746.487
2020-06-26	36.2379	553	409	874.695	779.052	0	1321.2	625.268	680.642	802.093	452	923.272	764.969
2020-06-27	35.5443	522	416	878.404	793.795	0	1368.53	627.531	685.435	813.84	452	953.171	783.804
2020-06-28	34.8806	534	405	881.762	809.543	0	1418.05	630.126	689.794	825.294	452	984.374	802.97
2020-06-29	34.2454	540	408	884.787	826.283	0	1469.83	633.024	693.746	836.448	452	1016.94	822.444
2020-06-30	33.6374	563	400	887.5	844.006	0	1523.93	636.2	697.319	847.294	452	1050.93	842.207

## Sheet: Forecasts_of_scenario_5
date	daily_deaths_predicted	observed_standard_hospital_beds_occupancy	observed_ICU_hospital_beds_occupancy	standard_hospital_beds_occupancy_ANN1	standard_hospital_beds_occupancy_ANN2	standard_hospital_beds_occupancy_ANN3	standard_hospital_beds_occupancy_ANN4	standard_hospital_beds_occupancy_ANN5	ICU_hospital_beds_occupancy_ANN1	ICU_hospital_beds_occupancy_ANN2	ICU_hospital_beds_occupancy_ANN3	ICU_hospital_beds_occupancy_ANN4	ICU_hospital_beds_occupancy_ANN5
2020-06-10	39.351	711	415	648.775	647.875	670.791	651.481	691.583	489.896	457.984	419.99	458.41	446.839
2020-06-11	37.7012	683	418	632.874	633.463	667.184	639.829	691.383	500.84	460.166	408.773	458.935	444.992
2020-06-12	36.1302	631	429	616.659	619.377	664.567	628.804	691.943	512.519	462.203	396.779	459.373	442.968
2020-06-13	34.6351	659	449	600.098	605.68	662.815	618.415	693.138	524.976	464.12	384.215	459.74	440.831
2020-06-14	33.2129	650	448	583.149	592.424	661.799	608.655	694.858	538.253	465.941	371.272	460.053	438.637
2020-06-15	31.8607	692	431	565.763	579.648	661.399	599.501	697.001	552.394	467.687	358.121	460.32	436.43
2020-06-16	30.5756	667	439	547.884	567.383	661.497	590.921	699.481	567.444	469.378	344.917	460.552	434.25
2020-06-17	29.3545	660	453	529.449	555.648	661.989	582.877	702.22	583.447	471.033	331.793	460.754	432.127
2020-06-18	28.1947	650	451	510.388	544.458	662.778	575.328	705.153	600.45	472.666	318.866	460.931	430.086
2020-06-19	27.0932	617	460	490.625	533.819	663.779	568.234	708.224	618.501	474.292	306.234	461.089	428.148
2020-06-20	26.0473	624	455	470.078	523.732	664.915	561.552	711.383	637.652	475.922	293.979	461.229	426.327
2020-06-21	25.0543	618	449	448.658	514.191	666.12	555.245	714.592	657.954	477.568	282.169	461.355	424.634
2020-06-22	24.1115	597	455	426.269	505.191	667.339	549.278	717.817	679.462	479.238	270.861	461.468	423.078
2020-06-23	23.2164	575	455	402.81	496.718	668.522	543.617	721.031	702.232	480.94	260.097	461.571	421.665
2020-06-24	22.3667	566	446	378.172	488.761	669.628	538.233	724.21	726.326	482.68	249.913	461.664	420.398
2020-06-25	21.56	574	428	352.238	481.303	670.624	533.1	727.335	751.806	484.462	240.333	461.749	419.278
2020-06-26	20.794	553	409	324.886	474.327	671.479	528.194	730.393	778.737	486.293	231.378	461.827	418.306
2020-06-27	20.0666	522	416	295.983	467.817	672.173	523.496	733.37	807.19	488.173	223.06	461.899	417.48
2020-06-28	19.3758	534	405	265.389	461.753	672.684	518.987	736.259	837.238	490.105	215.387	461.964	416.799
2020-06-29	18.7196	540	408	232.956	456.118	673	514.652	739.05	868.956	492.091	208.361	462.025	416.26
2020-06-30	18.0962	563	400	198.524	450.892	673.109	510.478	741.74	902.426	494.132	201.982	462.081	415.859

## Sheet: Forecasts_of_scenario_6
date	daily_deaths_predicted	observed_standard_hospital_beds_occupancy	observed_ICU_hospital_beds_occupancy	standard_hospital_beds_occupancy_ANN1	standard_hospital_beds_occupancy_ANN2	standard_hospital_beds_occupancy_ANN3	standard_hospital_beds_occupancy_ANN4	standard_hospital_beds_occupancy_ANN5	ICU_hospital_beds_occupancy_ANN1	ICU_hospital_beds_occupancy_ANN2	ICU_hospital_beds_occupancy_ANN3	ICU_hospital_beds_occupancy_ANN4	ICU_hospital_beds_occupancy_ANN5
2020-06-17	34.9744	660	453	655.008	685.043	651.866	642.269	633.08	416.297	463.577	457.989	417.49	457.615
2020-06-18	33.844	650	451	654.324	688.683	649.637	638.72	627.883	411.354	463.992	458.347	412.842	458.065
2020-06-19	32.7648	617	460	654.064	692.343	647.73	635.456	623.031	406.427	464.372	458.671	408.242	458.472
2020-06-20	31.7345	624	455	654.17	695.974	646.108	632.447	618.502	401.551	464.723	458.967	403.719	458.839
2020-06-21	30.751	618	449	654.59	699.54	644.735	629.668	614.275	396.754	465.049	459.24	399.294	459.173
2020-06-22	29.8123	597	455	655.275	703.018	643.579	627.095	610.328	392.058	465.352	459.493	394.985	459.477
2020-06-23	28.9163	575	455	656.184	706.39	642.612	624.707	606.64	387.484	465.636	459.73	390.805	459.754
2020-06-24	28.0611	566	446	657.279	709.648	641.809	622.485	603.194	383.048	465.903	459.952	386.764	460.007
2020-06-25	27.2448	574	428	658.524	712.784	641.147	620.413	599.97	378.763	466.153	460.162	382.872	460.24
2020-06-26	26.4656	553	409	659.891	715.795	640.607	618.475	596.951	374.639	466.389	460.363	379.133	460.453
2020-06-27	25.7217	522	416	661.353	718.681	640.17	616.659	594.123	370.683	466.612	460.554	375.551	460.649
2020-06-28	25.0115	534	405	662.888	721.442	639.823	614.954	591.471	366.902	466.822	460.738	372.128	460.831
2020-06-29	24.3334	540	408	664.475	724.082	639.551	613.348	588.981	363.3	467.021	460.917	368.866	460.999
2020-06-30	23.6858	563	400	666.097	726.601	639.342	611.833	586.641	359.878	467.209	461.09	365.763	461.154
